# Supplementary material for: HVRLocator: a computationally efficient tool for identifying hypervariable regions in large 16S rRNA datasets
Source: Gigascience. 2026 Apr 8;15:giag040. doi: 10.1093/gigascience/giag040 (PMC13188219; doi:10.1093/gigascience/giag040)
Supplement: giag040_Supplemental_Files [file giag040_supplemental_files.zip]

Archive with 13 entries (13 files):
- Figure_S1.pdf
- TableS1.csv
- TableS2.csv
- TableS3_Random_Forest_Model_for_Primer_Presence_Prediction.pdf
- TableS4_Dataset1_EarthMicrobiomeProject.csv
- TableS4_Dataset2_MiCoDaVersion1.csv
- TableS4_Dataset3_WasimuddinVarliero.csv
- TableS4_Dataset4_Datathons.csv
- TableS5_RunTime.pdf
- TableS6_Tool_performance_on_Archaeal_Eukaryotic_sequences.pdf
- TableS7_Run_accession_list_for_case_study.csv
- TableS8_CaseStudyOutput.pdf
- TableS9_CorrectAssignmentInLiterature.csv
