# Supplementary material for: HVRLocator: a computationally efficient tool for identifying hypervariable regions in large 16S rRNA datasets
Source: Gigascience. 2026 Apr 8;15:giag040. doi: 10.1093/gigascience/giag040 (PMC13188219; doi:10.1093/gigascience/giag040)
Supplement: giag040_Supplemental_Files [file giag040_supplemental_files.zip › TableS1.csv]

ERR1428207.fastq.gz: 13934
ERR1428208.fastq.gz: 12087
ERR1428209.fastq.gz: 9470
ERR1428210.fastq.gz: 12109
ERR1428211.fastq.gz: 4165
ERR1428212.fastq.gz: 2911
ERR1428213.fastq.gz: 5551
ERR1428214.fastq.gz: 7381
ERR1428215.fastq.gz: 6220
ERR1428216.fastq.gz: 11499
ERR1428217.fastq.gz: 9399
ERR1428218.fastq.gz: 9001
ERR1428219.fastq.gz: 10655
ERR1428220.fastq.gz: 3686
ERR1428221.fastq.gz: 5690
ERR1428222.fastq.gz: 4476
ERR1428223.fastq.gz: 6504
ERR1428224.fastq.gz: 8322
ERR1428225.fastq.gz: 7541
ERR1428226.fastq.gz: 18010
ERR1428227.fastq.gz: 8448
ERR1428228.fastq.gz: 9656
ERR1428229.fastq.gz: 11597
ERR1428230.fastq.gz: 5746
ERR1428231.fastq.gz: 2727
ERR1428232.fastq.gz: 4337
ERR1428233.fastq.gz: 5205
ERR1428234.fastq.gz: 4586
ERR1428235.fastq.gz: 9502
ERR1428236.fastq.gz: 5157
ERR1428237.fastq.gz: 6794
ERR1428238.fastq.gz: 6067
ERR1428239.fastq.gz: 3544
ERR1428240.fastq.gz: 12264
ERR1428241.fastq.gz: 1816
ERR1428242.fastq.gz: 5309
ERR1428243.fastq.gz: 7249
ERR1428244.fastq.gz: 4709
ERR1428245.fastq.gz: 9472
ERR1428246.fastq.gz: 11739
ERR1428247.fastq.gz: 11710
ERR1428248.fastq.gz: 10327
ERR1428249.fastq.gz: 11983
ERR1428250.fastq.gz: 12954
ERR1428251.fastq.gz: 4398
ERR1428252.fastq.gz: 13795
ERR1428253.fastq.gz: 6371
ERR1428254.fastq.gz: 12512
ERR1428255.fastq.gz: 3188
ERR1428256.fastq.gz: 11478
ERR1428257.fastq.gz: 15914
ERR1428258.fastq.gz: 10962
ERR1428259.fastq.gz: 4390
ERR1428260.fastq.gz: 11514
ERR1428261.fastq.gz: 11907
ERR1428262.fastq.gz: 14745
ERR1428263.fastq.gz: 13840
ERR1428264.fastq.gz: 12536
ERR1428265.fastq.gz: 15733
ERR1428266.fastq.gz: 15331
ERR1428267.fastq.gz: 4429
ERR1428268.fastq.gz: 7193
ERR1428269.fastq.gz: 5118
ERR1428270.fastq.gz: 12743
ERR1428271.fastq.gz: 13231
ERR1428273.fastq.gz: 15053
ERR1428275.fastq.gz: 14772
ERR1428278.fastq.gz: 5334
ERR1428279.fastq.gz: 11676
ERR1428280.fastq.gz: 13433
ERR1428281.fastq.gz: 14189
ERR1428282.fastq.gz: 11182
ERR1428283.fastq.gz: 12777
ERR1428284.fastq.gz: 11209
ERR1428285.fastq.gz: 13816
ERR1428286.fastq.gz: 10464
ERR1428287.fastq.gz: 10320
ERR1428288.fastq.gz: 13640
ERR1428289.fastq.gz: 12279
ERR1428290.fastq.gz: 13494
ERR1428291.fastq.gz: 9128
ERR1428292.fastq.gz: 11654
ERR1428293.fastq.gz: 10917
ERR1428294.fastq.gz: 13579
ERR1428295.fastq.gz: 14033
ERR1428296.fastq.gz: 13965
ERR1428297.fastq.gz: 6462
ERR1428298.fastq.gz: 14847
ERR1428299.fastq.gz: 11251
ERR1428300.fastq.gz: 10806
ERR1428301.fastq.gz: 15297
ERR1428302.fastq.gz: 9881
ERR1428303.fastq.gz: 14818
ERR1428304.fastq.gz: 9476
ERR1428305.fastq.gz: 6943
ERR1428306.fastq.gz: 10540
ERR1428307.fastq.gz: 14538
ERR1428308.fastq.gz: 14243
ERR1428309.fastq.gz: 8768
ERR1428310.fastq.gz: 10571
ERR1428311.fastq.gz: 7133
ERR1428312.fastq.gz: 8531
ERR1428313.fastq.gz: 1750
ERR1428314.fastq.gz: 13271
ERR1428315.fastq.gz: 10167
ERR1428316.fastq.gz: 13478
ERR1428317.fastq.gz: 14810
ERR1428318.fastq.gz: 9859
ERR1428319.fastq.gz: 3350
ERR1428320.fastq.gz: 11861
ERR1428321.fastq.gz: 12328
ERR1428322.fastq.gz: 12948
ERR1428323.fastq.gz: 10252
ERR1428324.fastq.gz: 11879
ERR1428325.fastq.gz: 11334
ERR1428326.fastq.gz: 2283
ERR1428327.fastq.gz: 7493
ERR1428328.fastq.gz: 1686
ERR1428329.fastq.gz: 6999
ERR1428330.fastq.gz: 7923
ERR1428331.fastq.gz: 11836
ERR1428332.fastq.gz: 5717
ERR1428333.fastq.gz: 3944
ERR1428334.fastq.gz: 9858
ERR1428335.fastq.gz: 3032
ERR1428336.fastq.gz: 2805
ERR1428337.fastq.gz: 4604
ERR1428338.fastq.gz: 2043
ERR1428339.fastq.gz: 5296
ERR1428340.fastq.gz: 5834
ERR1428341.fastq.gz: 12697
ERR1428342.fastq.gz: 16266
ERR1428343.fastq.gz: 8781
ERR1428344.fastq.gz: 17945
ERR1428345.fastq.gz: 11459
ERR1428346.fastq.gz: 11094
ERR1428347.fastq.gz: 13100
ERR1428348.fastq.gz: 12175
ERR1428349.fastq.gz: 13145
ERR1428350.fastq.gz: 9868
ERR1428351.fastq.gz: 12287
ERR1428352.fastq.gz: 9600
ERR1428353.fastq.gz: 11535
ERR1428354.fastq.gz: 11405
ERR1428355.fastq.gz: 14786
ERR1428356.fastq.gz: 13031
ERR1428357.fastq.gz: 12843
ERR1428358.fastq.gz: 14401
ERR1428359.fastq.gz: 11218
ERR1428360.fastq.gz: 8185
ERR1428361.fastq.gz: 10126
ERR1428362.fastq.gz: 9985
ERR1428363.fastq.gz: 14511
ERR1428364.fastq.gz: 13269
ERR1428365.fastq.gz: 12058
ERR1428366.fastq.gz: 10182
ERR1428367.fastq.gz: 13036
ERR1428368.fastq.gz: 17335
ERR1428369.fastq.gz: 12410
ERR1428370.fastq.gz: 16873
ERR1428371.fastq.gz: 15226
ERR1428372.fastq.gz: 13414
ERR1428373.fastq.gz: 9344
ERR1428374.fastq.gz: 11313
ERR1428375.fastq.gz: 10333
ERR1428376.fastq.gz: 14070
ERR1428377.fastq.gz: 12803
ERR1428378.fastq.gz: 15363
ERR1428379.fastq.gz: 14243
ERR1428380.fastq.gz: 11592
ERR1428381.fastq.gz: 13722
ERR1428382.fastq.gz: 15487
ERR1428383.fastq.gz: 7040
ERR1428384.fastq.gz: 15350
ERR1428385.fastq.gz: 12719
ERR1428386.fastq.gz: 16425
ERR1428387.fastq.gz: 15534
ERR1428388.fastq.gz: 13644
ERR1428389.fastq.gz: 15785
ERR1428390.fastq.gz: 13005
ERR1428391.fastq.gz: 14950
ERR1428392.fastq.gz: 12179
ERR1428393.fastq.gz: 11223
ERR1428394.fastq.gz: 5592
ERR1428395.fastq.gz: 11852
ERR1428396.fastq.gz: 11853
ERR1428397.fastq.gz: 8627
ERR1428398.fastq.gz: 10055
ERR1428399.fastq.gz: 14548
ERR1428400.fastq.gz: 7803
ERR1428401.fastq.gz: 6674
ERR1428402.fastq.gz: 8170
ERR1428403.fastq.gz: 9032
ERR1428404.fastq.gz: 10059
ERR1428405.fastq.gz: 12243
ERR1428406.fastq.gz: 8474
ERR1428407.fastq.gz: 18005
ERR1428408.fastq.gz: 11451
ERR1428409.fastq.gz: 8589
ERR1428410.fastq.gz: 7409
ERR1428411.fastq.gz: 10417
ERR1428412.fastq.gz: 12254
ERR1428413.fastq.gz: 11259
ERR1428414.fastq.gz: 5166
ERR1428415.fastq.gz: 3327
ERR1428416.fastq.gz: 10905
ERR1428417.fastq.gz: 8223
ERR1428418.fastq.gz: 7449
ERR1428419.fastq.gz: 14071
ERR1428420.fastq.gz: 8400
ERR1428421.fastq.gz: 17070
ERR1428422.fastq.gz: 8394
ERR1428423.fastq.gz: 4522
ERR1428424.fastq.gz: 16894
ERR1428425.fastq.gz: 10715
ERR1428426.fastq.gz: 3556
ERR1428427.fastq.gz: 6437
ERR1428428.fastq.gz: 12391
ERR1428429.fastq.gz: 6124
ERR1428430.fastq.gz: 8470
ERR1428431.fastq.gz: 11324
ERR1428432.fastq.gz: 6901
ERR1428433.fastq.gz: 15403
ERR1428434.fastq.gz: 11036
ERR1428435.fastq.gz: 2808
ERR1428436.fastq.gz: 10284
ERR1428437.fastq.gz: 7058
ERR1428438.fastq.gz: 13225
ERR1428439.fastq.gz: 16123
ERR1428440.fastq.gz: 4449
ERR1428441.fastq.gz: 16822
ERR1428442.fastq.gz: 16698
ERR1428443.fastq.gz: 5241
ERR1428444.fastq.gz: 10407
ERR1428445.fastq.gz: 11285
ERR1428447.fastq.gz: 4617
ERR1428448.fastq.gz: 16373
ERR1428449.fastq.gz: 7703
ERR1428450.fastq.gz: 4595
ERR1428451.fastq.gz: 2166
ERR1428452.fastq.gz: 1699
ERR1428453.fastq.gz: 3104
ERR1428454.fastq.gz: 7624
ERR1428455.fastq.gz: 6289
ERR1428456.fastq.gz: 8521
ERR1428457.fastq.gz: 8060
ERR1428458.fastq.gz: 5552
ERR1428459.fastq.gz: 14606
ERR1428461.fastq.gz: 8670
ERR1428462.fastq.gz: 10485
ERR1428463.fastq.gz: 14791
ERR1428464.fastq.gz: 7255
ERR1428465.fastq.gz: 9457
ERR1428466.fastq.gz: 14815
ERR1428467.fastq.gz: 13711
ERR1428468.fastq.gz: 12019
ERR1428470.fastq.gz: 12210
ERR1428471.fastq.gz: 14797
ERR1428472.fastq.gz: 10737
ERR1428473.fastq.gz: 16960
ERR1428474.fastq.gz: 11284
ERR1428475.fastq.gz: 15061
ERR1428476.fastq.gz: 13537
ERR1428477.fastq.gz: 11587
ERR1428478.fastq.gz: 12077
ERR1428479.fastq.gz: 11488
ERR1428481.fastq.gz: 5560
ERR1428482.fastq.gz: 13097
ERR1428483.fastq.gz: 9999
ERR1428484.fastq.gz: 15568
ERR1428485.fastq.gz: 8215
ERR1428486.fastq.gz: 11727
ERR1428487.fastq.gz: 11177
ERR1428488.fastq.gz: 18386
ERR1428489.fastq.gz: 14719
ERR1428490.fastq.gz: 6227
ERR1428491.fastq.gz: 10003
ERR1428492.fastq.gz: 4000
ERR1428493.fastq.gz: 4160
ERR1428494.fastq.gz: 11666
ERR1428495.fastq.gz: 7578
ERR1428496.fastq.gz: 17055
ERR1428497.fastq.gz: 8567
ERR1428498.fastq.gz: 15709
ERR1428499.fastq.gz: 4575
ERR1428500.fastq.gz: 14362
ERR1428501.fastq.gz: 13609
ERR1428502.fastq.gz: 16480
ERR1428503.fastq.gz: 9451
ERR1428504.fastq.gz: 14046
ERR1428505.fastq.gz: 19015
ERR1428506.fastq.gz: 13009
ERR1428507.fastq.gz: 9533
ERR1428508.fastq.gz: 17756
ERR1428509.fastq.gz: 11376
ERR1428510.fastq.gz: 5747
ERR1428511.fastq.gz: 17585
ERR1428512.fastq.gz: 10202
ERR1428513.fastq.gz: 17860
ERR1428514.fastq.gz: 14170
ERR1428515.fastq.gz: 8920
ERR1428516.fastq.gz: 1570
ERR1428517.fastq.gz: 6423
ERR1428518.fastq.gz: 7257
ERR1428519.fastq.gz: 10961
ERR1428520.fastq.gz: 17921
ERR1428521.fastq.gz: 9324
ERR1428522.fastq.gz: 12303
ERR1428523.fastq.gz: 5181
ERR1428524.fastq.gz: 12796
ERR1428525.fastq.gz: 17907
ERR1428526.fastq.gz: 15103
ERR1428527.fastq.gz: 13951
ERR1428528.fastq.gz: 14456
ERR1428529.fastq.gz: 11360
ERR1428531.fastq.gz: 6002
ERR1428533.fastq.gz: 12598
ERR1428535.fastq.gz: 7397
ERR1428536.fastq.gz: 8970
ERR1428537.fastq.gz: 14767
ERR1428538.fastq.gz: 10931
ERR1428539.fastq.gz: 10648
ERR1428540.fastq.gz: 6486
ERR1428541.fastq.gz: 15036
ERR1428542.fastq.gz: 16778
ERR1428543.fastq.gz: 14843
ERR1428544.fastq.gz: 9710
ERR1428545.fastq.gz: 6994
ERR1428546.fastq.gz: 4689
ERR1428547.fastq.gz: 12568
ERR1428548.fastq.gz: 16960
ERR1428550.fastq.gz: 12176
ERR1428551.fastq.gz: 7879
ERR1428552.fastq.gz: 7138
ERR1428553.fastq.gz: 13083
ERR1428554.fastq.gz: 18179
ERR1428555.fastq.gz: 8947
ERR1428556.fastq.gz: 8044
ERR1428557.fastq.gz: 1423
ERR1428558.fastq.gz: 10557
ERR1428559.fastq.gz: 2210
ERR1428560.fastq.gz: 5588
ERR1428565.fastq.gz: 9783
ERR1428566.fastq.gz: 4719
ERR1428567.fastq.gz: 11437
ERR1428568.fastq.gz: 2783
ERR1428569.fastq.gz: 3715
ERR1428571.fastq.gz: 10682
ERR1428572.fastq.gz: 5907
ERR1428573.fastq.gz: 4697
ERR1428574.fastq.gz: 8349
ERR1428575.fastq.gz: 11705
ERR1428576.fastq.gz: 14828
ERR1428577.fastq.gz: 2475
ERR1428578.fastq.gz: 3756
ERR1428579.fastq.gz: 4531
ERR1428580.fastq.gz: 2275
ERR1428581.fastq.gz: 7262
ERR1428582.fastq.gz: 5032
ERR1428583.fastq.gz: 6260
ERR1428584.fastq.gz: 10928
ERR1428585.fastq.gz: 11672
ERR1428586.fastq.gz: 4630
ERR1428587.fastq.gz: 14935
ERR1428589.fastq.gz: 6524
ERR1428590.fastq.gz: 6238
ERR1428591.fastq.gz: 6590
ERR1428592.fastq.gz: 4508
ERR1428593.fastq.gz: 11605
ERR1428594.fastq.gz: 13345
ERR1428595.fastq.gz: 20803
ERR1428596.fastq.gz: 3346
ERR1428597.fastq.gz: 15080
ERR1428598.fastq.gz: 9610
ERR1428599.fastq.gz: 10434
ERR1428600.fastq.gz: 5730
ERR1428601.fastq.gz: 14051
ERR1428602.fastq.gz: 6311
ERR1428603.fastq.gz: 4914
ERR1428604.fastq.gz: 13092
ERR1428605.fastq.gz: 11597
ERR1428606.fastq.gz: 11372
ERR1428607.fastq.gz: 13239
ERR1428608.fastq.gz: 10216
ERR1428609.fastq.gz: 14852
ERR1428610.fastq.gz: 12892
ERR1428611.fastq.gz: 13161
ERR1428612.fastq.gz: 10866
ERR1428613.fastq.gz: 15237
ERR1428614.fastq.gz: 10844
ERR1428615.fastq.gz: 13889
ERR1428616.fastq.gz: 17053
ERR1428617.fastq.gz: 17025
ERR1428618.fastq.gz: 9289
ERR1428619.fastq.gz: 12547
ERR1428620.fastq.gz: 12978
ERR1428621.fastq.gz: 15254
ERR1428622.fastq.gz: 11510
ERR1428623.fastq.gz: 13411
ERR1428624.fastq.gz: 13437
ERR1428625.fastq.gz: 14115
ERR1428626.fastq.gz: 8886
ERR1428627.fastq.gz: 11601
ERR1428628.fastq.gz: 12955
ERR1428629.fastq.gz: 13121
ERR1428630.fastq.gz: 10754
ERR1428631.fastq.gz: 14284
ERR1428632.fastq.gz: 11129
ERR1428633.fastq.gz: 13624
ERR1428634.fastq.gz: 9412
ERR1428635.fastq.gz: 11777
ERR1428636.fastq.gz: 11405
ERR1428637.fastq.gz: 14658
ERR1428638.fastq.gz: 10911
ERR1428639.fastq.gz: 11614
ERR1428641.fastq.gz: 15242
ERR1428642.fastq.gz: 13433
ERR1428643.fastq.gz: 11204
ERR1428644.fastq.gz: 10105
ERR1428645.fastq.gz: 6133
ERR1428646.fastq.gz: 11519
ERR1428647.fastq.gz: 11115
ERR1428648.fastq.gz: 15799
ERR1428649.fastq.gz: 12905
ERR1428650.fastq.gz: 5840
ERR1428651.fastq.gz: 4968
ERR1428652.fastq.gz: 2937
ERR1428653.fastq.gz: 6181
ERR1428654.fastq.gz: 3723
ERR1428657.fastq.gz: 13692
ERR1428658.fastq.gz: 18872
ERR1428659.fastq.gz: 20120
ERR1428660.fastq.gz: 18633
ERR1428662.fastq.gz: 8228
ERR1428663.fastq.gz: 12472
ERR1428664.fastq.gz: 1577
ERR1428666.fastq.gz: 2857
ERR1428668.fastq.gz: 7042
ERR1428669.fastq.gz: 6357
ERR1428671.fastq.gz: 1617
ERR1428675.fastq.gz: 11797
ERR1428676.fastq.gz: 8153
ERR1428677.fastq.gz: 6529
ERR1428678.fastq.gz: 15303
ERR1428679.fastq.gz: 15591
ERR1428680.fastq.gz: 17573
ERR1428681.fastq.gz: 14870
ERR1428682.fastq.gz: 17776
ERR1428683.fastq.gz: 14321
ERR1428684.fastq.gz: 16490
ERR1428686.fastq.gz: 14385
ERR1428687.fastq.gz: 6245
ERR1428689.fastq.gz: 14700
ERR1428690.fastq.gz: 13344
ERR1428691.fastq.gz: 17489
ERR1428692.fastq.gz: 12071
ERR1428694.fastq.gz: 10240
ERR1428695.fastq.gz: 12480
ERR1428696.fastq.gz: 11928
ERR1428697.fastq.gz: 16589
ERR1428698.fastq.gz: 5315
ERR1428699.fastq.gz: 4755
ERR1428700.fastq.gz: 11090
ERR1428701.fastq.gz: 13911
ERR1428702.fastq.gz: 15190
ERR1428703.fastq.gz: 13300
ERR1428704.fastq.gz: 3932
ERR1428705.fastq.gz: 16092
ERR1428706.fastq.gz: 8885
ERR1428707.fastq.gz: 14207
ERR1428709.fastq.gz: 13534
ERR1428711.fastq.gz: 19937
ERR1428712.fastq.gz: 18708
ERR1428713.fastq.gz: 11996
ERR1428714.fastq.gz: 11324
ERR1428715.fastq.gz: 12811
ERR1428716.fastq.gz: 12962
ERR1428717.fastq.gz: 9922
ERR1428718.fastq.gz: 12257
ERR1428719.fastq.gz: 15620
ERR1428720.fastq.gz: 4989
ERR1428721.fastq.gz: 11164
ERR1428722.fastq.gz: 6657
ERR1428723.fastq.gz: 6455
ERR1428724.fastq.gz: 5676
ERR1428725.fastq.gz: 8165
ERR1428726.fastq.gz: 7458
ERR1428727.fastq.gz: 5011
ERR1428728.fastq.gz: 4804
ERR1428729.fastq.gz: 8201
ERR1428730.fastq.gz: 6972
ERR1428731.fastq.gz: 2827
ERR1428732.fastq.gz: 11018
ERR1428733.fastq.gz: 7097
ERR1428734.fastq.gz: 11736
ERR1428735.fastq.gz: 11953
ERR1428736.fastq.gz: 7135
ERR1428737.fastq.gz: 5179
ERR1428738.fastq.gz: 16250
ERR1428739.fastq.gz: 8108
ERR1428740.fastq.gz: 13808
ERR1428741.fastq.gz: 5827
ERR1428742.fastq.gz: 5279
ERR1428743.fastq.gz: 13270
ERR1428744.fastq.gz: 12428
ERR1428745.fastq.gz: 7922
ERR1428746.fastq.gz: 9725
ERR1428747.fastq.gz: 15118
ERR1428748.fastq.gz: 6566
ERR1428749.fastq.gz: 9057
ERR1428750.fastq.gz: 7583
ERR1428751.fastq.gz: 10975
ERR1428752.fastq.gz: 6437
ERR1428753.fastq.gz: 4352
ERR1428754.fastq.gz: 5103
ERR1428755.fastq.gz: 6449
ERR1428756.fastq.gz: 13870
ERR1428757.fastq.gz: 6899
ERR1428758.fastq.gz: 8230
ERR1428759.fastq.gz: 5432
ERR1428760.fastq.gz: 3767
ERR1428763.fastq.gz: 7336
ERR1428765.fastq.gz: 12504
ERR1428766.fastq.gz: 3091
ERR1428767.fastq.gz: 3609
ERR1428768.fastq.gz: 1541
ERR1428769.fastq.gz: 1710
ERR1428770.fastq.gz: 4349
ERR1428771.fastq.gz: 4925
ERR1428772.fastq.gz: 2969
ERR1428773.fastq.gz: 3494
ERR1428774.fastq.gz: 4609
ERR1428775.fastq.gz: 4057
ERR1428776.fastq.gz: 6364
ERR1428777.fastq.gz: 5272
ERR1428778.fastq.gz: 3616
ERR1428779.fastq.gz: 4535
ERR1428780.fastq.gz: 2070
ERR1428781.fastq.gz: 6876
ERR1428782.fastq.gz: 6097
ERR1428783.fastq.gz: 7322
ERR1428784.fastq.gz: 5365
ERR1428785.fastq.gz: 4276
ERR1428786.fastq.gz: 5636
ERR1428787.fastq.gz: 4462
ERR1428788.fastq.gz: 2426
ERR1428789.fastq.gz: 4877
ERR1428790.fastq.gz: 3766
ERR1428791.fastq.gz: 2469
ERR1428792.fastq.gz: 2681
ERR1428793.fastq.gz: 2621
ERR1428794.fastq.gz: 3479
ERR1428795.fastq.gz: 5769
ERR1428796.fastq.gz: 5357
ERR1428797.fastq.gz: 6407
ERR1428798.fastq.gz: 1765
ERR1428799.fastq.gz: 2243
ERR1428800.fastq.gz: 1399
ERR1428801.fastq.gz: 2616
ERR1428802.fastq.gz: 3674
ERR1428803.fastq.gz: 12250
ERR1428804.fastq.gz: 14014
ERR1428805.fastq.gz: 1726
ERR1428806.fastq.gz: 14952
ERR1428807.fastq.gz: 5142
ERR1428808.fastq.gz: 3554
ERR1428809.fastq.gz: 3851
ERR1428810.fastq.gz: 5301
ERR1428811.fastq.gz: 6017
ERR1428812.fastq.gz: 15280
ERR1428813.fastq.gz: 13471
ERR1428814.fastq.gz: 15545
ERR1428815.fastq.gz: 15608
ERR1428816.fastq.gz: 8878
ERR1428817.fastq.gz: 5036
ERR1428818.fastq.gz: 4241
ERR1428819.fastq.gz: 6812
ERR1428820.fastq.gz: 5810
ERR1428821.fastq.gz: 3128
ERR1428822.fastq.gz: 7675
ERR1428823.fastq.gz: 9621
ERR1428825.fastq.gz: 8572
ERR1428826.fastq.gz: 10799
ERR1428827.fastq.gz: 15173
ERR1428828.fastq.gz: 8692
ERR1428829.fastq.gz: 6278
ERR1428830.fastq.gz: 4984
ERR1428831.fastq.gz: 1141
ERR1428832.fastq.gz: 10552
ERR1428833.fastq.gz: 12391
ERR1428834.fastq.gz: 17248
ERR1428835.fastq.gz: 8599
ERR1428836.fastq.gz: 13538
ERR1428837.fastq.gz: 9773
ERR1428838.fastq.gz: 10300
ERR1428839.fastq.gz: 8753
ERR1428840.fastq.gz: 12092
ERR1428841.fastq.gz: 6999
ERR1428842.fastq.gz: 8141
ERR1428843.fastq.gz: 10995
ERR1428844.fastq.gz: 1155
ERR1428845.fastq.gz: 1939
ERR1428846.fastq.gz: 2645
ERR1428847.fastq.gz: 5061
ERR1428848.fastq.gz: 3707
ERR1428849.fastq.gz: 14261
ERR1428850.fastq.gz: 3936
ERR1428851.fastq.gz: 8819
ERR1428852.fastq.gz: 7293
ERR1428853.fastq.gz: 7348
ERR1428854.fastq.gz: 11466
ERR1428855.fastq.gz: 11188
ERR1428856.fastq.gz: 5141
ERR1428857.fastq.gz: 9154
ERR1428858.fastq.gz: 6251
ERR1428859.fastq.gz: 6954
ERR1428860.fastq.gz: 5502
ERR1428861.fastq.gz: 8322
ERR1428862.fastq.gz: 9182
ERR1428863.fastq.gz: 13376
ERR1428864.fastq.gz: 11530
ERR1428865.fastq.gz: 8842
ERR1428866.fastq.gz: 13663
ERR1428867.fastq.gz: 10635
ERR1428868.fastq.gz: 10012
ERR1428869.fastq.gz: 7690
ERR1428870.fastq.gz: 8065
ERR1428871.fastq.gz: 5917
ERR1428872.fastq.gz: 8436
ERR1428873.fastq.gz: 2017
ERR1428874.fastq.gz: 1035
ERR1428875.fastq.gz: 2218
ERR1428876.fastq.gz: 1850
ERR1428877.fastq.gz: 2742
ERR1428878.fastq.gz: 4249
ERR1428879.fastq.gz: 2462
ERR1428880.fastq.gz: 5076
ERR1428881.fastq.gz: 5862
ERR1428882.fastq.gz: 8119
ERR1428883.fastq.gz: 4767
ERR1428884.fastq.gz: 2798
ERR1428885.fastq.gz: 2556
ERR1428886.fastq.gz: 5747
ERR1428887.fastq.gz: 1064
ERR1428888.fastq.gz: 1735
ERR1428889.fastq.gz: 1671
ERR1428890.fastq.gz: 9584
ERR1428891.fastq.gz: 9755
ERR1428892.fastq.gz: 8271
ERR1428893.fastq.gz: 2859
ERR1428894.fastq.gz: 6392
ERR1428895.fastq.gz: 6204
ERR1428896.fastq.gz: 7009
ERR1428897.fastq.gz: 7824
ERR1428898.fastq.gz: 6619
ERR1428899.fastq.gz: 10791
ERR1428900.fastq.gz: 13465
ERR1428901.fastq.gz: 10531
ERR1428902.fastq.gz: 2320
ERR1428903.fastq.gz: 5896
ERR1428904.fastq.gz: 5371
ERR1428905.fastq.gz: 9271
ERR1428906.fastq.gz: 5205
ERR1428907.fastq.gz: 7253
ERR1428908.fastq.gz: 10905
ERR1428909.fastq.gz: 7804
ERR1428910.fastq.gz: 7336
ERR1428911.fastq.gz: 3646
ERR1428912.fastq.gz: 5169
ERR1428913.fastq.gz: 8170
ERR1428914.fastq.gz: 4527
ERR1428915.fastq.gz: 6673
ERR1428916.fastq.gz: 16944
ERR1428917.fastq.gz: 7526
ERR1428918.fastq.gz: 9582
ERR1428919.fastq.gz: 8901
ERR1428920.fastq.gz: 2638
ERR1428921.fastq.gz: 7284
ERR1428922.fastq.gz: 5801
ERR1428923.fastq.gz: 5101
ERR1428924.fastq.gz: 6421
ERR1428925.fastq.gz: 10942
ERR1428926.fastq.gz: 8895
ERR1428927.fastq.gz: 8328
ERR1428928.fastq.gz: 12259
ERR1428929.fastq.gz: 8396
ERR1428930.fastq.gz: 5900
ERR1428931.fastq.gz: 8711
ERR1428932.fastq.gz: 16908
ERR1428933.fastq.gz: 5748
ERR1428934.fastq.gz: 4827
ERR1428935.fastq.gz: 2873
ERR1428936.fastq.gz: 4019
ERR1428937.fastq.gz: 6833
ERR1428938.fastq.gz: 6475
ERR1428939.fastq.gz: 9732
ERR1428940.fastq.gz: 11063
ERR1428941.fastq.gz: 10170
ERR1428942.fastq.gz: 8457
ERR1428943.fastq.gz: 1918
ERR1428944.fastq.gz: 2961
ERR1428945.fastq.gz: 4824
ERR1428946.fastq.gz: 5832
ERR1428947.fastq.gz: 5686
ERR1428948.fastq.gz: 7859
ERR1428949.fastq.gz: 8549
ERR1428950.fastq.gz: 5797
ERR1428951.fastq.gz: 9027
ERR1428952.fastq.gz: 2911
ERR1428953.fastq.gz: 2166
ERR1428954.fastq.gz: 5245
ERR1428955.fastq.gz: 5800
ERR1428956.fastq.gz: 2509
ERR1428957.fastq.gz: 14064
ERR1428958.fastq.gz: 14224
ERR1428959.fastq.gz: 15586
ERR1428960.fastq.gz: 2627
ERR1428961.fastq.gz: 6952
ERR1428962.fastq.gz: 4125
ERR1428963.fastq.gz: 5846
ERR1428964.fastq.gz: 7959
ERR1428965.fastq.gz: 7510
ERR1428966.fastq.gz: 14227
ERR1428967.fastq.gz: 12078
ERR1428968.fastq.gz: 15861
ERR1428969.fastq.gz: 2544
ERR1428970.fastq.gz: 4901
ERR1428971.fastq.gz: 6851
ERR1428972.fastq.gz: 7956
ERR1428973.fastq.gz: 7045
ERR1428974.fastq.gz: 6297
ERR1428975.fastq.gz: 9728
ERR1428976.fastq.gz: 16587
ERR1428977.fastq.gz: 12631
ERR1428978.fastq.gz: 14003
ERR1428979.fastq.gz: 4312
ERR1428980.fastq.gz: 4885
ERR1428981.fastq.gz: 5075
ERR1428982.fastq.gz: 6143
ERR1428983.fastq.gz: 7823
ERR1428984.fastq.gz: 13875
ERR1606358_1.fastq.gz: 1333
ERR2231592.fastq.gz: 4749
ERR2231593.fastq.gz: 7458
ERR2231594.fastq.gz: 7112
ERR2231595.fastq.gz: 7496
ERR2231596.fastq.gz: 2983
ERR2231597.fastq.gz: 1067
ERR2231598.fastq.gz: 8145
ERR2231599.fastq.gz: 1838
ERR2231600.fastq.gz: 3065
ERR2231601.fastq.gz: 2240
ERR2231602.fastq.gz: 1148
ERR2231603.fastq.gz: 2754
ERR2231604.fastq.gz: 1261
ERR2231605.fastq.gz: 5578
ERR2231606.fastq.gz: 3014
ERR2231607.fastq.gz: 4438
ERR2231609.fastq.gz: 3393
ERR2231610.fastq.gz: 3185
ERR2231611.fastq.gz: 2950
ERR2231612.fastq.gz: 2743
ERR2231613.fastq.gz: 3219
ERR2231614.fastq.gz: 3172
ERR2231615.fastq.gz: 2679
ERR2231616.fastq.gz: 2957
ERR2231617.fastq.gz: 3833
ERR2231618.fastq.gz: 4133
ERR2231623.fastq.gz: 3700
ERR2231625.fastq.gz: 1957
ERR2231626.fastq.gz: 7529
ERR2231627.fastq.gz: 3043
ERR2231628.fastq.gz: 6306
ERR2231629.fastq.gz: 5226
ERR2231630.fastq.gz: 6542
ERR2231631.fastq.gz: 4772
ERR2231632.fastq.gz: 1988
ERR2231633.fastq.gz: 5623
ERR2231634.fastq.gz: 5153
ERR2231635.fastq.gz: 4565
ERR2231636.fastq.gz: 4334
ERR2231637.fastq.gz: 5217
ERR2231638.fastq.gz: 4612
ERR2231639.fastq.gz: 3288
ERR2231643.fastq.gz: 3886
ERR2231645.fastq.gz: 1846
ERR2231646.fastq.gz: 3195
ERR2231647.fastq.gz: 1408
ERR2231648.fastq.gz: 2189
ERR2231649.fastq.gz: 1233
ERR2231650.fastq.gz: 8561
ERR2231651.fastq.gz: 7980
ERR2231652.fastq.gz: 5313
ERR2231653.fastq.gz: 8358
ERR2231654.fastq.gz: 1778
ERR2231655.fastq.gz: 2114
ERR2231656.fastq.gz: 3930
ERR2231657.fastq.gz: 7333
ERR2231658.fastq.gz: 4262
ERR2231659.fastq.gz: 6584
ERR2231660.fastq.gz: 6281
ERR2231661.fastq.gz: 7435
ERR2231662.fastq.gz: 7768
ERR2231663.fastq.gz: 3753
ERR2231664.fastq.gz: 3906
ERR2231665.fastq.gz: 7556
ERR2231666.fastq.gz: 3912
ERR2231667.fastq.gz: 2818
ERR2231668.fastq.gz: 2919
ERR2231669.fastq.gz: 5262
ERR2231670.fastq.gz: 3179
ERR2231672.fastq.gz: 2136
ERR2231673.fastq.gz: 2551
ERR2231674.fastq.gz: 3787
ERR2231675.fastq.gz: 4284
ERR2231676.fastq.gz: 2943
ERR2231677.fastq.gz: 3152
ERR2231678.fastq.gz: 2441
ERR2231679.fastq.gz: 6383
ERR2231681.fastq.gz: 1769
ERR2231684.fastq.gz: 1911
ERR2231685.fastq.gz: 3762
ERR2231688.fastq.gz: 4153
ERR2231689.fastq.gz: 4752
ERR2231690.fastq.gz: 6010
ERR2231691.fastq.gz: 3327
ERR2231692.fastq.gz: 1744
ERR2231693.fastq.gz: 3597
ERR2231694.fastq.gz: 1124
ERR2231695.fastq.gz: 3492
ERR2231696.fastq.gz: 4296
ERR2231697.fastq.gz: 6766
ERR2231698.fastq.gz: 4383
ERR2231699.fastq.gz: 4329
ERR2231700.fastq.gz: 2507
ERR2231701.fastq.gz: 7532
ERR2231702.fastq.gz: 5144
ERR2231703.fastq.gz: 6061
ERR2231704.fastq.gz: 4120
ERR2231706.fastq.gz: 1437
ERR2231707.fastq.gz: 4053
ERR2231708.fastq.gz: 3576
ERR2231709.fastq.gz: 3186
ERR2231710.fastq.gz: 3357
ERR2231711.fastq.gz: 4104
ERR2231712.fastq.gz: 2278
ERR2231714.fastq.gz: 1025
ERR2231715.fastq.gz: 2766
ERR2231716.fastq.gz: 6410
ERR2231718.fastq.gz: 5964
ERR2231719.fastq.gz: 5217
ERR2231720.fastq.gz: 4709
ERR2231721.fastq.gz: 7822
ERR2231722.fastq.gz: 4778
ERR2231723.fastq.gz: 6680
ERR2231724.fastq.gz: 4185
ERR2231725.fastq.gz: 2758
ERR2231726.fastq.gz: 3659
ERR2231727.fastq.gz: 3161
ERR2231728.fastq.gz: 2682
ERR2231729.fastq.gz: 2310
ERR2231730.fastq.gz: 3129
ERR2231731.fastq.gz: 2461
ERR2231732.fastq.gz: 3368
ERR2231733.fastq.gz: 3147
ERR2231734.fastq.gz: 1380
ERR2231735.fastq.gz: 1666
ERR2231737.fastq.gz: 5737
ERR2231738.fastq.gz: 4960
ERR2231739.fastq.gz: 4164
ERR2231740.fastq.gz: 8125
ERR2231741.fastq.gz: 3747
ERR2231742.fastq.gz: 3633
ERR2231743.fastq.gz: 3767
ERR2231744.fastq.gz: 3995
ERR2231745.fastq.gz: 4911
ERR2231746.fastq.gz: 4232
ERR2231747.fastq.gz: 3340
ERR2231748.fastq.gz: 5218
ERR2231749.fastq.gz: 5310
ERR2231750.fastq.gz: 3874
ERR2231751.fastq.gz: 3468
