# Supplementary material for: HVRLocator: a computationally efficient tool for identifying hypervariable regions in large 16S rRNA datasets
Source: Gigascience. 2026 Apr 8;15:giag040. doi: 10.1093/gigascience/giag040 (PMC13188219; doi:10.1093/gigascience/giag040)
Supplement: giag040_Supplemental_Files [file giag040_supplemental_files.zip › TableS2.csv]

ERR1474235.fastq.gz: 0
ERR1474237.fastq.gz: 0
ERR1474238.fastq.gz: 0
ERR1474244.fastq.gz: 0
ERR1474245.fastq.gz: 0
ERR1474251.fastq.gz: 0
ERR1474253.fastq.gz: 0
ERR1474254.fastq.gz: 0
ERR1474255.fastq.gz: 0
ERR1474258.fastq.gz: 0
ERR1474261.fastq.gz: 0
ERR1474264.fastq.gz: 0
ERR1474265.fastq.gz: 0
ERR1474267.fastq.gz: 0
ERR1474268.fastq.gz: 0
ERR1474271.fastq.gz: 0
ERR1474274.fastq.gz: 0
ERR1474276.fastq.gz: 0
ERR1474278.fastq.gz: 0
ERR1474283.fastq.gz: 0
ERR1474287.fastq.gz: 0
ERR1474288.fastq.gz: 0
ERR1474289.fastq.gz: 0
ERR1474291.fastq.gz: 0
ERR1474298.fastq.gz: 0
ERR1474299.fastq.gz: 0
ERR1474311.fastq.gz: 0
ERR1474316.fastq.gz: 0
ERR1474317.fastq.gz: 0
ERR1474319.fastq.gz: 0
ERR1474324.fastq.gz: 0
ERR1474342.fastq.gz: 0
ERR1474345.fastq.gz: 0
ERR1474346.fastq.gz: 0
ERR1474347.fastq.gz: 0
ERR1474348.fastq.gz: 0
ERR1474349.fastq.gz: 0
ERR1474351.fastq.gz: 0
ERR1474354.fastq.gz: 0
ERR1474359.fastq.gz: 0
ERR1474362.fastq.gz: 0
ERR1474363.fastq.gz: 0
ERR1474365.fastq.gz: 0
ERR1474371.fastq.gz: 0
ERR1474376.fastq.gz: 0
ERR1474377.fastq.gz: 0
ERR1474378.fastq.gz: 0
ERR1474383.fastq.gz: 0
ERR1474386.fastq.gz: 0
ERR1474390.fastq.gz: 0
ERR1474391.fastq.gz: 0
ERR1474393.fastq.gz: 0
ERR1474394.fastq.gz: 0
ERR1474400.fastq.gz: 0
ERR1474402.fastq.gz: 0
ERR1474405.fastq.gz: 0
ERR1474407.fastq.gz: 0
ERR1474408.fastq.gz: 0
ERR1474410.fastq.gz: 0
ERR1474412.fastq.gz: 0
ERR1474414.fastq.gz: 0
ERR1474422.fastq.gz: 0
ERR1474423.fastq.gz: 0
ERR1474424.fastq.gz: 0
ERR1474425.fastq.gz: 0
ERR1474427.fastq.gz: 0
ERR1474431.fastq.gz: 0
ERR1474434.fastq.gz: 0
ERR1474435.fastq.gz: 0
ERR1474437.fastq.gz: 0
ERR1474438.fastq.gz: 0
ERR1474440.fastq.gz: 0
ERR1474441.fastq.gz: 0
ERR1474442.fastq.gz: 0
ERR1474443.fastq.gz: 0
ERR1474446.fastq.gz: 0
ERR1474447.fastq.gz: 0
ERR1511817.fastq.gz: 0
ERR1511818.fastq.gz: 0
ERR1511822.fastq.gz: 0
ERR1511825.fastq.gz: 0
ERR1511827.fastq.gz: 0
ERR1511828.fastq.gz: 0
ERR1511829.fastq.gz: 0
ERR1511834.fastq.gz: 0
ERR1511837.fastq.gz: 0
ERR1511840.fastq.gz: 0
ERR1511841.fastq.gz: 0
ERR1511842.fastq.gz: 0
ERR1511843.fastq.gz: 0
ERR1511844.fastq.gz: 0
ERR1511845.fastq.gz: 0
ERR1511846.fastq.gz: 0
ERR1511847.fastq.gz: 0
ERR1511849.fastq.gz: 0
ERR1511855.fastq.gz: 0
ERR1511857.fastq.gz: 0
ERR1511858.fastq.gz: 0
ERR1511859.fastq.gz: 0
ERR1511860.fastq.gz: 0
ERR1511862.fastq.gz: 0
ERR1511863.fastq.gz: 0
ERR1511864.fastq.gz: 0
ERR1511865.fastq.gz: 0
ERR1511866.fastq.gz: 0
ERR1511867.fastq.gz: 0
ERR1511872.fastq.gz: 0
ERR1511874.fastq.gz: 0
ERR1511875.fastq.gz: 0
ERR1511876.fastq.gz: 0
ERR1511880.fastq.gz: 0
ERR1511882.fastq.gz: 0
ERR1511883.fastq.gz: 0
ERR1511888.fastq.gz: 0
ERR1511890.fastq.gz: 0
ERR1511891.fastq.gz: 0
ERR1511892.fastq.gz: 0
ERR1511894.fastq.gz: 0
ERR1511895.fastq.gz: 0
ERR1511897.fastq.gz: 0
ERR1511898.fastq.gz: 0
ERR1511902.fastq.gz: 0
ERR1511903.fastq.gz: 0
ERR1511904.fastq.gz: 0
ERR1511905.fastq.gz: 0
ERR1511906.fastq.gz: 0
ERR1511907.fastq.gz: 0
ERR1511908.fastq.gz: 0
ERR1511909.fastq.gz: 0
ERR1511910.fastq.gz: 0
ERR1511912.fastq.gz: 0
ERR1511913.fastq.gz: 0
ERR1511914.fastq.gz: 0
ERR1511915.fastq.gz: 0
ERR1511916.fastq.gz: 0
ERR1511917.fastq.gz: 0
ERR1511919.fastq.gz: 0
ERR1511920.fastq.gz: 0
ERR1511921.fastq.gz: 0
ERR1511922.fastq.gz: 0
ERR1511923.fastq.gz: 0
ERR1511925.fastq.gz: 0
ERR1511926.fastq.gz: 0
ERR1511927.fastq.gz: 0
ERR1511928.fastq.gz: 0
ERR1511929.fastq.gz: 0
ERR1511930.fastq.gz: 0
ERR1511931.fastq.gz: 0
ERR1511933.fastq.gz: 0
ERR1511934.fastq.gz: 0
ERR1511936.fastq.gz: 0
ERR1511937.fastq.gz: 0
ERR1511938.fastq.gz: 0
ERR1511940.fastq.gz: 0
ERR1511944.fastq.gz: 0
ERR1511945.fastq.gz: 0
ERR1511946.fastq.gz: 0
ERR1511947.fastq.gz: 0
ERR1511949.fastq.gz: 0
ERR1511950.fastq.gz: 0
ERR1511952.fastq.gz: 0
ERR1511954.fastq.gz: 0
ERR1511955.fastq.gz: 0
ERR1511957.fastq.gz: 0
ERR1511959.fastq.gz: 0
ERR1511960.fastq.gz: 0
ERR1511961.fastq.gz: 0
ERR1511962.fastq.gz: 0
ERR1511964.fastq.gz: 0
ERR1511965.fastq.gz: 0
ERR1511968.fastq.gz: 0
ERR1511969.fastq.gz: 0
ERR1511971.fastq.gz: 0
ERR1511972.fastq.gz: 0
ERR1511977.fastq.gz: 0
ERR1511978.fastq.gz: 0
ERR1511980.fastq.gz: 0
ERR1511981.fastq.gz: 0
ERR1511983.fastq.gz: 0
ERR1511984.fastq.gz: 0
ERR1511985.fastq.gz: 0
ERR1511986.fastq.gz: 0
ERR1511987.fastq.gz: 0
ERR1511988.fastq.gz: 0
ERR1511989.fastq.gz: 0
ERR1511990.fastq.gz: 0
ERR1511991.fastq.gz: 0
ERR1511992.fastq.gz: 0
ERR1511993.fastq.gz: 0
ERR1511994.fastq.gz: 0
ERR1511995.fastq.gz: 0
ERR1511996.fastq.gz: 0
ERR1511997.fastq.gz: 0
ERR1511998.fastq.gz: 0
ERR1511999.fastq.gz: 0
ERR1512000.fastq.gz: 0
ERR1512001.fastq.gz: 0
ERR1512002.fastq.gz: 0
ERR1512003.fastq.gz: 0
ERR1512004.fastq.gz: 0
ERR1512005.fastq.gz: 0
ERR1512006.fastq.gz: 0
ERR1512007.fastq.gz: 0
ERR1512008.fastq.gz: 0
ERR1512009.fastq.gz: 0
ERR1512010.fastq.gz: 0
ERR1512011.fastq.gz: 0
ERR1512012.fastq.gz: 0
ERR1512013.fastq.gz: 0
ERR1512014.fastq.gz: 0
ERR1512015.fastq.gz: 0
ERR1512016.fastq.gz: 0
ERR1512017.fastq.gz: 0
ERR1512018.fastq.gz: 0
ERR1512019.fastq.gz: 0
ERR1512020.fastq.gz: 0
ERR1512021.fastq.gz: 0
ERR1512022.fastq.gz: 0
ERR1512023.fastq.gz: 0
ERR1512024.fastq.gz: 0
ERR1512025.fastq.gz: 0
ERR1512026.fastq.gz: 0
ERR1512027.fastq.gz: 0
ERR1512028.fastq.gz: 0
ERR1512029.fastq.gz: 0
ERR1512030.fastq.gz: 0
ERR1512031.fastq.gz: 0
ERR1512032.fastq.gz: 0
ERR1512033.fastq.gz: 0
ERR1512034.fastq.gz: 0
ERR1512035.fastq.gz: 0
ERR1512036.fastq.gz: 0
ERR1512037.fastq.gz: 0
ERR1512038.fastq.gz: 0
ERR1512039.fastq.gz: 0
ERR1512040.fastq.gz: 0
ERR1512041.fastq.gz: 0
ERR1512042.fastq.gz: 0
ERR1512043.fastq.gz: 0
ERR1512044.fastq.gz: 0
ERR1512045.fastq.gz: 0
ERR1512046.fastq.gz: 0
ERR1512047.fastq.gz: 0
ERR1512048.fastq.gz: 0
ERR1512049.fastq.gz: 0
ERR1512050.fastq.gz: 0
ERR1512051.fastq.gz: 0
ERR1512052.fastq.gz: 0
ERR1512053.fastq.gz: 0
ERR1512054.fastq.gz: 0
ERR1512055.fastq.gz: 0
ERR1512056.fastq.gz: 0
ERR1512057.fastq.gz: 0
ERR1512058.fastq.gz: 0
ERR1512059.fastq.gz: 0
ERR1512060.fastq.gz: 0
ERR1512061.fastq.gz: 0
ERR1512062.fastq.gz: 0
ERR1512063.fastq.gz: 0
ERR1512064.fastq.gz: 0
ERR1512065.fastq.gz: 0
ERR1512066.fastq.gz: 0
ERR1512067.fastq.gz: 0
ERR1512068.fastq.gz: 0
ERR1512069.fastq.gz: 0
ERR1512070.fastq.gz: 0
ERR1512071.fastq.gz: 0
ERR1512072.fastq.gz: 0
ERR1512073.fastq.gz: 0
ERR1512074.fastq.gz: 0
ERR1512075.fastq.gz: 0
ERR1512076.fastq.gz: 0
ERR1512077.fastq.gz: 0
ERR1512078.fastq.gz: 0
ERR1512079.fastq.gz: 0
ERR1512080.fastq.gz: 0
ERR1512081.fastq.gz: 0
ERR1512082.fastq.gz: 0
ERR1512083.fastq.gz: 0
ERR1512084.fastq.gz: 0
ERR1512085.fastq.gz: 0
ERR1512086.fastq.gz: 0
ERR1512087.fastq.gz: 0
ERR1512088.fastq.gz: 0
ERR1512089.fastq.gz: 0
ERR1512090.fastq.gz: 0
ERR1512091.fastq.gz: 0
ERR1512092.fastq.gz: 0
ERR1512093.fastq.gz: 0
ERR1512094.fastq.gz: 0
ERR1512095.fastq.gz: 0
ERR1512096.fastq.gz: 0
ERR1512097.fastq.gz: 0
ERR1512098.fastq.gz: 0
ERR1512099.fastq.gz: 0
ERR1512100.fastq.gz: 0
ERR1512101.fastq.gz: 0
ERR1512102.fastq.gz: 0
ERR1512103.fastq.gz: 0
ERR1512104.fastq.gz: 0
ERR1512105.fastq.gz: 0
ERR1512106.fastq.gz: 0
ERR1512107.fastq.gz: 0
ERR1512108.fastq.gz: 0
ERR1512109.fastq.gz: 0
ERR1512110.fastq.gz: 0
ERR1512111.fastq.gz: 0
ERR1512112.fastq.gz: 0
ERR1512113.fastq.gz: 0
ERR1512114.fastq.gz: 0
ERR1512115.fastq.gz: 0
ERR1512116.fastq.gz: 0
ERR1512117.fastq.gz: 0
ERR1512118.fastq.gz: 0
ERR1512119.fastq.gz: 0
ERR1512120.fastq.gz: 0
ERR1512121.fastq.gz: 0
ERR1512122.fastq.gz: 0
ERR1512123.fastq.gz: 0
ERR1512124.fastq.gz: 0
ERR1512125.fastq.gz: 0
ERR1512126.fastq.gz: 0
ERR1512127.fastq.gz: 0
ERR1512128.fastq.gz: 0
ERR1512129.fastq.gz: 0
ERR1512130.fastq.gz: 0
ERR1512131.fastq.gz: 0
ERR1512132.fastq.gz: 0
ERR1512133.fastq.gz: 0
ERR1512134.fastq.gz: 0
ERR1512135.fastq.gz: 0
ERR1512136.fastq.gz: 0
ERR1512137.fastq.gz: 0
ERR1512138.fastq.gz: 0
ERR1512139.fastq.gz: 0
ERR1512140.fastq.gz: 0
ERR1512141.fastq.gz: 0
ERR1512142.fastq.gz: 0
ERR1512143.fastq.gz: 0
ERR1512144.fastq.gz: 0
ERR1512145.fastq.gz: 0
ERR1512146.fastq.gz: 0
ERR1512147.fastq.gz: 0
ERR1512148.fastq.gz: 0
ERR1512149.fastq.gz: 0
ERR1512150.fastq.gz: 0
ERR1512151.fastq.gz: 0
ERR1512152.fastq.gz: 0
ERR1512153.fastq.gz: 0
ERR1512154.fastq.gz: 0
ERR1512155.fastq.gz: 0
ERR1512156.fastq.gz: 0
ERR1512157.fastq.gz: 0
ERR1512158.fastq.gz: 0
ERR1512159.fastq.gz: 0
ERR1512160.fastq.gz: 0
ERR1512161.fastq.gz: 0
ERR1512162.fastq.gz: 0
ERR1512163.fastq.gz: 0
ERR1512164.fastq.gz: 0
ERR1512165.fastq.gz: 0
ERR1512166.fastq.gz: 0
ERR1512167.fastq.gz: 0
ERR1512168.fastq.gz: 0
ERR1512169.fastq.gz: 0
ERR1512170.fastq.gz: 0
ERR1512171.fastq.gz: 0
ERR1512172.fastq.gz: 0
ERR1512173.fastq.gz: 0
ERR1512174.fastq.gz: 0
ERR1512175.fastq.gz: 0
ERR1512176.fastq.gz: 0
ERR1512177.fastq.gz: 0
ERR1512178.fastq.gz: 0
ERR1512179.fastq.gz: 0
ERR1512180.fastq.gz: 0
ERR1512181.fastq.gz: 0
ERR1512182.fastq.gz: 0
ERR1512183.fastq.gz: 0
ERR1512184.fastq.gz: 0
ERR1512185.fastq.gz: 0
ERR1512186.fastq.gz: 0
ERR1512187.fastq.gz: 0
ERR1512188.fastq.gz: 0
ERR1512189.fastq.gz: 0
ERR1512190.fastq.gz: 0
ERR1512191.fastq.gz: 0
ERR1512192.fastq.gz: 0
ERR1512193.fastq.gz: 0
ERR1512194.fastq.gz: 0
ERR1512195.fastq.gz: 0
ERR1512196.fastq.gz: 0
ERR1512197.fastq.gz: 0
ERR1512198.fastq.gz: 0
ERR1512199.fastq.gz: 0
ERR1512200.fastq.gz: 0
ERR1512201.fastq.gz: 0
ERR1512202.fastq.gz: 0
ERR1512203.fastq.gz: 0
ERR1512204.fastq.gz: 0
ERR1512205.fastq.gz: 0
ERR1512206.fastq.gz: 0
ERR1512207.fastq.gz: 0
ERR1512208.fastq.gz: 0
ERR1512209.fastq.gz: 0
ERR1512210.fastq.gz: 0
ERR1512211.fastq.gz: 0
ERR1512212.fastq.gz: 0
ERR1512213.fastq.gz: 0
ERR1512214.fastq.gz: 0
ERR1512215.fastq.gz: 0
ERR1512216.fastq.gz: 0
ERR1512217.fastq.gz: 0
ERR1512218.fastq.gz: 0
ERR1512219.fastq.gz: 0
ERR1512220.fastq.gz: 0
ERR1512221.fastq.gz: 0
ERR1512222.fastq.gz: 0
ERR1512223.fastq.gz: 0
ERR1512224.fastq.gz: 0
ERR1512225.fastq.gz: 0
ERR1512226.fastq.gz: 0
ERR1512227.fastq.gz: 0
ERR1512228.fastq.gz: 0
ERR1512229.fastq.gz: 0
ERR1512230.fastq.gz: 0
ERR1512231.fastq.gz: 0
ERR1512232.fastq.gz: 0
ERR1512233.fastq.gz: 0
ERR1512234.fastq.gz: 0
ERR1512235.fastq.gz: 0
ERR1512236.fastq.gz: 0
ERR1512237.fastq.gz: 0
ERR1512238.fastq.gz: 0
ERR1512239.fastq.gz: 0
ERR1512240.fastq.gz: 0
ERR1512241.fastq.gz: 0
ERR1512242.fastq.gz: 0
ERR1512243.fastq.gz: 0
ERR1512244.fastq.gz: 0
ERR1512245.fastq.gz: 0
ERR1512246.fastq.gz: 0
ERR1512247.fastq.gz: 0
ERR1512248.fastq.gz: 0
ERR1512249.fastq.gz: 0
ERR1512250.fastq.gz: 0
ERR1512251.fastq.gz: 0
ERR1512252.fastq.gz: 0
ERR1512253.fastq.gz: 0
ERR1512254.fastq.gz: 0
ERR1512255.fastq.gz: 0
ERR1512256.fastq.gz: 0
ERR1512257.fastq.gz: 0
ERR1512258.fastq.gz: 0
ERR1512259.fastq.gz: 0
ERR1512260.fastq.gz: 0
ERR1512261.fastq.gz: 0
ERR1512262.fastq.gz: 0
ERR1512263.fastq.gz: 0
ERR1512264.fastq.gz: 0
ERR1512265.fastq.gz: 0
ERR1512266.fastq.gz: 0
ERR1512267.fastq.gz: 0
ERR1512268.fastq.gz: 0
ERR1512269.fastq.gz: 0
ERR1512270.fastq.gz: 0
ERR1512271.fastq.gz: 0
ERR1512272.fastq.gz: 0
ERR1512273.fastq.gz: 0
ERR1512274.fastq.gz: 0
ERR1512275.fastq.gz: 0
ERR1512276.fastq.gz: 0
ERR1512277.fastq.gz: 0
ERR1512278.fastq.gz: 0
ERR1512279.fastq.gz: 0
ERR1512280.fastq.gz: 0
ERR1512281.fastq.gz: 0
ERR1512282.fastq.gz: 0
ERR1512283.fastq.gz: 0
ERR1512284.fastq.gz: 0
ERR1512285.fastq.gz: 0
ERR1512286.fastq.gz: 0
ERR1512287.fastq.gz: 0
ERR1512288.fastq.gz: 0
ERR1512289.fastq.gz: 0
ERR1512290.fastq.gz: 0
ERR1512291.fastq.gz: 0
ERR1512292.fastq.gz: 0
ERR1512293.fastq.gz: 0
ERR1512294.fastq.gz: 0
ERR1512295.fastq.gz: 0
ERR1512296.fastq.gz: 0
ERR1512297.fastq.gz: 0
ERR1512298.fastq.gz: 0
ERR1512299.fastq.gz: 0
ERR1513248.fastq.gz: 0
ERR1513249.fastq.gz: 0
ERR1513250.fastq.gz: 0
ERR1513251.fastq.gz: 0
ERR1513252.fastq.gz: 0
ERR1513253.fastq.gz: 0
ERR1513254.fastq.gz: 0
ERR1513255.fastq.gz: 0
ERR1513256.fastq.gz: 0
ERR1513257.fastq.gz: 0
ERR1513258.fastq.gz: 0
ERR1513259.fastq.gz: 0
ERR1513260.fastq.gz: 0
ERR1513261.fastq.gz: 0
ERR1513262.fastq.gz: 0
ERR1513263.fastq.gz: 0
ERR1513264.fastq.gz: 0
ERR1513265.fastq.gz: 0
ERR1513266.fastq.gz: 0
ERR1513267.fastq.gz: 0
ERR1513268.fastq.gz: 0
ERR1513269.fastq.gz: 0
ERR1513270.fastq.gz: 0
ERR1513271.fastq.gz: 0
ERR1513272.fastq.gz: 0
ERR1513273.fastq.gz: 0
ERR1513274.fastq.gz: 0
ERR1513275.fastq.gz: 0
ERR1513276.fastq.gz: 0
ERR1513277.fastq.gz: 0
ERR1513278.fastq.gz: 0
ERR1513279.fastq.gz: 0
ERR1513280.fastq.gz: 0
ERR1513281.fastq.gz: 0
ERR1513282.fastq.gz: 0
ERR1513283.fastq.gz: 0
ERR1513284.fastq.gz: 0
ERR1513285.fastq.gz: 0
ERR1513286.fastq.gz: 0
ERR1513287.fastq.gz: 0
ERR1513288.fastq.gz: 0
ERR1513289.fastq.gz: 0
ERR1513290.fastq.gz: 0
ERR1513291.fastq.gz: 0
ERR1513293.fastq.gz: 0
ERR1513294.fastq.gz: 0
ERR1513295.fastq.gz: 0
ERR1513296.fastq.gz: 0
ERR1513297.fastq.gz: 0
ERR1513298.fastq.gz: 0
ERR1513299.fastq.gz: 0
ERR1513300.fastq.gz: 0
ERR1513301.fastq.gz: 0
ERR1513302.fastq.gz: 0
ERR1513303.fastq.gz: 0
ERR1513305.fastq.gz: 0
ERR1513306.fastq.gz: 0
ERR1513307.fastq.gz: 0
ERR1513308.fastq.gz: 0
ERR1513309.fastq.gz: 0
ERR1513310.fastq.gz: 0
ERR1513311.fastq.gz: 0
ERR1513312.fastq.gz: 0
ERR1513313.fastq.gz: 0
ERR1513314.fastq.gz: 0
ERR1513315.fastq.gz: 0
ERR1513316.fastq.gz: 0
ERR1513317.fastq.gz: 0
ERR1513318.fastq.gz: 0
ERR1513319.fastq.gz: 0
ERR1513320.fastq.gz: 0
ERR1513321.fastq.gz: 0
ERR1513322.fastq.gz: 0
ERR1513323.fastq.gz: 0
ERR1513324.fastq.gz: 0
ERR1513325.fastq.gz: 0
ERR1513326.fastq.gz: 0
ERR1513327.fastq.gz: 0
ERR1513328.fastq.gz: 0
ERR1513329.fastq.gz: 0
ERR1513330.fastq.gz: 0
ERR1513331.fastq.gz: 0
ERR1513332.fastq.gz: 0
ERR1513333.fastq.gz: 0
ERR1513334.fastq.gz: 0
ERR1513335.fastq.gz: 0
ERR1513336.fastq.gz: 0
ERR1513337.fastq.gz: 0
ERR1513338.fastq.gz: 0
ERR1513340.fastq.gz: 0
ERR1513341.fastq.gz: 0
ERR1513342.fastq.gz: 0
ERR1513343.fastq.gz: 0
ERR1513344.fastq.gz: 0
ERR1513345.fastq.gz: 0
ERR1513346.fastq.gz: 0
ERR1513347.fastq.gz: 0
ERR1513348.fastq.gz: 0
ERR1513349.fastq.gz: 0
ERR1513350.fastq.gz: 0
ERR1513351.fastq.gz: 0
ERR1513352.fastq.gz: 0
ERR1513353.fastq.gz: 0
ERR1513354.fastq.gz: 0
ERR1513355.fastq.gz: 0
ERR1513356.fastq.gz: 0
ERR1513357.fastq.gz: 0
ERR1513358.fastq.gz: 0
ERR1513359.fastq.gz: 0
ERR1513360.fastq.gz: 0
ERR1513361.fastq.gz: 0
ERR1513362.fastq.gz: 0
ERR1513363.fastq.gz: 0
ERR1513364.fastq.gz: 0
ERR1513365.fastq.gz: 0
ERR1513366.fastq.gz: 0
ERR1513367.fastq.gz: 0
ERR1513368.fastq.gz: 0
ERR1513369.fastq.gz: 0
ERR1513370.fastq.gz: 0
ERR1513371.fastq.gz: 0
ERR1513372.fastq.gz: 0
ERR1513373.fastq.gz: 0
ERR1513374.fastq.gz: 0
ERR1513375.fastq.gz: 0
ERR1513376.fastq.gz: 0
ERR1513377.fastq.gz: 0
ERR1513378.fastq.gz: 0
ERR1513380.fastq.gz: 0
ERR1513382.fastq.gz: 0
ERR1513383.fastq.gz: 0
ERR1513384.fastq.gz: 0
ERR1513385.fastq.gz: 0
ERR1513386.fastq.gz: 0
ERR1513387.fastq.gz: 0
ERR1513388.fastq.gz: 0
ERR1513389.fastq.gz: 0
ERR1513390.fastq.gz: 0
ERR1513391.fastq.gz: 0
ERR1513393.fastq.gz: 0
ERR1513394.fastq.gz: 0
ERR1513395.fastq.gz: 0
ERR1513396.fastq.gz: 0
ERR1513397.fastq.gz: 0
ERR1513398.fastq.gz: 0
ERR1513399.fastq.gz: 0
ERR1513400.fastq.gz: 0
ERR1513401.fastq.gz: 0
ERR1513402.fastq.gz: 0
ERR1513403.fastq.gz: 0
ERR1513404.fastq.gz: 0
ERR1513405.fastq.gz: 0
ERR1513406.fastq.gz: 0
ERR1513407.fastq.gz: 0
ERR1520148.fastq.gz: 0
ERR1520149.fastq.gz: 0
ERR1520150.fastq.gz: 0
ERR1520151.fastq.gz: 0
ERR1520152.fastq.gz: 0
ERR1520153.fastq.gz: 0
ERR1520154.fastq.gz: 0
ERR1520155.fastq.gz: 0
ERR1520156.fastq.gz: 0
ERR1520157.fastq.gz: 0
ERR1520158.fastq.gz: 0
ERR1520159.fastq.gz: 0
ERR1520160.fastq.gz: 0
ERR1520161.fastq.gz: 0
ERR1520162.fastq.gz: 0
ERR1520163.fastq.gz: 0
ERR1520164.fastq.gz: 0
ERR1520165.fastq.gz: 0
ERR1520166.fastq.gz: 0
ERR1520167.fastq.gz: 0
ERR1520168.fastq.gz: 0
ERR1520169.fastq.gz: 0
ERR1520170.fastq.gz: 0
ERR1520171.fastq.gz: 0
ERR1520172.fastq.gz: 0
ERR1520173.fastq.gz: 0
ERR1520174.fastq.gz: 0
ERR1520175.fastq.gz: 0
ERR1520176.fastq.gz: 0
ERR1520177.fastq.gz: 0
ERR1520178.fastq.gz: 0
ERR1520179.fastq.gz: 0
ERR1520180.fastq.gz: 0
ERR1520181.fastq.gz: 0
ERR1520182.fastq.gz: 0
ERR1520183.fastq.gz: 0
ERR1520184.fastq.gz: 0
ERR1520185.fastq.gz: 0
ERR1520186.fastq.gz: 0
ERR1520187.fastq.gz: 0
ERR1520188.fastq.gz: 0
ERR1520189.fastq.gz: 0
ERR1520190.fastq.gz: 0
ERR1520191.fastq.gz: 0
ERR1520192.fastq.gz: 0
ERR1520193.fastq.gz: 0
ERR1520194.fastq.gz: 0
ERR1520195.fastq.gz: 0
ERR1520196.fastq.gz: 0
ERR1520197.fastq.gz: 0
ERR1520198.fastq.gz: 0
ERR1520199.fastq.gz: 0
ERR1520200.fastq.gz: 0
ERR1520201.fastq.gz: 0
ERR1520202.fastq.gz: 0
ERR1520203.fastq.gz: 0
ERR1520204.fastq.gz: 0
ERR1520205.fastq.gz: 0
ERR1520206.fastq.gz: 0
ERR1520207.fastq.gz: 0
ERR1520208.fastq.gz: 0
ERR1520209.fastq.gz: 0
ERR1520210.fastq.gz: 0
ERR1520211.fastq.gz: 0
ERR1520212.fastq.gz: 0
ERR1520213.fastq.gz: 0
ERR1520214.fastq.gz: 0
ERR1520215.fastq.gz: 0
ERR1520216.fastq.gz: 0
ERR1520217.fastq.gz: 0
ERR1520218.fastq.gz: 0
ERR1520219.fastq.gz: 0
ERR1520220.fastq.gz: 0
ERR1520221.fastq.gz: 0
ERR1520222.fastq.gz: 0
ERR1520223.fastq.gz: 0
ERR1520224.fastq.gz: 0
ERR1520225.fastq.gz: 0
ERR1520226.fastq.gz: 0
ERR1520227.fastq.gz: 0
ERR1520228.fastq.gz: 0
ERR1520229.fastq.gz: 0
ERR1520230.fastq.gz: 0
ERR1520231.fastq.gz: 0
ERR1520232.fastq.gz: 0
ERR1520233.fastq.gz: 0
ERR1520234.fastq.gz: 0
ERR1520235.fastq.gz: 0
ERR1520236.fastq.gz: 0
ERR1520237.fastq.gz: 0
ERR1520238.fastq.gz: 0
ERR1520239.fastq.gz: 0
ERR1520240.fastq.gz: 0
ERR1520241.fastq.gz: 0
ERR1520242.fastq.gz: 0
ERR1520243.fastq.gz: 0
ERR1521862.fastq.gz: 0
ERR1521863.fastq.gz: 0
ERR1521864.fastq.gz: 0
ERR1521865.fastq.gz: 0
ERR1521866.fastq.gz: 0
ERR1521867.fastq.gz: 0
ERR1521868.fastq.gz: 0
ERR1521869.fastq.gz: 0
ERR1521870.fastq.gz: 0
ERR1521871.fastq.gz: 0
ERR1521872.fastq.gz: 0
ERR1521873.fastq.gz: 0
ERR1521874.fastq.gz: 0
ERR1521875.fastq.gz: 0
ERR1521876.fastq.gz: 0
ERR1521877.fastq.gz: 0
ERR1521878.fastq.gz: 0
ERR1521879.fastq.gz: 0
ERR1521880.fastq.gz: 0
ERR1521881.fastq.gz: 0
ERR1521882.fastq.gz: 0
ERR1521883.fastq.gz: 0
ERR1521884.fastq.gz: 0
ERR1521885.fastq.gz: 0
ERR1521886.fastq.gz: 0
ERR1521887.fastq.gz: 0
ERR1521888.fastq.gz: 0
ERR1521889.fastq.gz: 0
ERR1521890.fastq.gz: 0
ERR1521891.fastq.gz: 0
ERR1521892.fastq.gz: 0
ERR1521893.fastq.gz: 0
ERR1521894.fastq.gz: 0
ERR1521895.fastq.gz: 0
ERR1521896.fastq.gz: 0
ERR1521897.fastq.gz: 0
ERR1521898.fastq.gz: 0
ERR1521899.fastq.gz: 0
ERR1521900.fastq.gz: 0
ERR1521901.fastq.gz: 0
ERR1521902.fastq.gz: 0
ERR1521903.fastq.gz: 0
ERR1521904.fastq.gz: 0
ERR1521905.fastq.gz: 0
ERR1521906.fastq.gz: 0
ERR1521907.fastq.gz: 0
ERR1521908.fastq.gz: 0
ERR1521909.fastq.gz: 0
ERR1521910.fastq.gz: 0
ERR1521911.fastq.gz: 0
ERR1521912.fastq.gz: 0
ERR1521913.fastq.gz: 0
ERR1521914.fastq.gz: 0
ERR1521915.fastq.gz: 0
ERR1521916.fastq.gz: 0
ERR1521917.fastq.gz: 0
ERR1521918.fastq.gz: 0
ERR1521919.fastq.gz: 0
ERR1521920.fastq.gz: 0
ERR1521921.fastq.gz: 0
ERR1521922.fastq.gz: 0
ERR1521923.fastq.gz: 0
ERR1521924.fastq.gz: 0
ERR1521925.fastq.gz: 0
ERR1521926.fastq.gz: 0
ERR1521927.fastq.gz: 0
ERR1521929.fastq.gz: 0
ERR1521930.fastq.gz: 0
ERR1521931.fastq.gz: 0
ERR1521932.fastq.gz: 0
ERR1521933.fastq.gz: 0
ERR1521934.fastq.gz: 0
ERR1521935.fastq.gz: 0
ERR1521936.fastq.gz: 0
ERR1521937.fastq.gz: 0
ERR1521938.fastq.gz: 0
ERR1521939.fastq.gz: 0
ERR1521940.fastq.gz: 0
ERR1521941.fastq.gz: 0
ERR1521942.fastq.gz: 0
ERR1521943.fastq.gz: 0
ERR1521944.fastq.gz: 0
ERR1521945.fastq.gz: 0
ERR1521946.fastq.gz: 0
ERR1521947.fastq.gz: 0
ERR1521948.fastq.gz: 0
ERR1521949.fastq.gz: 0
ERR1521950.fastq.gz: 0
ERR1521951.fastq.gz: 0
ERR1521952.fastq.gz: 0
ERR1521953.fastq.gz: 0
ERR1521954.fastq.gz: 0
ERR1521955.fastq.gz: 0
ERR1521956.fastq.gz: 0
ERR1521957.fastq.gz: 0
ERR1521958.fastq.gz: 0
ERR1521959.fastq.gz: 0
ERR1521960.fastq.gz: 0
ERR1521961.fastq.gz: 0
ERR1521962.fastq.gz: 0
ERR1521963.fastq.gz: 0
ERR1521964.fastq.gz: 0
ERR1521965.fastq.gz: 0
ERR1521966.fastq.gz: 0
ERR1521967.fastq.gz: 0
ERR1521968.fastq.gz: 0
ERR1521969.fastq.gz: 0
ERR1521970.fastq.gz: 0
ERR1521971.fastq.gz: 0
ERR1521972.fastq.gz: 0
ERR1521974.fastq.gz: 0
ERR1521976.fastq.gz: 0
ERR1521977.fastq.gz: 0
ERR1521978.fastq.gz: 0
ERR1521979.fastq.gz: 0
ERR1521980.fastq.gz: 0
ERR1521981.fastq.gz: 0
ERR1521982.fastq.gz: 0
ERR1521983.fastq.gz: 0
ERR1521984.fastq.gz: 0
ERR1521985.fastq.gz: 0
ERR1521986.fastq.gz: 0
ERR1521987.fastq.gz: 0
ERR1521988.fastq.gz: 0
ERR1521989.fastq.gz: 0
ERR1521990.fastq.gz: 0
ERR1521991.fastq.gz: 0
ERR1521992.fastq.gz: 0
ERR1521993.fastq.gz: 0
ERR1521994.fastq.gz: 0
ERR1521995.fastq.gz: 0
ERR1521996.fastq.gz: 0
ERR1521997.fastq.gz: 0
ERR1521998.fastq.gz: 0
ERR1521999.fastq.gz: 0
ERR1522000.fastq.gz: 0
ERR1522001.fastq.gz: 0
ERR1522002.fastq.gz: 0
ERR1522003.fastq.gz: 0
ERR1522004.fastq.gz: 0
ERR1522005.fastq.gz: 0
ERR1522006.fastq.gz: 0
ERR1522007.fastq.gz: 0
ERR1522008.fastq.gz: 0
ERR1522009.fastq.gz: 0
ERR1522010.fastq.gz: 0
ERR1522011.fastq.gz: 0
ERR1522012.fastq.gz: 0
ERR1522013.fastq.gz: 0
ERR1522014.fastq.gz: 0
ERR1522015.fastq.gz: 0
ERR1522016.fastq.gz: 0
ERR1522017.fastq.gz: 0
ERR1522018.fastq.gz: 0
ERR1522019.fastq.gz: 0
ERR1522020.fastq.gz: 0
ERR1522021.fastq.gz: 0
ERR1522022.fastq.gz: 0
ERR1522023.fastq.gz: 0
ERR1522024.fastq.gz: 0
ERR1522025.fastq.gz: 0
ERR1522026.fastq.gz: 0
ERR1522027.fastq.gz: 0
ERR1522028.fastq.gz: 0
ERR1522029.fastq.gz: 0
ERR1522030.fastq.gz: 0
ERR1522031.fastq.gz: 0
ERR1522032.fastq.gz: 0
ERR1522033.fastq.gz: 0
ERR1522034.fastq.gz: 0
ERR1522035.fastq.gz: 0
ERR1522036.fastq.gz: 0
ERR1522037.fastq.gz: 0
ERR1522038.fastq.gz: 0
ERR1522039.fastq.gz: 0
ERR1522040.fastq.gz: 0
ERR1522041.fastq.gz: 0
ERR1522042.fastq.gz: 0
ERR1522043.fastq.gz: 0
ERR1522044.fastq.gz: 0
ERR1522045.fastq.gz: 0
ERR1522046.fastq.gz: 0
ERR1522047.fastq.gz: 0
ERR1522048.fastq.gz: 0
ERR1522049.fastq.gz: 0
ERR1522050.fastq.gz: 0
ERR1522051.fastq.gz: 0
ERR1522052.fastq.gz: 0
ERR1522053.fastq.gz: 0
ERR1522054.fastq.gz: 0
ERR1522055.fastq.gz: 0
ERR1522056.fastq.gz: 0
ERR1522057.fastq.gz: 0
ERR1522058.fastq.gz: 0
ERR1522059.fastq.gz: 0
ERR1522060.fastq.gz: 0
ERR1522061.fastq.gz: 0
ERR1522062.fastq.gz: 0
ERR1522063.fastq.gz: 0
ERR1522064.fastq.gz: 0
ERR1522065.fastq.gz: 0
ERR1522066.fastq.gz: 0
ERR1522067.fastq.gz: 0
ERR1522068.fastq.gz: 0
ERR1522069.fastq.gz: 0
ERR1522070.fastq.gz: 0
ERR1522071.fastq.gz: 0
ERR1522072.fastq.gz: 0
ERR1522073.fastq.gz: 0
ERR1522074.fastq.gz: 0
ERR1522075.fastq.gz: 0
ERR1522076.fastq.gz: 0
ERR1522077.fastq.gz: 0
ERR1522078.fastq.gz: 0
ERR1522079.fastq.gz: 0
ERR1522081.fastq.gz: 0
ERR1522082.fastq.gz: 0
ERR1522083.fastq.gz: 0
ERR1522084.fastq.gz: 0
ERR1522085.fastq.gz: 0
ERR1522086.fastq.gz: 0
ERR1522088.fastq.gz: 0
ERR1522089.fastq.gz: 0
ERR1522090.fastq.gz: 0
ERR1522091.fastq.gz: 0
ERR1522092.fastq.gz: 0
ERR1522093.fastq.gz: 0
ERR1522095.fastq.gz: 0
ERR1522096.fastq.gz: 0
ERR1522097.fastq.gz: 0
ERR1522098.fastq.gz: 0
ERR1522099.fastq.gz: 0
ERR1522100.fastq.gz: 0
ERR1522101.fastq.gz: 0
ERR1522102.fastq.gz: 0
ERR1522103.fastq.gz: 0
ERR1522104.fastq.gz: 0
ERR1522105.fastq.gz: 0
ERR1522106.fastq.gz: 0
ERR1522107.fastq.gz: 0
ERR1522108.fastq.gz: 0
ERR1522109.fastq.gz: 0
ERR1522110.fastq.gz: 0
ERR1522111.fastq.gz: 0
ERR1522112.fastq.gz: 0
ERR1522113.fastq.gz: 0
ERR1522114.fastq.gz: 0
ERR1522115.fastq.gz: 0
ERR1522116.fastq.gz: 0
ERR1522117.fastq.gz: 0
ERR1522118.fastq.gz: 0
ERR1522119.fastq.gz: 0
ERR1522120.fastq.gz: 0
ERR1522121.fastq.gz: 0
ERR1522122.fastq.gz: 0
ERR1522124.fastq.gz: 0
ERR1522125.fastq.gz: 0
ERR1522126.fastq.gz: 0
ERR1522127.fastq.gz: 0
ERR1522128.fastq.gz: 0
ERR1522129.fastq.gz: 0
ERR1522130.fastq.gz: 0
ERR1522131.fastq.gz: 0
ERR1522132.fastq.gz: 0
ERR1522133.fastq.gz: 0
ERR1522134.fastq.gz: 0
ERR1522135.fastq.gz: 0
ERR1522136.fastq.gz: 0
ERR1522137.fastq.gz: 0
ERR1522138.fastq.gz: 0
ERR1522139.fastq.gz: 0
ERR1522140.fastq.gz: 0
ERR1522141.fastq.gz: 0
ERR1522142.fastq.gz: 0
ERR1522143.fastq.gz: 0
ERR1522144.fastq.gz: 0
ERR1522145.fastq.gz: 0
ERR1522146.fastq.gz: 0
ERR1522147.fastq.gz: 0
ERR1522148.fastq.gz: 0
ERR1522149.fastq.gz: 0
ERR1522150.fastq.gz: 0
ERR1522151.fastq.gz: 0
ERR1522152.fastq.gz: 0
ERR1522153.fastq.gz: 0
ERR1522154.fastq.gz: 0
ERR1522155.fastq.gz: 0
ERR1522156.fastq.gz: 0
ERR1522157.fastq.gz: 0
ERR1522158.fastq.gz: 0
ERR1522159.fastq.gz: 0
ERR1522160.fastq.gz: 0
ERR1522161.fastq.gz: 0
ERR1522162.fastq.gz: 0
ERR1522163.fastq.gz: 0
ERR1522164.fastq.gz: 0
ERR1522165.fastq.gz: 0
ERR1522166.fastq.gz: 0
ERR1522167.fastq.gz: 0
ERR1522168.fastq.gz: 0
ERR1522169.fastq.gz: 0
ERR1522170.fastq.gz: 0
ERR1522171.fastq.gz: 0
ERR1522172.fastq.gz: 0
ERR1522173.fastq.gz: 0
ERR1522174.fastq.gz: 0
ERR1522175.fastq.gz: 0
ERR1522176.fastq.gz: 0
ERR1522177.fastq.gz: 0
ERR1522178.fastq.gz: 0
ERR1522179.fastq.gz: 0
ERR1522180.fastq.gz: 0
ERR1522181.fastq.gz: 0
ERR1522182.fastq.gz: 0
ERR1522183.fastq.gz: 0
ERR1522184.fastq.gz: 0
ERR1522185.fastq.gz: 0
ERR1522186.fastq.gz: 0
ERR1522187.fastq.gz: 0
ERR1522188.fastq.gz: 0
ERR1522189.fastq.gz: 0
ERR1522190.fastq.gz: 0
ERR1522191.fastq.gz: 0
ERR1522192.fastq.gz: 0
ERR1522193.fastq.gz: 0
ERR1522194.fastq.gz: 0
ERR1522195.fastq.gz: 0
ERR1522196.fastq.gz: 0
ERR1522197.fastq.gz: 0
ERR1522198.fastq.gz: 0
ERR1522199.fastq.gz: 0
ERR1522200.fastq.gz: 0
ERR1522201.fastq.gz: 0
ERR1522202.fastq.gz: 0
ERR1522203.fastq.gz: 0
ERR1522204.fastq.gz: 0
ERR1522205.fastq.gz: 0
ERR1522206.fastq.gz: 0
ERR1522207.fastq.gz: 0
ERR1522208.fastq.gz: 0
ERR1522209.fastq.gz: 0
ERR1522210.fastq.gz: 0
ERR1522211.fastq.gz: 0
ERR1522212.fastq.gz: 0
ERR1522213.fastq.gz: 0
ERR1522214.fastq.gz: 0
ERR1522215.fastq.gz: 0
ERR1522216.fastq.gz: 0
ERR1522217.fastq.gz: 0
ERR1522218.fastq.gz: 0
ERR1522219.fastq.gz: 0
ERR1522220.fastq.gz: 0
ERR1522221.fastq.gz: 0
ERR1522222.fastq.gz: 0
ERR1522223.fastq.gz: 0
ERR1522224.fastq.gz: 0
ERR1522225.fastq.gz: 0
ERR1522226.fastq.gz: 0
ERR1522227.fastq.gz: 0
ERR1522228.fastq.gz: 0
ERR1522229.fastq.gz: 0
ERR1522230.fastq.gz: 0
ERR1522231.fastq.gz: 0
ERR1522232.fastq.gz: 0
ERR1522233.fastq.gz: 0
ERR1522234.fastq.gz: 0
ERR1522235.fastq.gz: 0
ERR1522236.fastq.gz: 0
ERR1522237.fastq.gz: 0
ERR1522238.fastq.gz: 0
ERR1522239.fastq.gz: 0
ERR1522240.fastq.gz: 0
ERR1522241.fastq.gz: 0
ERR1522242.fastq.gz: 0
ERR1522243.fastq.gz: 0
ERR1522244.fastq.gz: 0
ERR1522245.fastq.gz: 0
ERR1522246.fastq.gz: 0
ERR1522247.fastq.gz: 0
ERR1522248.fastq.gz: 0
ERR1522249.fastq.gz: 0
ERR1522250.fastq.gz: 0
ERR1522251.fastq.gz: 0
ERR1522252.fastq.gz: 0
ERR1522253.fastq.gz: 0
ERR1522254.fastq.gz: 0
ERR1522255.fastq.gz: 0
ERR1522256.fastq.gz: 0
ERR1522257.fastq.gz: 0
ERR1522258.fastq.gz: 0
ERR1522259.fastq.gz: 0
ERR1522260.fastq.gz: 0
ERR1522261.fastq.gz: 0
ERR1522262.fastq.gz: 0
ERR1522263.fastq.gz: 0
ERR1522264.fastq.gz: 0
ERR1522265.fastq.gz: 0
ERR1522266.fastq.gz: 0
ERR1522267.fastq.gz: 0
ERR1522268.fastq.gz: 0
ERR1522269.fastq.gz: 0
ERR1522270.fastq.gz: 0
ERR1522271.fastq.gz: 0
ERR1522272.fastq.gz: 0
ERR1522273.fastq.gz: 0
ERR1522274.fastq.gz: 0
ERR1522275.fastq.gz: 0
ERR1522276.fastq.gz: 0
ERR1522277.fastq.gz: 0
ERR1522278.fastq.gz: 0
ERR1522279.fastq.gz: 0
ERR1522280.fastq.gz: 0
ERR1522281.fastq.gz: 0
ERR1522282.fastq.gz: 0
ERR1522283.fastq.gz: 0
ERR1522284.fastq.gz: 0
ERR1522285.fastq.gz: 0
ERR1522286.fastq.gz: 0
ERR1522287.fastq.gz: 0
ERR1522288.fastq.gz: 0
ERR1522289.fastq.gz: 0
ERR1522290.fastq.gz: 0
ERR1522291.fastq.gz: 0
ERR1522292.fastq.gz: 0
ERR1522293.fastq.gz: 0
ERR1522294.fastq.gz: 0
ERR1522295.fastq.gz: 0
ERR1522296.fastq.gz: 0
ERR1522297.fastq.gz: 0
ERR1522298.fastq.gz: 0
ERR1522299.fastq.gz: 0
ERR1522300.fastq.gz: 0
ERR1522301.fastq.gz: 0
ERR1522302.fastq.gz: 0
ERR1522303.fastq.gz: 0
ERR1522304.fastq.gz: 0
ERR1522305.fastq.gz: 0
ERR1522306.fastq.gz: 0
ERR1522307.fastq.gz: 0
ERR1522308.fastq.gz: 0
ERR1522309.fastq.gz: 0
ERR1522310.fastq.gz: 0
ERR1522311.fastq.gz: 0
ERR1522312.fastq.gz: 0
ERR1522313.fastq.gz: 0
ERR1522314.fastq.gz: 0
ERR1522315.fastq.gz: 0
ERR1522316.fastq.gz: 0
ERR1522317.fastq.gz: 0
ERR1522318.fastq.gz: 0
ERR1522319.fastq.gz: 0
ERR1522320.fastq.gz: 0
ERR1522321.fastq.gz: 0
ERR1522322.fastq.gz: 0
ERR1522323.fastq.gz: 0
ERR1522324.fastq.gz: 0
ERR1522325.fastq.gz: 0
ERR1522326.fastq.gz: 0
ERR1522327.fastq.gz: 0
ERR1522328.fastq.gz: 0
ERR1522329.fastq.gz: 0
ERR1522330.fastq.gz: 0
ERR1522331.fastq.gz: 0
ERR1522332.fastq.gz: 0
ERR1522333.fastq.gz: 0
ERR1522334.fastq.gz: 0
ERR1522335.fastq.gz: 0
ERR1522336.fastq.gz: 0
ERR1522337.fastq.gz: 0
ERR1522338.fastq.gz: 0
ERR1522339.fastq.gz: 0
ERR1522340.fastq.gz: 0
ERR1522341.fastq.gz: 0
ERR1522343.fastq.gz: 0
ERR1522344.fastq.gz: 0
ERR1522345.fastq.gz: 0
ERR1522346.fastq.gz: 0
ERR1522347.fastq.gz: 0
ERR1522348.fastq.gz: 0
ERR1522349.fastq.gz: 0
ERR1522350.fastq.gz: 0
ERR1522351.fastq.gz: 0
ERR1522352.fastq.gz: 0
ERR1522353.fastq.gz: 0
ERR1522354.fastq.gz: 0
ERR1522355.fastq.gz: 0
ERR1522356.fastq.gz: 0
ERR1522357.fastq.gz: 0
ERR1522358.fastq.gz: 0
ERR1522359.fastq.gz: 0
ERR1522360.fastq.gz: 0
ERR1522361.fastq.gz: 0
ERR1522362.fastq.gz: 0
ERR1522363.fastq.gz: 0
ERR1522364.fastq.gz: 0
ERR1522365.fastq.gz: 0
ERR1522366.fastq.gz: 0
ERR1522367.fastq.gz: 0
ERR1522368.fastq.gz: 0
ERR1522369.fastq.gz: 0
ERR1522370.fastq.gz: 0
ERR1522371.fastq.gz: 0
ERR1522372.fastq.gz: 0
ERR1522373.fastq.gz: 0
ERR1522374.fastq.gz: 0
ERR1522375.fastq.gz: 0
ERR1522376.fastq.gz: 0
ERR1522377.fastq.gz: 0
ERR1522378.fastq.gz: 0
ERR1522379.fastq.gz: 0
ERR1522380.fastq.gz: 0
ERR1522381.fastq.gz: 0
ERR1522382.fastq.gz: 0
ERR1522383.fastq.gz: 0
ERR1522384.fastq.gz: 0
ERR1522385.fastq.gz: 0
ERR1522386.fastq.gz: 0
ERR1522387.fastq.gz: 0
ERR1522388.fastq.gz: 0
ERR1522389.fastq.gz: 0
ERR1522390.fastq.gz: 0
ERR1522391.fastq.gz: 0
ERR1522393.fastq.gz: 0
ERR1522394.fastq.gz: 0
ERR1522395.fastq.gz: 0
ERR1522396.fastq.gz: 0
ERR1522397.fastq.gz: 0
ERR1522398.fastq.gz: 0
ERR1522399.fastq.gz: 0
ERR1522400.fastq.gz: 0
ERR1522401.fastq.gz: 0
ERR1522402.fastq.gz: 0
ERR1522403.fastq.gz: 0
ERR1522404.fastq.gz: 0
ERR1522405.fastq.gz: 0
ERR1522406.fastq.gz: 0
ERR1522407.fastq.gz: 0
ERR1522408.fastq.gz: 0
ERR1522409.fastq.gz: 0
ERR1522410.fastq.gz: 0
ERR1522411.fastq.gz: 0
ERR1522412.fastq.gz: 0
ERR1522413.fastq.gz: 0
ERR1522414.fastq.gz: 0
ERR1522415.fastq.gz: 0
ERR1522416.fastq.gz: 0
ERR1522417.fastq.gz: 0
ERR1522418.fastq.gz: 0
ERR1522419.fastq.gz: 0
ERR1522420.fastq.gz: 0
ERR1522421.fastq.gz: 0
ERR1522422.fastq.gz: 0
ERR1522423.fastq.gz: 0
ERR1522424.fastq.gz: 0
ERR1522425.fastq.gz: 0
ERR1522426.fastq.gz: 0
ERR1522427.fastq.gz: 0
ERR1522428.fastq.gz: 0
ERR1522429.fastq.gz: 0
ERR1522430.fastq.gz: 0
ERR1522431.fastq.gz: 0
ERR1522433.fastq.gz: 0
ERR1522434.fastq.gz: 0
ERR1522435.fastq.gz: 0
ERR1522436.fastq.gz: 0
ERR1522437.fastq.gz: 0
ERR1522438.fastq.gz: 0
ERR1522439.fastq.gz: 0
ERR1522440.fastq.gz: 0
ERR1522441.fastq.gz: 0
ERR1522443.fastq.gz: 0
ERR1522444.fastq.gz: 0
ERR1522445.fastq.gz: 0
ERR1522446.fastq.gz: 0
ERR1522447.fastq.gz: 0
ERR1522448.fastq.gz: 0
ERR1522449.fastq.gz: 0
ERR1522450.fastq.gz: 0
ERR1522451.fastq.gz: 0
ERR1522452.fastq.gz: 0
ERR1522453.fastq.gz: 0
ERR1522454.fastq.gz: 0
ERR1522455.fastq.gz: 0
ERR1522456.fastq.gz: 0
ERR1522457.fastq.gz: 0
ERR1522458.fastq.gz: 0
ERR1522459.fastq.gz: 0
ERR1522460.fastq.gz: 0
ERR1522461.fastq.gz: 0
ERR1522462.fastq.gz: 0
ERR1522463.fastq.gz: 0
ERR1522464.fastq.gz: 0
ERR1522465.fastq.gz: 0
ERR1522466.fastq.gz: 0
ERR1522467.fastq.gz: 0
ERR1522468.fastq.gz: 0
ERR1522469.fastq.gz: 0
ERR1522470.fastq.gz: 0
ERR1522471.fastq.gz: 0
ERR1522472.fastq.gz: 0
ERR1522473.fastq.gz: 0
ERR1522474.fastq.gz: 0
ERR1522475.fastq.gz: 0
ERR1522476.fastq.gz: 0
ERR1522477.fastq.gz: 0
ERR1522478.fastq.gz: 0
ERR1522479.fastq.gz: 0
ERR1522480.fastq.gz: 0
ERR1522481.fastq.gz: 0
ERR1522482.fastq.gz: 0
ERR1522483.fastq.gz: 0
ERR1522484.fastq.gz: 0
ERR1522485.fastq.gz: 0
ERR1522486.fastq.gz: 0
ERR1522487.fastq.gz: 0
ERR1522488.fastq.gz: 0
ERR1522489.fastq.gz: 0
ERR1522490.fastq.gz: 0
ERR1522491.fastq.gz: 0
ERR1522492.fastq.gz: 0
ERR1522493.fastq.gz: 0
ERR1522494.fastq.gz: 0
ERR1522495.fastq.gz: 0
ERR1522496.fastq.gz: 0
ERR1522497.fastq.gz: 0
ERR1522498.fastq.gz: 0
ERR1522499.fastq.gz: 0
ERR1522500.fastq.gz: 0
ERR1522501.fastq.gz: 0
ERR1522502.fastq.gz: 0
ERR1522503.fastq.gz: 0
ERR1522504.fastq.gz: 0
ERR1522505.fastq.gz: 0
ERR1522506.fastq.gz: 0
ERR1522507.fastq.gz: 0
ERR1522508.fastq.gz: 0
ERR1522509.fastq.gz: 0
ERR1522510.fastq.gz: 0
ERR1522511.fastq.gz: 0
ERR1522512.fastq.gz: 0
ERR1522513.fastq.gz: 0
ERR1522514.fastq.gz: 0
ERR1522515.fastq.gz: 0
ERR1522516.fastq.gz: 0
ERR1522517.fastq.gz: 0
ERR1522518.fastq.gz: 0
ERR1522519.fastq.gz: 0
ERR1522520.fastq.gz: 0
ERR1522521.fastq.gz: 0
ERR1522522.fastq.gz: 0
ERR1522523.fastq.gz: 0
ERR1522524.fastq.gz: 0
ERR1522525.fastq.gz: 0
ERR1522526.fastq.gz: 0
ERR1522527.fastq.gz: 0
ERR1522528.fastq.gz: 0
ERR1522529.fastq.gz: 0
ERR1522530.fastq.gz: 0
ERR1522531.fastq.gz: 0
ERR1522532.fastq.gz: 0
ERR1522533.fastq.gz: 0
ERR1522534.fastq.gz: 0
ERR1522535.fastq.gz: 0
ERR1522536.fastq.gz: 0
ERR1522537.fastq.gz: 0
ERR1522538.fastq.gz: 0
ERR1522539.fastq.gz: 0
ERR1522540.fastq.gz: 0
ERR1522541.fastq.gz: 0
ERR1522542.fastq.gz: 0
ERR1522543.fastq.gz: 0
ERR1522544.fastq.gz: 0
ERR1522545.fastq.gz: 0
ERR1522546.fastq.gz: 0
ERR1522547.fastq.gz: 0
ERR1522548.fastq.gz: 0
ERR1522549.fastq.gz: 0
ERR1522550.fastq.gz: 0
ERR1522551.fastq.gz: 0
ERR1522552.fastq.gz: 0
ERR1522553.fastq.gz: 0
ERR1522554.fastq.gz: 0
ERR1522555.fastq.gz: 0
ERR1522556.fastq.gz: 0
ERR1522557.fastq.gz: 0
ERR1522558.fastq.gz: 0
ERR1522559.fastq.gz: 0
ERR1522560.fastq.gz: 0
ERR1522561.fastq.gz: 0
ERR1522562.fastq.gz: 0
ERR1522563.fastq.gz: 0
ERR1522564.fastq.gz: 0
ERR1522565.fastq.gz: 0
ERR1522566.fastq.gz: 0
ERR1522567.fastq.gz: 0
ERR1522568.fastq.gz: 0
ERR1522570.fastq.gz: 0
ERR1522571.fastq.gz: 0
ERR1522572.fastq.gz: 0
ERR1522573.fastq.gz: 0
ERR1522574.fastq.gz: 0
ERR1522575.fastq.gz: 0
ERR1522576.fastq.gz: 0
ERR1522577.fastq.gz: 0
ERR1522578.fastq.gz: 0
ERR1522579.fastq.gz: 0
ERR1522580.fastq.gz: 0
ERR1522581.fastq.gz: 0
ERR1522582.fastq.gz: 0
ERR1522583.fastq.gz: 0
ERR1522584.fastq.gz: 0
ERR1522585.fastq.gz: 0
ERR1522586.fastq.gz: 0
ERR1522587.fastq.gz: 0
ERR1522588.fastq.gz: 0
ERR1522589.fastq.gz: 0
ERR1522590.fastq.gz: 0
ERR1522591.fastq.gz: 0
ERR1522592.fastq.gz: 0
ERR1522593.fastq.gz: 0
ERR1522594.fastq.gz: 0
ERR1522595.fastq.gz: 0
ERR1522596.fastq.gz: 0
ERR1522597.fastq.gz: 0
ERR1522598.fastq.gz: 0
ERR1522599.fastq.gz: 0
ERR1522600.fastq.gz: 0
ERR1522601.fastq.gz: 0
ERR1522602.fastq.gz: 0
ERR1522603.fastq.gz: 0
ERR1522604.fastq.gz: 0
ERR1522605.fastq.gz: 0
ERR1522606.fastq.gz: 0
ERR1522607.fastq.gz: 0
ERR1522608.fastq.gz: 0
ERR1522609.fastq.gz: 0
ERR1522610.fastq.gz: 0
ERR1522611.fastq.gz: 0
ERR1522612.fastq.gz: 0
ERR1522613.fastq.gz: 0
ERR1522614.fastq.gz: 0
ERR1522615.fastq.gz: 0
ERR1522616.fastq.gz: 0
ERR1522617.fastq.gz: 0
ERR1522618.fastq.gz: 0
ERR1522619.fastq.gz: 0
ERR1522620.fastq.gz: 0
ERR1522621.fastq.gz: 0
ERR1522622.fastq.gz: 0
ERR1522623.fastq.gz: 0
ERR1522624.fastq.gz: 0
ERR1522625.fastq.gz: 0
ERR1522626.fastq.gz: 0
ERR1522627.fastq.gz: 0
ERR1522628.fastq.gz: 0
ERR1522629.fastq.gz: 0
ERR1522630.fastq.gz: 0
ERR1522631.fastq.gz: 0
ERR1522632.fastq.gz: 0
ERR1522633.fastq.gz: 0
ERR1522634.fastq.gz: 0
ERR1522635.fastq.gz: 0
ERR1522636.fastq.gz: 0
ERR1522637.fastq.gz: 0
ERR1522638.fastq.gz: 0
ERR1522639.fastq.gz: 0
ERR1522640.fastq.gz: 0
ERR1522641.fastq.gz: 0
ERR1522642.fastq.gz: 0
ERR1522643.fastq.gz: 0
ERR1522644.fastq.gz: 0
ERR1522645.fastq.gz: 0
ERR1522646.fastq.gz: 0
ERR1522647.fastq.gz: 0
ERR1522648.fastq.gz: 0
ERR1522649.fastq.gz: 0
ERR1522650.fastq.gz: 0
ERR1522651.fastq.gz: 0
ERR1522652.fastq.gz: 0
ERR1522653.fastq.gz: 0
ERR1522654.fastq.gz: 0
ERR1522655.fastq.gz: 0
ERR1522656.fastq.gz: 0
ERR1522657.fastq.gz: 0
ERR1522658.fastq.gz: 0
ERR1522659.fastq.gz: 0
ERR1522660.fastq.gz: 0
ERR1522661.fastq.gz: 0
ERR1522662.fastq.gz: 0
ERR1522663.fastq.gz: 0
ERR1522664.fastq.gz: 0
ERR1522665.fastq.gz: 0
ERR1522666.fastq.gz: 0
ERR1522667.fastq.gz: 0
ERR1522668.fastq.gz: 0
ERR1522669.fastq.gz: 0
ERR1522670.fastq.gz: 0
ERR1522671.fastq.gz: 0
ERR1522672.fastq.gz: 0
ERR1522673.fastq.gz: 0
ERR1522674.fastq.gz: 0
ERR1522675.fastq.gz: 0
ERR1522676.fastq.gz: 0
ERR1522677.fastq.gz: 0
ERR1522678.fastq.gz: 0
ERR1522679.fastq.gz: 0
ERR1522680.fastq.gz: 0
ERR1522681.fastq.gz: 0
ERR1522682.fastq.gz: 0
ERR1522683.fastq.gz: 0
ERR1522684.fastq.gz: 0
ERR1522685.fastq.gz: 0
ERR1522686.fastq.gz: 0
ERR1522687.fastq.gz: 0
ERR1522688.fastq.gz: 0
ERR1522689.fastq.gz: 0
ERR1522690.fastq.gz: 0
ERR1522691.fastq.gz: 0
ERR1522692.fastq.gz: 0
ERR1522693.fastq.gz: 0
ERR1522694.fastq.gz: 0
ERR1522695.fastq.gz: 0
ERR1522696.fastq.gz: 0
ERR1522697.fastq.gz: 0
ERR1522698.fastq.gz: 0
ERR1522699.fastq.gz: 0
ERR1522700.fastq.gz: 0
ERR1522701.fastq.gz: 0
ERR1522702.fastq.gz: 0
ERR1522703.fastq.gz: 0
ERR1522704.fastq.gz: 0
ERR1522705.fastq.gz: 0
ERR1522706.fastq.gz: 0
ERR1522707.fastq.gz: 0
ERR1522708.fastq.gz: 0
ERR1522709.fastq.gz: 0
ERR1522710.fastq.gz: 0
ERR1522711.fastq.gz: 0
ERR1522712.fastq.gz: 0
ERR1522713.fastq.gz: 0
ERR1522714.fastq.gz: 0
ERR1522715.fastq.gz: 0
ERR1522716.fastq.gz: 0
ERR1522717.fastq.gz: 0
ERR1522718.fastq.gz: 0
ERR1522719.fastq.gz: 0
ERR1522720.fastq.gz: 0
ERR1522721.fastq.gz: 0
ERR1522722.fastq.gz: 0
ERR1522723.fastq.gz: 0
ERR1522724.fastq.gz: 0
ERR1522725.fastq.gz: 0
ERR1522726.fastq.gz: 0
ERR1522727.fastq.gz: 0
ERR1522728.fastq.gz: 0
ERR1522730.fastq.gz: 0
ERR1522731.fastq.gz: 0
ERR1522732.fastq.gz: 0
ERR1522733.fastq.gz: 0
ERR1522734.fastq.gz: 0
ERR1522735.fastq.gz: 0
ERR1522736.fastq.gz: 0
ERR1522737.fastq.gz: 0
ERR1522739.fastq.gz: 0
ERR1522740.fastq.gz: 0
ERR1522741.fastq.gz: 0
ERR1522742.fastq.gz: 0
ERR1522743.fastq.gz: 0
ERR1522744.fastq.gz: 0
ERR1522745.fastq.gz: 0
ERR1522746.fastq.gz: 0
ERR1522747.fastq.gz: 0
ERR1522748.fastq.gz: 0
ERR1522749.fastq.gz: 0
ERR1522750.fastq.gz: 0
ERR1522751.fastq.gz: 0
ERR1522753.fastq.gz: 0
ERR1522754.fastq.gz: 0
ERR1522755.fastq.gz: 0
ERR1522756.fastq.gz: 0
ERR1522757.fastq.gz: 0
ERR1522758.fastq.gz: 0
ERR1522759.fastq.gz: 0
ERR1522760.fastq.gz: 0
ERR1522761.fastq.gz: 0
ERR1522762.fastq.gz: 0
ERR1522763.fastq.gz: 0
ERR1522764.fastq.gz: 0
ERR1522765.fastq.gz: 0
ERR1522766.fastq.gz: 0
ERR1522767.fastq.gz: 0
ERR1522768.fastq.gz: 0
ERR1522769.fastq.gz: 0
ERR1522770.fastq.gz: 0
ERR1522771.fastq.gz: 0
ERR1522772.fastq.gz: 0
ERR1522773.fastq.gz: 0
ERR1522774.fastq.gz: 0
ERR1522775.fastq.gz: 0
ERR1522776.fastq.gz: 0
ERR1522777.fastq.gz: 0
ERR1522778.fastq.gz: 0
ERR1522779.fastq.gz: 0
ERR1522780.fastq.gz: 0
ERR1522781.fastq.gz: 0
ERR1522782.fastq.gz: 0
ERR1522783.fastq.gz: 0
ERR1522784.fastq.gz: 0
ERR1522785.fastq.gz: 0
ERR1522787.fastq.gz: 0
ERR1522788.fastq.gz: 0
ERR1522789.fastq.gz: 0
ERR1522790.fastq.gz: 0
ERR1522791.fastq.gz: 0
ERR1522793.fastq.gz: 0
ERR1522794.fastq.gz: 0
ERR1522795.fastq.gz: 0
ERR1522796.fastq.gz: 0
ERR1522797.fastq.gz: 0
ERR1522798.fastq.gz: 0
ERR1522799.fastq.gz: 0
ERR1522800.fastq.gz: 0
ERR1522801.fastq.gz: 0
ERR1522802.fastq.gz: 0
ERR1522803.fastq.gz: 0
ERR1522804.fastq.gz: 0
ERR1522805.fastq.gz: 0
ERR1522806.fastq.gz: 0
ERR1522807.fastq.gz: 0
ERR1522808.fastq.gz: 0
ERR1522809.fastq.gz: 0
ERR1522810.fastq.gz: 0
ERR1522811.fastq.gz: 0
ERR1522812.fastq.gz: 0
ERR1522813.fastq.gz: 0
ERR1522814.fastq.gz: 0
ERR1522815.fastq.gz: 0
ERR1522816.fastq.gz: 0
ERR1522817.fastq.gz: 0
ERR1522818.fastq.gz: 0
ERR1522819.fastq.gz: 0
ERR1522820.fastq.gz: 0
ERR1522821.fastq.gz: 0
ERR1522822.fastq.gz: 0
ERR1522823.fastq.gz: 0
ERR1522824.fastq.gz: 0
ERR1522825.fastq.gz: 0
ERR1522826.fastq.gz: 0
ERR1522827.fastq.gz: 0
ERR1522828.fastq.gz: 0
ERR1522829.fastq.gz: 0
ERR1522830.fastq.gz: 0
ERR1522831.fastq.gz: 0
ERR1522832.fastq.gz: 0
ERR1522833.fastq.gz: 0
ERR1522834.fastq.gz: 0
ERR1522835.fastq.gz: 0
ERR1522836.fastq.gz: 0
ERR1522837.fastq.gz: 0
ERR1522838.fastq.gz: 0
ERR1522839.fastq.gz: 0
ERR1522840.fastq.gz: 0
ERR1522841.fastq.gz: 0
ERR1522842.fastq.gz: 0
ERR1522843.fastq.gz: 0
ERR1522844.fastq.gz: 0
ERR1522845.fastq.gz: 0
ERR1522846.fastq.gz: 0
ERR1522847.fastq.gz: 0
ERR1522848.fastq.gz: 0
ERR1522849.fastq.gz: 0
ERR1522850.fastq.gz: 0
ERR1522851.fastq.gz: 0
ERR1522852.fastq.gz: 0
ERR1522853.fastq.gz: 0
ERR1522854.fastq.gz: 0
ERR1522855.fastq.gz: 0
ERR1522856.fastq.gz: 0
ERR1522857.fastq.gz: 0
ERR1522858.fastq.gz: 0
ERR1522859.fastq.gz: 0
ERR1522860.fastq.gz: 0
ERR1522861.fastq.gz: 0
ERR1522862.fastq.gz: 0
ERR1522863.fastq.gz: 0
ERR1522864.fastq.gz: 0
ERR1522865.fastq.gz: 0
ERR1522866.fastq.gz: 0
ERR1522867.fastq.gz: 0
ERR1522868.fastq.gz: 0
ERR1522869.fastq.gz: 0
ERR1522870.fastq.gz: 0
ERR1522871.fastq.gz: 0
ERR1522872.fastq.gz: 0
ERR1522873.fastq.gz: 0
ERR1522874.fastq.gz: 0
ERR1522875.fastq.gz: 0
ERR1522876.fastq.gz: 0
ERR1522877.fastq.gz: 0
ERR1522878.fastq.gz: 0
ERR1522879.fastq.gz: 0
ERR1522880.fastq.gz: 0
ERR1522881.fastq.gz: 0
ERR1522882.fastq.gz: 0
ERR1522883.fastq.gz: 0
ERR1522884.fastq.gz: 0
ERR1522885.fastq.gz: 0
ERR1522886.fastq.gz: 0
ERR1522887.fastq.gz: 0
ERR1522888.fastq.gz: 0
ERR1522889.fastq.gz: 0
ERR1522890.fastq.gz: 0
ERR1522891.fastq.gz: 0
ERR1522892.fastq.gz: 0
ERR1522893.fastq.gz: 0
ERR1522894.fastq.gz: 0
ERR1522895.fastq.gz: 0
ERR1522896.fastq.gz: 0
ERR1522897.fastq.gz: 0
ERR1522898.fastq.gz: 0
ERR1522899.fastq.gz: 0
ERR1522900.fastq.gz: 0
ERR1522901.fastq.gz: 0
ERR1522902.fastq.gz: 0
ERR1522903.fastq.gz: 0
ERR1522904.fastq.gz: 0
ERR1522905.fastq.gz: 0
ERR1522906.fastq.gz: 0
ERR1522907.fastq.gz: 0
ERR1522908.fastq.gz: 0
ERR1522910.fastq.gz: 0
ERR1522911.fastq.gz: 0
ERR1522912.fastq.gz: 0
ERR1522913.fastq.gz: 0
ERR1522914.fastq.gz: 0
ERR1522915.fastq.gz: 0
ERR1522916.fastq.gz: 0
ERR1522917.fastq.gz: 0
ERR1522918.fastq.gz: 0
ERR1522919.fastq.gz: 0
ERR1522920.fastq.gz: 0
ERR1522921.fastq.gz: 0
ERR1522922.fastq.gz: 0
ERR1522923.fastq.gz: 0
ERR1522924.fastq.gz: 0
ERR1522925.fastq.gz: 0
ERR1522926.fastq.gz: 0
ERR1522927.fastq.gz: 0
ERR1522928.fastq.gz: 0
ERR1522929.fastq.gz: 0
ERR1522930.fastq.gz: 0
ERR1522931.fastq.gz: 0
ERR1522932.fastq.gz: 0
ERR1522933.fastq.gz: 0
ERR1522934.fastq.gz: 0
ERR1522935.fastq.gz: 0
ERR1522936.fastq.gz: 0
ERR1522937.fastq.gz: 0
ERR1522938.fastq.gz: 0
ERR1522939.fastq.gz: 0
ERR1522940.fastq.gz: 0
ERR1522941.fastq.gz: 0
ERR1522942.fastq.gz: 0
ERR1522943.fastq.gz: 0
ERR1522944.fastq.gz: 0
ERR1522945.fastq.gz: 0
ERR1522946.fastq.gz: 0
ERR1522947.fastq.gz: 0
ERR1522948.fastq.gz: 0
ERR1522949.fastq.gz: 0
ERR1522950.fastq.gz: 0
ERR1522951.fastq.gz: 0
ERR1522952.fastq.gz: 0
ERR1522953.fastq.gz: 0
ERR1522954.fastq.gz: 0
ERR1522955.fastq.gz: 0
ERR1522956.fastq.gz: 0
ERR1522957.fastq.gz: 0
ERR1522958.fastq.gz: 0
ERR1522959.fastq.gz: 0
ERR1522960.fastq.gz: 0
ERR1522961.fastq.gz: 0
ERR1522962.fastq.gz: 0
ERR1522963.fastq.gz: 0
ERR1522964.fastq.gz: 0
ERR1522965.fastq.gz: 0
ERR1522966.fastq.gz: 0
ERR1522967.fastq.gz: 0
ERR1522968.fastq.gz: 0
ERR1522969.fastq.gz: 0
ERR1522970.fastq.gz: 0
ERR1522971.fastq.gz: 0
ERR1522972.fastq.gz: 0
ERR1522973.fastq.gz: 0
ERR1522974.fastq.gz: 0
ERR1522975.fastq.gz: 0
ERR1522976.fastq.gz: 0
ERR1522977.fastq.gz: 0
ERR1522978.fastq.gz: 0
ERR1522979.fastq.gz: 0
ERR1522980.fastq.gz: 0
ERR1522981.fastq.gz: 0
ERR1522982.fastq.gz: 0
ERR1522983.fastq.gz: 0
ERR1522984.fastq.gz: 0
ERR1522985.fastq.gz: 0
ERR1522986.fastq.gz: 0
ERR1522987.fastq.gz: 0
ERR1522988.fastq.gz: 0
ERR1522989.fastq.gz: 0
ERR1522990.fastq.gz: 0
ERR1522991.fastq.gz: 0
ERR1522992.fastq.gz: 0
ERR1522993.fastq.gz: 0
ERR1522994.fastq.gz: 0
ERR1522995.fastq.gz: 0
ERR1522996.fastq.gz: 0
ERR1522997.fastq.gz: 0
ERR1522998.fastq.gz: 0
ERR1522999.fastq.gz: 0
ERR1523000.fastq.gz: 0
ERR1523001.fastq.gz: 0
ERR1523002.fastq.gz: 0
ERR1523003.fastq.gz: 0
ERR1523004.fastq.gz: 0
ERR1523005.fastq.gz: 0
ERR1523006.fastq.gz: 0
ERR1523007.fastq.gz: 0
ERR1523008.fastq.gz: 0
ERR1523009.fastq.gz: 0
ERR1523010.fastq.gz: 0
ERR1523011.fastq.gz: 0
ERR1523012.fastq.gz: 0
ERR1523013.fastq.gz: 0
ERR1523014.fastq.gz: 0
ERR1523015.fastq.gz: 0
ERR1523016.fastq.gz: 0
ERR1523017.fastq.gz: 0
ERR1523018.fastq.gz: 0
ERR1523019.fastq.gz: 0
ERR1523020.fastq.gz: 0
ERR1523021.fastq.gz: 0
ERR1523022.fastq.gz: 0
ERR1523023.fastq.gz: 0
ERR1523024.fastq.gz: 0
ERR1523025.fastq.gz: 0
ERR1523026.fastq.gz: 0
ERR1523027.fastq.gz: 0
ERR1523028.fastq.gz: 0
ERR1523029.fastq.gz: 0
ERR1523030.fastq.gz: 0
ERR1523031.fastq.gz: 0
ERR1523032.fastq.gz: 0
ERR1523033.fastq.gz: 0
ERR1523034.fastq.gz: 0
ERR1523035.fastq.gz: 0
ERR1523036.fastq.gz: 0
ERR1523037.fastq.gz: 0
ERR1523038.fastq.gz: 0
ERR1523039.fastq.gz: 0
ERR1523040.fastq.gz: 0
ERR1523041.fastq.gz: 0
ERR1523042.fastq.gz: 0
ERR1523043.fastq.gz: 0
ERR1523044.fastq.gz: 0
ERR1523045.fastq.gz: 0
ERR1523046.fastq.gz: 0
ERR1523047.fastq.gz: 0
ERR1523048.fastq.gz: 0
ERR1523049.fastq.gz: 0
ERR1523050.fastq.gz: 0
ERR1523051.fastq.gz: 0
ERR1523052.fastq.gz: 0
ERR1523053.fastq.gz: 0
ERR1523054.fastq.gz: 0
ERR1523055.fastq.gz: 0
ERR1523056.fastq.gz: 0
ERR1523057.fastq.gz: 0
ERR1523058.fastq.gz: 0
ERR1523059.fastq.gz: 0
ERR1523060.fastq.gz: 0
ERR1523061.fastq.gz: 0
ERR1523062.fastq.gz: 0
ERR1523063.fastq.gz: 0
ERR1523064.fastq.gz: 0
ERR1523065.fastq.gz: 0
ERR1523066.fastq.gz: 0
ERR1523067.fastq.gz: 0
ERR1523068.fastq.gz: 0
ERR1523069.fastq.gz: 0
ERR1523071.fastq.gz: 0
ERR1523072.fastq.gz: 0
ERR1523073.fastq.gz: 0
ERR1523074.fastq.gz: 0
ERR1523075.fastq.gz: 0
ERR1523076.fastq.gz: 0
ERR1523077.fastq.gz: 0
ERR1523078.fastq.gz: 0
ERR1523079.fastq.gz: 0
ERR1523080.fastq.gz: 0
ERR1523081.fastq.gz: 0
ERR1523082.fastq.gz: 0
ERR1523083.fastq.gz: 0
ERR1523084.fastq.gz: 0
ERR1523085.fastq.gz: 0
ERR1523086.fastq.gz: 0
ERR1523087.fastq.gz: 0
ERR1523088.fastq.gz: 0
ERR1523089.fastq.gz: 0
ERR1523090.fastq.gz: 0
ERR1523091.fastq.gz: 0
ERR1523092.fastq.gz: 0
ERR1523093.fastq.gz: 0
ERR1523094.fastq.gz: 0
ERR1523095.fastq.gz: 0
ERR1523096.fastq.gz: 0
ERR1523097.fastq.gz: 0
ERR1523098.fastq.gz: 0
ERR1523099.fastq.gz: 0
ERR1523100.fastq.gz: 0
ERR1523101.fastq.gz: 0
ERR1523102.fastq.gz: 0
ERR1523103.fastq.gz: 0
ERR1523104.fastq.gz: 0
ERR1523105.fastq.gz: 0
ERR1523106.fastq.gz: 0
ERR1523107.fastq.gz: 0
ERR1523108.fastq.gz: 0
ERR1523109.fastq.gz: 0
ERR1523110.fastq.gz: 0
ERR1523111.fastq.gz: 0
ERR1523112.fastq.gz: 0
ERR1523113.fastq.gz: 0
ERR1523114.fastq.gz: 0
ERR1523115.fastq.gz: 0
ERR1523116.fastq.gz: 0
ERR1523117.fastq.gz: 0
ERR1523118.fastq.gz: 0
ERR1523119.fastq.gz: 0
ERR1523120.fastq.gz: 0
ERR1523121.fastq.gz: 0
ERR1523122.fastq.gz: 0
ERR1523123.fastq.gz: 0
ERR1523124.fastq.gz: 0
ERR1523125.fastq.gz: 0
ERR1523126.fastq.gz: 0
ERR1523127.fastq.gz: 0
ERR1523128.fastq.gz: 0
ERR1523129.fastq.gz: 0
ERR1523130.fastq.gz: 0
ERR1523131.fastq.gz: 0
ERR1523132.fastq.gz: 0
ERR1523133.fastq.gz: 0
ERR1523134.fastq.gz: 0
ERR1523135.fastq.gz: 0
[truncated: 6,940 more rows]
