# Supplementary material for: HVRLocator: a computationally efficient tool for identifying hypervariable regions in large 16S rRNA datasets
Source: Gigascience. 2026 Apr 8;15:giag040. doi: 10.1093/gigascience/giag040 (PMC13188219; doi:10.1093/gigascience/giag040)
Supplement: giag040_Supplemental_Files [file giag040_supplemental_files.zip › TableS4_Dataset2_MiCoDaVersion1.csv]

ERR1039459
ERR1039460
ERR1039461
ERR1039462
ERR1039463
ERR1039471
ERR1039472
ERR1039473
ERR1039474
ERR1097500
ERR1097501
ERR1097502
ERR1097503
ERR1097504
ERR1097505
ERR1145406
ERR1145407
ERR1145408
ERR1145409
ERR1145410
ERR1145411
ERR1145412
ERR1145413
ERR1145414
ERR1145415
ERR1145416
ERR1145417
ERR1145418
ERR1145419
ERR1145420
ERR1145421
ERR1145422
ERR1145423
ERR1145424
ERR1145425
ERR1145426
ERR1145427
ERR1145428
ERR1145429
ERR1145430
ERR1145431
ERR1145432
ERR1145433
ERR1145434
ERR1145435
ERR1145436
ERR1145437
ERR1145438
ERR1145439
ERR1145440
ERR1145441
ERR1145442
ERR1145443
ERR1145444
ERR1145445
ERR1145446
ERR1145447
ERR1145448
ERR1145449
ERR1145450
ERR1145451
ERR1145452
ERR1145453
ERR1145454
ERR1145455
ERR1145456
ERR1145457
ERR1145458
ERR1145459
ERR1145460
ERR1145461
ERR1145462
ERR1145463
ERR1145464
ERR1145465
ERR1145466
ERR1145467
ERR1145468
ERR1145469
ERR1145470
ERR1145471
ERR1145472
ERR1145473
ERR1145474
ERR1145475
ERR1145476
ERR1145477
ERR1145478
ERR1145479
ERR1145480
ERR1145481
ERR1145482
ERR1145483
ERR1145484
ERR1145485
ERR1145486
ERR1145487
ERR1145488
ERR1145489
ERR1145490
ERR1145491
ERR1145492
ERR1145493
ERR1145494
ERR1145495
ERR1145496
ERR1145497
ERR1145498
ERR1145499
ERR1145500
ERR1145501
ERR1145502
ERR1145503
ERR1145504
ERR1145505
ERR1145506
ERR1145507
ERR1145508
ERR1145509
ERR1145510
ERR1145511
ERR1145512
ERR1145513
ERR1145514
ERR1145515
ERR1145516
ERR1145517
ERR1145518
ERR1145519
ERR1145520
ERR1145521
ERR1145522
ERR1145523
ERR1145524
ERR1145525
ERR1145526
ERR1145527
ERR1145528
ERR1145529
ERR1145530
ERR1145531
ERR1145532
ERR1145533
ERR1145534
ERR1145535
ERR1145536
ERR1145537
ERR1145538
ERR1145539
ERR1145540
ERR1145541
ERR1145542
ERR1145543
ERR1145544
ERR1145545
ERR1145546
ERR1145547
ERR1145548
ERR1145549
ERR1145550
ERR1145551
ERR1145552
ERR1145553
ERR1145554
ERR1145555
ERR1145556
ERR1145557
ERR1145558
ERR1145559
ERR1145560
ERR1145561
ERR1145562
ERR1145563
ERR1145564
ERR1145565
ERR1145566
ERR1145567
ERR1145568
ERR1145569
ERR1145570
ERR1145571
ERR1145572
ERR1145573
ERR1145574
ERR1145575
ERR1145576
ERR1145577
ERR1145578
ERR1145579
ERR1145580
ERR1145581
ERR1145582
ERR1145583
ERR1145584
ERR1145585
ERR1145586
ERR1145587
ERR1145588
ERR1145589
ERR1145590
ERR1145591
ERR1145592
ERR1145593
ERR1145594
ERR1145595
ERR1145596
ERR1145597
ERR1145598
ERR1145599
ERR1145600
ERR1145601
ERR1145602
ERR1145603
ERR1145604
ERR1145605
ERR1145606
ERR1145607
ERR1145608
ERR1145609
ERR1145610
ERR1145611
ERR1145612
ERR1145613
ERR1145614
ERR1145615
ERR1145616
ERR1145617
ERR1145618
ERR1145619
ERR1145620
ERR1145621
ERR1145622
ERR1145623
ERR1145624
ERR1145625
ERR1145626
ERR1145627
ERR1145628
ERR1145629
ERR1145630
ERR1145631
ERR1145632
ERR1145633
ERR1145634
ERR1145635
ERR1145636
ERR1145637
ERR1145638
ERR1145639
ERR1145640
ERR1145641
ERR1145642
ERR1145643
ERR1145644
ERR1145645
ERR1145646
ERR1145647
ERR1145648
ERR1145649
ERR1145650
ERR1145651
ERR1145652
ERR1145653
ERR1145654
ERR1145655
ERR1145656
ERR1145657
ERR1145658
ERR1145659
ERR1145660
ERR1145661
ERR1145662
ERR1145663
ERR1145664
ERR1145665
ERR1145666
ERR1145667
ERR1145668
ERR1145669
ERR1145670
ERR1145671
ERR1145672
ERR1145673
ERR1145674
ERR1145675
ERR1145676
ERR1145677
ERR1145678
ERR1145679
ERR1145680
ERR1145681
ERR1145682
ERR1145683
ERR1145684
ERR1145685
ERR1145686
ERR1145687
ERR1145688
ERR1145689
ERR1145690
ERR1145691
ERR1145692
ERR1145693
ERR1145694
ERR1145695
ERR1145696
ERR1145697
ERR1145698
ERR1145699
ERR1145700
ERR1145701
ERR1145702
ERR1145703
ERR1145704
ERR1145705
ERR1170988
ERR1170989
ERR1170990
ERR1170991
ERR1170992
ERR1170993
ERR1171000
ERR1171001
ERR1171002
ERR1171003
ERR1171004
ERR1171005
ERR1171012
ERR1171013
ERR1171014
ERR1171015
ERR1171016
ERR1171017
ERR1171024
ERR1171025
ERR1171026
ERR1171027
ERR1171028
ERR1171029
ERR1171043
ERR1171044
ERR1171045
ERR1171046
ERR1171047
ERR1171048
ERR1171059
ERR1171060
ERR1171061
ERR1171062
ERR1171063
ERR1171064
ERR1171071
ERR1171072
ERR1171073
ERR1171074
ERR1171075
ERR1171076
ERR1171083
ERR1171084
ERR1171085
ERR1171086
ERR1171087
ERR1171088
ERR1171098
ERR1171099
ERR1171100
ERR1171101
ERR1171102
ERR1171103
ERR1171110
ERR1171111
ERR1171112
ERR1171113
ERR1171114
ERR1171115
ERR1171122
ERR1171123
ERR1171124
ERR1171125
ERR1171126
ERR1171134
ERR1171135
ERR1171136
ERR1171137
ERR1171138
ERR1171139
ERR1226981
ERR1226982
ERR1226983
ERR1226984
ERR1226985
ERR1226986
ERR1226987
ERR1226988
ERR1226989
ERR1226990
ERR1226991
ERR1226992
ERR1226993
ERR1226994
ERR1226995
ERR1226996
ERR1226997
ERR1226998
ERR1279310
ERR1279313
ERR1279314
ERR1331785
ERR1331792
ERR1331808
ERR1331817
ERR1331818
ERR1331819
ERR1331820
ERR1331821
ERR1331822
ERR1331823
ERR1331824
ERR1331825
ERR1331826
ERR1331827
ERR1331828
ERR1331829
ERR1331830
ERR1331831
ERR1331833
ERR1331834
ERR1331835
ERR1331836
ERR1331837
ERR1331840
ERR1331841
ERR1331842
ERR1331850
ERR1331852
ERR1331854
ERR1331855
ERR1331857
ERR1331858
ERR1331860
ERR1331862
ERR1331863
ERR1331864
ERR1331865
ERR1331867
ERR1331872
ERR1428207
ERR1428208
ERR1428209
ERR1428210
ERR1428211
ERR1428212
ERR1428213
ERR1428214
ERR1428215
ERR1428216
ERR1428217
ERR1428218
ERR1428219
ERR1428220
ERR1428221
ERR1428222
ERR1428223
ERR1428224
ERR1428225
ERR1428226
ERR1428227
ERR1428228
ERR1428229
ERR1428230
ERR1428231
ERR1428232
ERR1428233
ERR1428234
ERR1428235
ERR1428236
ERR1428237
ERR1428238
ERR1428239
ERR1428240
ERR1428241
ERR1428242
ERR1428243
ERR1428244
ERR1428245
ERR1428246
ERR1428247
ERR1428248
ERR1428249
ERR1428250
ERR1428251
ERR1428252
ERR1428253
ERR1428254
ERR1428255
ERR1428256
ERR1428257
ERR1428258
ERR1428259
ERR1428260
ERR1428261
ERR1428262
ERR1428263
ERR1428264
ERR1428265
ERR1428266
ERR1428267
ERR1428268
ERR1428269
ERR1428270
ERR1428271
ERR1428273
ERR1428274
ERR1428275
ERR1428276
ERR1428278
ERR1428279
ERR1428280
ERR1428281
ERR1428282
ERR1428283
ERR1428284
ERR1428285
ERR1428286
ERR1428287
ERR1428288
ERR1428289
ERR1428290
ERR1428291
ERR1428292
ERR1428293
ERR1428294
ERR1428295
ERR1428296
ERR1428297
ERR1428298
ERR1428299
ERR1428300
ERR1428301
ERR1428302
ERR1428303
ERR1428304
ERR1428305
ERR1428306
ERR1428307
ERR1428308
ERR1428309
ERR1428310
ERR1428311
ERR1428312
ERR1428313
ERR1428314
ERR1428315
ERR1428316
ERR1428317
ERR1428318
ERR1428319
ERR1428320
ERR1428321
ERR1428322
ERR1428323
ERR1428324
ERR1428325
ERR1428326
ERR1428327
ERR1428328
ERR1428329
ERR1428330
ERR1428331
ERR1428332
ERR1428333
ERR1428334
ERR1428335
ERR1428336
ERR1428337
ERR1428338
ERR1428339
ERR1428340
ERR1428341
ERR1428342
ERR1428343
ERR1428344
ERR1428345
ERR1428346
ERR1428347
ERR1428348
ERR1428349
ERR1428350
ERR1428351
ERR1428352
ERR1428353
ERR1428354
ERR1428355
ERR1428356
ERR1428357
ERR1428358
ERR1428359
ERR1428360
ERR1428361
ERR1428362
ERR1428363
ERR1428364
ERR1428365
ERR1428366
ERR1428367
ERR1428368
ERR1428369
ERR1428370
ERR1428371
ERR1428372
ERR1428373
ERR1428374
ERR1428375
ERR1428376
ERR1428377
ERR1428378
ERR1428379
ERR1428380
ERR1428381
ERR1428382
ERR1428383
ERR1428384
ERR1428385
ERR1428386
ERR1428387
ERR1428388
ERR1428389
ERR1428390
ERR1428391
ERR1428392
ERR1428393
ERR1428394
ERR1428395
ERR1428396
ERR1428397
ERR1428398
ERR1428399
ERR1428400
ERR1428401
ERR1428402
ERR1428403
ERR1428404
ERR1428405
ERR1428406
ERR1428407
ERR1428408
ERR1428409
ERR1428410
ERR1428411
ERR1428412
ERR1428413
ERR1428414
ERR1428415
ERR1428416
ERR1428417
ERR1428418
ERR1428419
ERR1428420
ERR1428421
ERR1428422
ERR1428423
ERR1428424
ERR1428425
ERR1428426
ERR1428427
ERR1428428
ERR1428429
ERR1428430
ERR1428431
ERR1428432
ERR1428433
ERR1428434
ERR1428435
ERR1428436
ERR1428437
ERR1428438
ERR1428439
ERR1428440
ERR1428441
ERR1428442
ERR1428443
ERR1428444
ERR1428445
ERR1428447
ERR1428448
ERR1428449
ERR1428450
ERR1428451
ERR1428452
ERR1428453
ERR1428454
ERR1428455
ERR1428456
ERR1428457
ERR1428458
ERR1428459
ERR1428461
ERR1428462
ERR1428463
ERR1428464
ERR1428465
ERR1428466
ERR1428467
ERR1428468
ERR1428469
ERR1428470
ERR1428471
ERR1428472
ERR1428473
ERR1428474
ERR1428475
ERR1428476
ERR1428477
ERR1428478
ERR1428479
ERR1428481
ERR1428482
ERR1428483
ERR1428484
ERR1428485
ERR1428486
ERR1428487
ERR1428488
ERR1428489
ERR1428490
ERR1428491
ERR1428492
ERR1428493
ERR1428494
ERR1428495
ERR1428496
ERR1428497
ERR1428498
ERR1428499
ERR1428500
ERR1428501
ERR1428502
ERR1428503
ERR1428504
ERR1428505
ERR1428506
ERR1428507
ERR1428508
ERR1428509
ERR1428510
ERR1428511
ERR1428512
ERR1428513
ERR1428514
ERR1428515
ERR1428516
ERR1428517
ERR1428518
ERR1428519
ERR1428520
ERR1428521
ERR1428522
ERR1428523
ERR1428524
ERR1428525
ERR1428526
ERR1428527
ERR1428528
ERR1428529
ERR1428531
ERR1428533
ERR1428535
ERR1428536
ERR1428537
ERR1428538
ERR1428539
ERR1428540
ERR1428541
ERR1428542
ERR1428543
ERR1428544
ERR1428545
ERR1428546
ERR1428547
ERR1428548
ERR1428549
ERR1428550
ERR1428551
ERR1428552
ERR1428553
ERR1428554
ERR1428555
ERR1428556
ERR1428557
ERR1428558
ERR1428559
ERR1428560
ERR1428562
ERR1428563
ERR1428565
ERR1428566
ERR1428567
ERR1428568
ERR1428569
ERR1428571
ERR1428572
ERR1428573
ERR1428574
ERR1428575
ERR1428576
ERR1428577
ERR1428578
ERR1428579
ERR1428580
ERR1428581
ERR1428582
ERR1428583
ERR1428584
ERR1428585
ERR1428586
ERR1428587
ERR1428588
ERR1428589
ERR1428590
ERR1428591
ERR1428592
ERR1428593
ERR1428594
ERR1428595
ERR1428596
ERR1428597
ERR1428598
ERR1428599
ERR1428600
ERR1428601
ERR1428602
ERR1428603
ERR1428604
ERR1428605
ERR1428606
ERR1428607
ERR1428608
ERR1428609
ERR1428610
ERR1428611
ERR1428612
ERR1428613
ERR1428614
ERR1428615
ERR1428616
ERR1428617
ERR1428618
ERR1428619
ERR1428620
ERR1428621
ERR1428622
ERR1428623
ERR1428624
ERR1428625
ERR1428626
ERR1428627
ERR1428628
ERR1428629
ERR1428630
ERR1428631
ERR1428632
ERR1428633
ERR1428634
ERR1428635
ERR1428636
ERR1428637
ERR1428638
ERR1428639
ERR1428641
ERR1428642
ERR1428643
ERR1428644
ERR1428645
ERR1428646
ERR1428647
ERR1428648
ERR1428649
ERR1428650
ERR1428651
ERR1428652
ERR1428653
ERR1428654
ERR1428656
ERR1428657
ERR1428658
ERR1428659
ERR1428660
ERR1428662
ERR1428663
ERR1428664
ERR1428666
ERR1428668
ERR1428669
ERR1428670
ERR1428671
ERR1428673
ERR1428675
ERR1428676
ERR1428677
ERR1428678
ERR1428679
ERR1428680
ERR1428681
ERR1428682
ERR1428683
ERR1428684
ERR1428686
ERR1428687
ERR1428689
ERR1428690
ERR1428691
ERR1428692
ERR1428694
ERR1428695
ERR1428696
ERR1428697
ERR1428698
ERR1428699
ERR1428700
ERR1428701
ERR1428702
ERR1428703
ERR1428704
ERR1428705
ERR1428706
ERR1428707
ERR1428709
ERR1428711
ERR1428712
ERR1428713
ERR1428714
ERR1428715
ERR1428716
ERR1428717
ERR1428718
ERR1428719
ERR1428720
ERR1428721
ERR1428722
ERR1428723
ERR1428724
ERR1428725
ERR1428726
ERR1428727
ERR1428728
ERR1428729
ERR1428730
ERR1428731
ERR1428732
ERR1428733
ERR1428734
ERR1428735
ERR1428736
ERR1428737
ERR1428738
ERR1428739
ERR1428740
ERR1428741
ERR1428742
ERR1428743
ERR1428744
ERR1428745
ERR1428746
ERR1428747
ERR1428748
ERR1428749
ERR1428750
ERR1428751
ERR1428752
ERR1428753
ERR1428754
ERR1428755
ERR1428756
ERR1428757
ERR1428758
ERR1428759
ERR1428760
ERR1428763
ERR1428765
ERR1428766
ERR1428767
ERR1428768
ERR1428769
ERR1428770
ERR1428771
ERR1428772
ERR1428773
ERR1428774
ERR1428775
ERR1428776
ERR1428777
ERR1428778
ERR1428779
ERR1428780
ERR1428781
ERR1428782
ERR1428783
ERR1428784
ERR1428785
ERR1428786
ERR1428787
ERR1428788
ERR1428789
ERR1428790
ERR1428791
ERR1428792
ERR1428793
ERR1428794
ERR1428795
ERR1428796
ERR1428797
ERR1428798
ERR1428799
ERR1428800
ERR1428801
ERR1428802
ERR1428803
ERR1428804
ERR1428805
ERR1428806
ERR1428807
ERR1428808
ERR1428809
ERR1428810
ERR1428811
ERR1428812
ERR1428813
ERR1428814
ERR1428815
ERR1428816
ERR1428817
ERR1428818
ERR1428819
ERR1428820
ERR1428821
ERR1428822
ERR1428823
ERR1428825
ERR1428826
ERR1428827
ERR1428828
ERR1428829
ERR1428830
ERR1428831
ERR1428832
ERR1428833
ERR1428834
ERR1428835
ERR1428836
ERR1428837
ERR1428838
ERR1428839
ERR1428840
ERR1428841
ERR1428842
ERR1428843
ERR1428844
ERR1428845
ERR1428846
ERR1428847
ERR1428848
ERR1428849
ERR1428850
ERR1428851
ERR1428852
ERR1428853
ERR1428854
ERR1428855
ERR1428856
ERR1428857
ERR1428858
ERR1428859
ERR1428860
ERR1428861
ERR1428862
ERR1428863
ERR1428864
ERR1428865
ERR1428866
ERR1428867
ERR1428868
ERR1428869
ERR1428870
ERR1428871
ERR1428872
ERR1428873
ERR1428874
ERR1428875
ERR1428876
ERR1428877
ERR1428878
ERR1428879
ERR1428880
ERR1428881
ERR1428882
ERR1428883
ERR1428884
ERR1428885
ERR1428886
ERR1428887
ERR1428888
ERR1428889
ERR1428890
ERR1428891
ERR1428892
ERR1428893
ERR1428894
ERR1428895
ERR1428896
ERR1428897
ERR1428898
ERR1428899
ERR1428900
ERR1428901
ERR1428902
ERR1428903
ERR1428904
ERR1428905
ERR1428906
ERR1428907
ERR1428908
ERR1428909
ERR1428910
ERR1428911
ERR1428912
ERR1428913
ERR1428914
ERR1428915
ERR1428916
ERR1428917
ERR1428918
ERR1428919
ERR1428920
ERR1428921
ERR1428922
ERR1428923
ERR1428924
ERR1428925
ERR1428926
ERR1428927
ERR1428928
ERR1428929
ERR1428930
ERR1428931
ERR1428932
ERR1428933
ERR1428934
ERR1428935
ERR1428936
ERR1428937
ERR1428938
ERR1428939
ERR1428940
ERR1428941
ERR1428942
ERR1428943
ERR1428944
ERR1428945
ERR1428946
ERR1428947
ERR1428948
ERR1428949
ERR1428950
ERR1428951
ERR1428952
ERR1428953
ERR1428954
ERR1428955
ERR1428956
ERR1428957
ERR1428958
ERR1428959
ERR1428960
ERR1428961
ERR1428962
ERR1428963
ERR1428964
ERR1428965
ERR1428966
ERR1428967
ERR1428968
ERR1428969
ERR1428970
ERR1428971
ERR1428972
ERR1428973
ERR1428974
ERR1428975
ERR1428976
ERR1428977
ERR1428978
ERR1428979
ERR1428980
ERR1428981
ERR1428982
ERR1428983
ERR1428984
ERR1462912
ERR1462913
ERR1462914
ERR1462915
ERR1462916
ERR1462917
ERR1462918
ERR1462919
ERR1462920
ERR1462921
ERR1462922
ERR1462923
ERR1462924
ERR1462925
ERR1462926
ERR1462927
ERR1462928
ERR1462929
ERR1462930
ERR1462931
ERR1462932
ERR1462933
ERR1462934
ERR1462935
ERR1594359
ERR1594360
ERR1594361
ERR1594362
ERR1594363
ERR1594364
ERR1594365
ERR1594366
ERR1594367
ERR1594368
ERR1594369
ERR1594370
ERR1594371
ERR1594372
ERR1594373
ERR1594374
ERR1594375
ERR1594376
ERR1594377
ERR1594378
ERR1594379
ERR1594380
ERR1594381
ERR1594382
ERR1594383
ERR1594384
ERR1594385
ERR1594386
ERR1594387
ERR1594388
ERR1594389
ERR1594391
ERR1594392
ERR1594393
ERR1594394
ERR1594395
ERR1594396
ERR1594397
ERR1594398
ERR1594399
ERR1594400
ERR1594401
ERR1594402
ERR1594403
ERR1594404
ERR1594405
ERR1594406
ERR1594407
ERR1594408
ERR1594409
ERR1594410
ERR1594411
ERR1594412
ERR1594413
ERR1594414
ERR1594415
ERR1594416
ERR1594417
ERR1594418
ERR1594419
ERR1594420
ERR1594421
ERR1594422
ERR1594423
ERR1594424
ERR1594425
ERR1594426
ERR1594427
ERR1594428
ERR1594429
ERR1594430
ERR1594431
ERR1594432
ERR1594433
ERR1594434
ERR1594435
ERR1594436
ERR1594437
ERR1594438
ERR1594439
ERR1594440
ERR1594441
ERR1594442
ERR1594443
ERR1594444
ERR1594445
ERR1594446
ERR1594447
ERR1594448
ERR1594449
ERR1594450
ERR1594451
ERR1594453
ERR1594454
ERR1594455
ERR1594456
ERR1594457
ERR1594458
ERR1594459
ERR1594460
ERR1594461
ERR1594462
ERR1594463
ERR1594464
ERR1594465
ERR1594466
ERR1594467
ERR1594468
ERR1594469
ERR1594470
ERR1594471
ERR1594472
ERR1594473
ERR1594474
ERR1594475
ERR1594476
ERR1594477
ERR1594478
ERR1594479
ERR1594480
ERR1594481
ERR1594482
ERR1594483
ERR1594484
ERR1594485
ERR1594486
ERR1594487
ERR1594488
ERR1594489
ERR1594490
ERR1594491
ERR1594492
ERR1594493
ERR1594494
ERR1594495
ERR1594496
ERR1594497
ERR1594498
ERR1594499
ERR1594500
ERR1594501
ERR1594502
ERR1594503
ERR1662618
ERR1662632
ERR1662637
ERR1662678
ERR1662700
ERR1662714
ERR1662723
ERR1662726
ERR1662729
ERR1662732
ERR1662735
ERR1662751
ERR1662752
ERR1709250
ERR1709251
ERR1709252
ERR1709253
ERR1709254
ERR1709255
ERR1709256
ERR1709257
ERR1709258
ERR1709259
ERR1709260
ERR1709261
ERR1709274
ERR1709275
ERR1709276
ERR1709277
ERR1709278
ERR1709279
ERR1709280
ERR1709281
ERR1709282
ERR1709283
ERR1709284
ERR1709285
ERR1709298
ERR1709299
ERR1709300
ERR1709301
ERR1709306
ERR1709307
ERR1709308
ERR1709309
ERR1709310
ERR1709311
ERR1709312
ERR1709313
ERR1709314
ERR1709315
ERR1709316
ERR1709317
ERR1709330
ERR1709331
ERR1709332
ERR1709333
ERR1709334
ERR1709335
ERR1709336
ERR1709337
ERR1709338
ERR1709339
ERR1709340
ERR1709341
ERR1709354
ERR1709355
ERR1709356
ERR1709357
ERR1709411
ERR1709412
ERR1709413
ERR1709414
ERR1709415
ERR1709416
ERR1709417
ERR1709418
ERR1709419
ERR1709420
ERR1709421
ERR1709422
ERR1709432
ERR1709433
ERR1709434
ERR1709435
ERR1709436
ERR1709437
ERR1709438
ERR1709439
ERR1709440
ERR1709441
ERR1709442
ERR1709443
ERR1709453
ERR1709454
ERR1709455
ERR1709456
ERR1720384
ERR1720385
ERR1720386
ERR1720387
ERR1720388
ERR1720389
ERR1720390
ERR1720391
ERR1720392
ERR1720393
ERR1720394
ERR1720395
ERR1720396
ERR1720397
ERR1720398
ERR1720399
ERR1720400
ERR1720401
ERR1720402
ERR1720403
ERR1720404
ERR1720405
ERR1720406
ERR1720407
ERR1720408
ERR1720409
ERR1720411
ERR1720412
ERR1720414
ERR1720416
ERR1720418
ERR1720419
ERR1720420
ERR1720421
ERR1720422
ERR1720423
ERR1720424
ERR1720425
ERR1720427
ERR1720428
ERR1720429
ERR1720430
ERR1720431
ERR1720432
ERR1720433
ERR1720434
ERR1720435
ERR1720436
ERR1720437
ERR1720438
ERR1720439
ERR1720440
ERR1720441
ERR1720442
ERR1720443
ERR1720444
ERR1720445
ERR1720446
ERR1720447
ERR1720448
ERR1720449
ERR1720450
ERR1720451
ERR1720452
ERR1720453
ERR1720454
ERR1720455
ERR1720456
ERR1720457
ERR1720458
ERR1720459
ERR1720460
ERR1720461
ERR1720462
ERR1720463
ERR1720464
ERR1720465
ERR1720466
ERR1720467
ERR1720468
ERR1720469
ERR1720470
ERR1720471
ERR1720472
ERR1720473
ERR1720474
ERR1720475
ERR1720476
ERR1720477
ERR1720478
ERR1720479
ERR1720480
ERR1720482
ERR1720483
ERR1720484
ERR1720485
ERR1720486
ERR1720487
ERR1720489
ERR1720493
ERR1720494
ERR1720495
ERR1720497
ERR1720498
ERR1720499
ERR1720500
ERR1720501
ERR1720503
ERR1720504
ERR1720506
ERR1720507
ERR1720508
ERR1720509
ERR1720510
ERR1720511
ERR1720512
ERR1720513
ERR1720514
ERR1720515
ERR1720516
ERR1720517
ERR1720518
ERR1720519
ERR1720520
ERR1720521
ERR1720522
ERR1720523
ERR1720524
ERR1720525
ERR1720526
ERR1720527
ERR1720528
ERR1720529
ERR1720530
ERR1720531
ERR1720532
ERR1720533
ERR1720534
ERR1720535
ERR1720536
ERR1720537
ERR1720538
ERR1720539
ERR1720540
ERR1720541
ERR1720542
ERR1720543
ERR1720544
ERR1720545
ERR1720546
ERR1720547
ERR1720548
ERR1720549
ERR1720550
ERR1720551
ERR1720552
ERR1720553
ERR1720554
ERR1720555
ERR1720556
ERR1720557
ERR1720558
ERR1720559
ERR1746819
ERR1746820
ERR1746821
ERR1746822
ERR1746823
ERR1746824
ERR1746825
ERR1746826
ERR1746833
ERR1746834
ERR1746835
ERR1746836
ERR1746837
ERR1746838
ERR1746839
ERR1746840
ERR1746841
ERR1746842
ERR1746843
ERR1746844
ERR1746845
ERR1746846
ERR1746847
ERR1746848
ERR1746849
ERR1746850
ERR1746851
ERR1746852
ERR1746853
ERR1746854
ERR1746855
ERR1746856
ERR1746857
ERR1746858
ERR1746859
ERR1746860
ERR1746861
ERR1746862
ERR1746863
ERR1746864
ERR1746865
ERR1746866
ERR1746870
ERR1746871
ERR1746872
ERR1746873
ERR1746874
ERR1746875
ERR1746876
ERR1746877
ERR1746878
ERR1746879
ERR1746880
ERR1746881
ERR1746925
ERR1746945
ERR1746954
ERR1746955
ERR1746968
ERR1747015
ERR1829174
ERR1829175
ERR1829176
ERR1829177
ERR1829178
ERR1829179
ERR1829180
ERR1829181
ERR1829182
ERR1829183
ERR1829184
ERR1829185
ERR1829186
ERR1829187
ERR1829188
ERR1829189
ERR1829190
ERR1829191
ERR1829192
ERR1829193
ERR1829196
ERR1829198
ERR1829199
ERR1829200
ERR1829201
ERR1829202
ERR1829204
ERR1829205
ERR1829206
ERR1829207
ERR1829208
ERR1829209
ERR1829210
ERR1829211
ERR1829212
ERR1829213
ERR1829214
ERR1829215
ERR1829216
ERR1829217
ERR1829218
ERR1829219
ERR1829220
ERR1829221
ERR1829222
ERR1829223
ERR1829224
ERR1829225
ERR1829226
ERR1829227
ERR1829228
ERR1829229
ERR1829230
ERR1829231
ERR1829232
ERR1829233
ERR1829234
ERR1829235
ERR1829236
ERR1829237
ERR1829238
ERR1829239
ERR1829240
ERR1829241
ERR1829242
ERR1829243
ERR1829244
ERR1829245
ERR1829246
ERR1829247
ERR1829248
ERR1829249
ERR1829250
ERR1829251
ERR1829252
ERR1829253
ERR1829254
ERR1829255
ERR1829256
ERR1829257
ERR1829258
ERR1829259
ERR1829260
ERR1829263
ERR1829264
ERR1829265
ERR1829266
ERR1829267
ERR1829268
ERR1829269
ERR1829270
ERR1829271
ERR1829272
ERR1829273
ERR1829274
ERR1829275
ERR1829276
ERR1829277
ERR1829279
ERR1829280
ERR1829281
ERR1829282
ERR1829283
ERR1829284
ERR1829285
ERR1829286
ERR1829287
ERR1829288
ERR1829289
ERR1829290
ERR1829292
ERR1829293
ERR1829294
ERR1829295
ERR1829296
ERR1829297
ERR1829298
ERR1829299
ERR1829300
ERR1829301
ERR1829302
ERR1829303
ERR1829304
ERR1829305
ERR1829306
ERR1829307
ERR1829308
ERR1829309
ERR1829310
ERR1829311
ERR1829312
ERR1829313
ERR1829314
ERR1829315
ERR1829316
ERR1829317
ERR1829318
ERR1829319
ERR1829320
ERR1829321
ERR1829322
ERR1829323
ERR1829324
ERR1829325
ERR1829326
ERR1829327
ERR1829328
ERR1829329
ERR1829330
ERR1829331
ERR1829332
ERR1829333
ERR1829334
ERR1829335
ERR1829336
ERR1829337
ERR1829338
ERR1829339
ERR1829340
ERR1829341
ERR1829342
ERR1829343
ERR1829344
ERR1829345
ERR1829346
ERR1829348
ERR1829349
ERR1829350
ERR1829351
ERR1829352
ERR1829353
ERR1829354
ERR1829355
ERR1829356
ERR1829357
ERR1829358
ERR1829359
ERR1829360
ERR1829361
ERR1829362
ERR1829363
ERR1829364
ERR1829365
ERR1829366
ERR1829367
ERR1829369
ERR1829370
ERR1829371
ERR1829372
ERR1829373
ERR1829375
ERR1829376
ERR1829378
ERR1829379
ERR1829380
ERR1829381
ERR1829382
ERR1829383
ERR1829384
ERR1829385
ERR1829386
ERR1829387
ERR1829388
ERR1829389
ERR1829390
ERR1829391
ERR1829392
ERR1829393
ERR1829394
ERR1829396
ERR1829397
ERR1829398
ERR1829399
ERR1829400
ERR1829401
ERR1829402
ERR1829403
ERR1829404
ERR1829405
ERR1829407
ERR1829408
ERR1829409
ERR1829410
ERR1829411
ERR1829412
ERR1829413
ERR1829414
ERR1829416
ERR1829417
ERR1829418
ERR1829419
ERR1829420
ERR1829421
ERR1829422
ERR1829423
ERR1829424
ERR1829425
ERR1829426
ERR1829427
ERR1829428
ERR1829429
ERR1829430
ERR1829431
ERR1829433
ERR1829434
ERR1829435
ERR1829436
ERR1829437
ERR1829438
ERR1829439
ERR1829440
ERR1829441
ERR1829442
ERR1829443
ERR1829444
ERR1829445
ERR1829446
ERR1829447
ERR1829448
ERR1829449
ERR1829450
ERR1829451
ERR1829452
ERR1829453
ERR1829454
ERR1829455
ERR1829456
ERR1829457
ERR1829458
ERR1829459
ERR1829460
ERR1829461
ERR1829462
ERR1829463
ERR1829464
ERR1829465
ERR1829466
ERR1829467
ERR1829468
ERR1829469
ERR1829470
ERR1829471
ERR1829472
ERR1829473
ERR1829474
ERR1829475
ERR1829476
ERR1829477
ERR1829478
ERR1829479
ERR1829480
ERR1829481
ERR1829482
ERR1829483
ERR1829484
ERR1829485
ERR1829486
ERR1829487
ERR1829488
ERR1829489
ERR1829490
ERR1829491
ERR1829492
ERR1829493
ERR1829494
ERR1829495
ERR1829496
ERR1829498
ERR1829499
ERR1829500
ERR1829501
ERR1829502
ERR1829503
ERR1829505
ERR1829506
ERR1829507
[truncated: 14,771 more rows]
