# Supplementary material for: HVRLocator: a computationally efficient tool for identifying hypervariable regions in large 16S rRNA datasets
Source: Gigascience. 2026 Apr 8;15:giag040. doi: 10.1093/gigascience/giag040 (PMC13188219; doi:10.1093/gigascience/giag040)
Supplement: giag040_Supplemental_Files [file giag040_supplemental_files.zip › TableS4_Dataset3_WasimuddinVarliero.csv]

ERR10042760
ERR10042761
ERR10042762
ERR10042763
ERR10042764
ERR10042765
ERR10042766
ERR10042767
ERR10042768
ERR10042769
ERR10042770
ERR10042771
ERR10042772
ERR10042773
ERR10042774
ERR10042775
ERR10042776
ERR10042777
ERR10042778
ERR10042779
ERR10042780
ERR10042781
ERR10042782
ERR10042783
ERR10042784
ERR10042785
ERR10042786
ERR10042787
ERR10042788
ERR10042789
ERR10042790
ERR10042791
ERR10042792
ERR10042793
ERR10042794
ERR10042795
ERR10042796
ERR10042797
ERR10042798
ERR10042799
ERR10042800
ERR10042801
ERR10042802
ERR10042803
ERR10042804
ERR10042805
ERR10042806
ERR10042807
ERR10042808
ERR10042809
SRR10246579
SRR10246580
SRR10246581
SRR10246582
SRR10246583
SRR10246584
SRR10246585
SRR10246586
SRR10246587
SRR10246588
SRR10246589
SRR10246590
SRR10246591
SRR10246592
SRR10246593
SRR10246594
SRR10246595
SRR10246596
SRR10246597
SRR10246598
SRR10246599
SRR10246600
SRR10246601
SRR10246602
SRR10246603
SRR10246604
SRR10246605
SRR10246606
SRR10246607
SRR10246608
SRR10246609
SRR10246610
SRR10246611
SRR10246612
SRR10246613
SRR10246614
SRR10246615
SRR10246616
SRR10246617
SRR10246618
SRR10246619
SRR10246620
SRR10246621
SRR10246622
SRR10246623
SRR10246624
SRR10246625
SRR10246626
SRR10246627
SRR10246628
SRR10246629
SRR10246630
SRR10246631
SRR10246632
SRR10246633
SRR10246634
SRR10246635
SRR10246636
SRR10246637
SRR10246638
SRR10246639
SRR10246640
SRR10246641
SRR10246642
SRR10246643
SRR10246644
SRR10246645
SRR10246646
SRR10246647
SRR10246648
SRR10246649
SRR10246650
SRR10246651
SRR10246652
SRR10246653
SRR10246654
SRR10246655
SRR10246656
SRR10246657
SRR10246658
SRR10246659
SRR10246660
SRR10246661
SRR10246662
SRR10246663
SRR10246664
SRR10246665
SRR10246666
SRR10246667
SRR10246668
SRR10246669
SRR10246670
SRR10246671
SRR10246672
SRR10246673
SRR10246674
SRR10246675
SRR10246676
SRR10246677
SRR10246678
SRR10246679
SRR10246680
SRR10246681
SRR10246682
SRR10246683
SRR10246684
SRR10246685
SRR10246686
SRR10246687
SRR10246688
SRR10246689
SRR10246690
SRR10246691
SRR10246692
SRR10246693
SRR10246694
SRR10246695
SRR10246696
SRR10246697
SRR10246698
SRR10246699
SRR10246700
SRR10246701
SRR10246702
SRR10246703
SRR10246704
SRR10246705
SRR10246706
SRR10246707
SRR10246708
SRR10246709
SRR10246710
SRR10246711
SRR10246712
SRR10246713
SRR10246714
SRR10246715
SRR10246716
SRR10246717
SRR10246718
SRR10246719
SRR10246720
SRR10246721
SRR10246722
SRR10246723
SRR10246724
SRR10246725
SRR10246726
SRR10246727
SRR10246728
SRR10246729
SRR10246730
SRR10246731
SRR10246732
SRR10246733
SRR10246734
SRR10246735
SRR10246736
SRR10246737
SRR10246738
SRR10246739
SRR10246740
SRR10246741
SRR10246742
SRR10246743
SRR10246744
SRR10246745
SRR10246746
SRR10246747
SRR10246748
SRR10246749
SRR10246750
SRR10246751
SRR10246752
SRR10246753
SRR10246754
SRR10246755
SRR10246756
SRR10246757
SRR10246758
SRR10246759
SRR10246760
SRR10246761
SRR10246762
SRR10246763
SRR10246764
SRR10246765
SRR10246766
SRR10246767
SRR10246768
SRR10246769
SRR10246770
