# Supplementary material for: HVRLocator: a computationally efficient tool for identifying hypervariable regions in large 16S rRNA datasets
Source: Gigascience. 2026 Apr 8;15:giag040. doi: 10.1093/gigascience/giag040 (PMC13188219; doi:10.1093/gigascience/giag040)
Supplement: giag040_Supplemental_Files [file giag040_supplemental_files.zip › TableS4_Dataset4_Datathons.csv]

ERR1844510
ERR1844509
ERR1844508
ERR1844507
ERR1844506
ERR1844505
ERR1844504
ERR1844503
ERR1844502
ERR1844501
ERR1844500
ERR1844499
ERR1844498
ERR1844497
ERR1844496
ERR1844495
ERR1844494
ERR1844493
ERR1844492
ERR1844491
ERR1844490
ERR1844488
ERR1844487
ERR1844486
ERR1844485
ERR1844484
ERR1844483
ERR1844482
ERR1844481
ERR1844480
ERR1844479
ERR1844477
ERR1844476
ERR1844475
ERR1844474
ERR1844473
ERR1844472
ERR1844471
ERR1844470
ERR1844469
ERR1844468
ERR1844467
ERR1844466
ERR1844465
ERR1844464
ERR1844463
ERR1844462
ERR1844461
ERR1844460
ERR1844459
ERR1844458
ERR1844457
ERR1844456
ERR1844455
ERR1844454
ERR1844453
ERR1844452
ERR1844451
ERR1844450
ERR1844449
SRR1975436
SRR1975447
SRR1975448
SRR1975449
SRR1975451
SRR1975452
SRR2153559
SRR2153560
SRR2153561
SRR2153572
SRR2153584
SRR2153595
SRR2153607
SRR2153618
SRR2153629
SRR2153636
SRR2153637
SRR2153638
SRR2153639
SRR2153641
SRR2153642
SRR2153643
SRR2153644
SRR2153645
SRR2153646
SRR2153647
SRR2153648
SRR2153649
SRR2153650
SRR2153651
SRR2153652
SRR2153653
SRR2153655
SRR2153656
SRR2153657
SRR2153658
SRR2153659
SRR2153660
SRR2153661
SRR2153662
SRR2153663
SRR2153674
SRR2153685
SRR2153716
SRR2153727
SRR2153738
SRR2952666
SRR3408821
SRR3409034
SRR3409318
SRR3409636
SRR3409794
SRR3410127
SRR3410196
SRR3410197
SRR3410198
SRR3410199
SRR3410200
SRR3410201
SRR3410202
SRR3410203
SRR26705709
SRR26705708
SRR26705697
SRR26705689
SRR26705688
SRR26705687
SRR26705686
SRR26705685
SRR26705684
SRR26705683
SRR26705707
SRR26705706
SRR26705705
SRR26705704
SRR26705703
SRR26705702
SRR26705701
SRR26705700
SRR26705699
SRR26705698
SRR26705696
SRR26705695
SRR26705694
SRR26705693
SRR26705692
SRR26705691
SRR26705690
ERR6548322
ERR6548323
ERR6548324
ERR6548325
ERR6548326
ERR6548327
ERR6548328
ERR6548329
ERR6548330
ERR6548337
ERR6548338
ERR6548339
ERR6548340
ERR6548389
ERR6548390
ERR6548391
ERR6548392
ERR6548393
ERR6548394
ERR6548395
ERR6548396
ERR6548397
ERR6544643
ERR6544644
ERR6544645
ERR6544646
ERR6752144
ERR6752147
ERR6752149
ERR6752181
ERR6752183
ERR6752188
ERR6752190
ERR6752195
ERR6752199
ERR6752200
ERR6752202
ERR6752143
ERR6752145
ERR6752146
ERR6752148
ERR6752150
ERR6752180
ERR6752182
ERR6752184
ERR6752186
ERR6752187
ERR6752189
ERR6752191
ERR6752192
ERR6752196
ERR6752197
ERR6752198
ERR6752201
ERR11747582
ERR11747581
ERR11747580
ERR11747579
ERR11747578
ERR11747577
ERR11747576
ERR11747575
ERR11747574
ERR11747573
ERR11747572
ERR11747571
ERR11747570
ERR11747569
ERR11747568
ERR11747567
ERR11747566
ERR11747565
ERR11747564
ERR11747563
ERR11747562
ERR11747561
ERR11747560
ERR11747559
ERR11747558
ERR11747557
ERR11747556
ERR11747555
ERR11747554
ERR11747553
ERR11747552
ERR11747551
ERR11747550
ERR11747549
ERR11747548
ERR11747547
ERR11747546
ERR11747545
ERR11747544
ERR11747543
ERR11747542
ERR11747541
ERR11747540
ERR11747539
ERR11747538
ERR11747537
ERR11747536
ERR11747535
ERR11747534
ERR11747533
ERR11747532
ERR11747531
ERR11747530
ERR11747529
ERR11747528
ERR11747527
ERR11747526
ERR11747525
ERR11747524
ERR11747523
ERR11747522
ERR11747521
ERR11747520
ERR11747519
ERR11747518
ERR11747517
ERR11747516
SRR24458000
SRR24458001
SRR24458002
SRR24458003
SRR24458004
SRR24458005
SRR24458006
SRR24458007
SRR24458008
SRR24458009
SRR24458010
SRR24458011
SRR24458012
SRR24458013
SRR24458014
SRR24458015
SRR24458016
SRR24458017
SRR24458018
SRR24458019
SRR24458020
SRR24458021
SRR24458022
SRR24458023
SRR24458024
SRR24458025
SRR24458026
SRR24458027
SRR24458028
SRR24458029
SRR24458030
SRR24458031
SRR24458032
SRR24458033
SRR24458034
SRR24458035
SRR24458036
SRR24458037
SRR24458038
SRR24458039
SRR24458040
SRR24458041
SRR24458042
SRR24458043
SRR24458044
SRR24458045
SRR26779465
SRR26779464
SRR24285493
SRR24285494
SRR24285495
SRR24285496
SRR24285497
SRR24285498
SRR24285499
SRR24285500
SRR24285501
SRR24285492
SRR25665817
SRR25665818
SRR25665820
SRR25665822
SRR25665823
SRR25665825
SRR25665827
SRR25665829
SRR25665831
SRR25665833
SRR21875667
SRR21875668
SRR21875669
SRR21875670
SRR21875671
SRR21875672
SRR21875673
SRR21875674
SRR21875675
SRR21875676
SRR21875677
SRR21875678
SRR21875679
SRR21875680
SRR21875681
SRR21875682
SRR21875683
SRR21875684
SRR21875685
SRR21875686
SRR21875687
SRR21875688
SRR21875689
SRR21875690
SRR22355195
SRR22355196
SRR22355197
SRR22355198
SRR22355199
SRR22355200
SRR22355201
SRR22355202
SRR22355203
SRR22355204
SRR22355205
SRR22355206
SRR22355207
SRR22355208
SRR22355209
SRR22355210
SRR22355211
SRR22355212
SRR22355213
SRR22355214
SRR22355215
SRR22355216
SRR22355217
SRR22356330
SRR22356331
SRR22356332
SRR26545516
SRR26545517
SRR26545518
SRR26545519
SRR26545520
SRR26545521
SRR26545522
SRR26545523
SRR26545524
SRR26545525
SRR26545526
SRR26545527
SRR26545528
SRR26545529
SRR26545530
SRR26545531
SRR26545532
SRR26545533
SRR26545534
SRR26545535
SRR26545536
SRR26545537
SRR26545538
SRR26545539
SRR14133818
SRR14133819
SRR14133820
SRR14133821
SRR14133822
SRR14133823
SRR14133824
SRR14133825
SRR14133826
SRR14133827
SRR14133828
SRR14133829
SRR14133830
SRR14133831
SRR14133832
SRR14133833
SRR14133834
SRR14133835
SRR14133836
SRR14133837
SRR14133838
SRR14133839
SRR14133840
SRR14133841
SRR14133842
SRR14133843
SRR14133844
SRR14133845
SRR14133846
SRR14133847
SRR14133848
SRR14133849
SRR14133850
SRR14133851
SRR14133852
SRR14133853
SRR14133854
SRR14133855
SRR14133856
SRR24821578
SRR24821579
SRR24821580
SRR24821581
SRR24821582
SRR24821583
SRR24821584
SRR24821585
SRR24821586
SRR24821587
SRR24821588
SRR24821589
SRR24821590
SRR24821591
SRR24821592
SRR24821593
SRR24821594
SRR24821595
SRR24821596
SRR24821597
SRR24821598
SRR24821599
SRR24821600
SRR24821601
SRR24821602
SRR24821603
SRR24821604
SRR24821605
SRR24821606
SRR24821607
SRR24821608
SRR24821609
SRR24821610
SRR24821611
SRR24821612
SRR24821613
SRR24821614
SRR24821615
SRR24821616
SRR24821617
SRR24821618
SRR24821619
SRR24821620
SRR24821621
SRR24821622
SRR24821623
SRR24821624
SRR24821625
SRR24821626
SRR24821627
SRR24821628
SRR24821629
SRR24821630
SRR24821631
SRR24821632
SRR24821633
SRR24821634
SRR24821635
SRR24821636
SRR24821637
SRR24821638
SRR24821639
SRR24821640
SRR24821641
SRR24821642
SRR24821643
SRR24821644
SRR24821645
SRR24821646
SRR24821647
SRR24821648
SRR24821649
SRR24821650
SRR24821651
SRR24821652
SRR24821653
SRR24821654
SRR24821655
SRR15108019
SRR15108020
SRR15108021
SRR15108022
SRR15108023
SRR15108024
SRR15108025
SRR15108026
SRR15108029
SRR15108030
SRR15108044
SRR15108045
SRR15108051
SRR15108052
SRR15108053
SRR15108018
SRR15108027
SRR15108028
SRR15108031
SRR15108032
SRR15108033
SRR15108034
SRR15108035
SRR15108036
SRR15108037
SRR15108038
SRR15108039
SRR15108040
SRR15108041
SRR15108042
SRR15108043
SRR15108046
SRR15108047
SRR15108048
SRR15108049
SRR15108050
SRR25922756
SRR25922755
SRR25922752
SRR25922751
SRR25922750
SRR25922749
SRR26787535
SRR26787534
SRR26787506
SRR26787463
SRR26787452
SRR26787441
SRR26787494
SRR26787483
SRR26787472
SRR26787429
SRR26787533
SRR26787522
SRR26787514
SRR26787513
SRR26787512
SRR26787511
SRR26787510
SRR26787509
SRR26787508
SRR26787507
SRR26787505
SRR26787504
SRR26787471
SRR26787470
SRR26787469
SRR26787468
SRR26787467
SRR26787466
SRR26787465
SRR26787464
SRR26787462
SRR26787461
SRR26787460
SRR26787459
SRR26787458
SRR26787457
SRR26787456
SRR26787455
SRR26787454
SRR26787453
SRR26787451
SRR26787450
SRR26787449
SRR26787448
SRR26787447
SRR26787446
SRR26787445
SRR26787444
SRR26787443
SRR26787442
SRR26787440
SRR26787503
SRR26787502
SRR26787501
SRR26787500
SRR26787499
SRR26787498
SRR26787497
SRR26787496
SRR26787495
SRR26787493
SRR26787492
SRR26787491
SRR26787490
SRR26787489
SRR26787488
SRR26787487
SRR26787486
SRR26787485
SRR26787484
SRR26787482
SRR26787481
SRR26787480
SRR26787479
SRR26787478
SRR26787477
SRR26787476
SRR26787475
SRR26787474
SRR26787473
SRR26787439
SRR26787438
SRR26787437
SRR26787436
SRR26787435
SRR26787434
SRR26787433
SRR26787432
SRR26787431
SRR26787430
SRR26787428
SRR26787427
SRR26787426
SRR26787425
SRR26787424
SRR26787423
SRR26787422
SRR26787421
SRR26787420
SRR26787419
SRR26787532
SRR26787531
SRR26787530
SRR26787529
SRR26787528
SRR26787527
SRR26787526
SRR26787525
SRR26787524
SRR26787523
SRR26787521
SRR26787520
SRR26787519
SRR26787518
SRR26787517
SRR26787516
SRR26787515
SRR22229531
SRR22229532
SRR22229533
SRR22229534
SRR22229535
SRR22229536
SRR22229537
SRR22229538
SRR22229539
SRR22229540
SRR22229541
SRR22229542
SRR22229543
SRR22229544
SRR22229545
SRR22229546
SRR22229547
SRR22229548
SRR22229549
SRR22229550
SRR22229551
SRR26535393
SRR26535392
SRR26535381
SRR26535376
SRR26535375
SRR26535374
SRR26535373
SRR26535372
SRR26535371
SRR26535370
SRR26535391
SRR26535390
SRR26535389
SRR26535388
SRR26535387
SRR26535386
SRR26535385
SRR26535384
SRR26535383
SRR26535382
SRR26535380
SRR26535379
SRR26535378
SRR26535377
SRR23105276
SRR23105275
SRR23105264
SRR23105261
SRR23105260
SRR23105259
SRR23105258
SRR23105257
SRR23105256
SRR23105255
SRR23105274
SRR23105273
SRR23105272
SRR23105271
SRR23105270
SRR23105269
SRR23105268
SRR23105267
SRR23105266
SRR23105265
SRR23105263
SRR23105262
SRR26769229
SRR26769228
SRR26769217
SRR26769206
SRR26769195
SRR26769184
SRR26769173
SRR26769162
SRR26769153
SRR26769152
SRR26769227
SRR26769226
SRR26769225
SRR26769224
SRR26769223
SRR26769222
SRR26769221
SRR26769220
SRR26769219
SRR26769218
SRR26769216
SRR26769215
SRR26769214
SRR26769213
SRR26769212
SRR26769211
SRR26769210
SRR26769209
SRR26769208
SRR26769207
SRR26769205
SRR26769204
SRR26769203
SRR26769202
SRR26769201
SRR26769200
SRR26769199
SRR26769198
SRR26769197
SRR9035351
SRR9035352
SRR9596957
SRR11858699
SRR11858700
SRR11858702
SRR11858698
SRR11858701
SRR12125228
SRR12125229
SRR12125230
SRR12125231
SRR12125232
SRR12125233
SRR12125234
SRR12125235
SRR12125236
SRR12125237
SRR12125238
SRR12125239
SRR12125240
SRR12125241
SRR12125242
SRR12125243
SRR12125244
SRR12125245
SRR12125246
SRR12125247
SRR26783715
SRR26783714
SRR26783680
SRR26783669
SRR26783658
SRR26783647
SRR26783636
SRR26783625
SRR26783614
SRR26783603
SRR26783713
SRR26783702
SRR26783691
SRR26783687
SRR26783686
SRR26783685
SRR26783684
SRR26783683
SRR26783682
SRR26783681
SRR26783679
SRR26783678
SRR26783677
SRR26783676
SRR26783675
SRR26783674
SRR26783673
SRR26783672
SRR26783671
SRR26783670
SRR26783668
SRR26783667
SRR26783666
SRR26783665
SRR26783664
SRR26783663
SRR26783662
SRR26783661
SRR26783660
SRR26783659
SRR26783657
SRR26783656
SRR26783655
SRR26783654
SRR26783653
SRR26783652
SRR26783651
SRR26783650
SRR26783649
SRR26783648
SRR26783646
SRR26783645
SRR26783644
SRR26783643
SRR26783642
SRR26783641
SRR26783640
SRR26783639
SRR26783638
SRR26783637
SRR26783635
SRR26783634
SRR26783633
SRR26783632
SRR26783631
SRR26783630
SRR26783629
SRR26783628
SRR26783627
SRR26783626
SRR26783624
SRR26783623
SRR26783622
SRR26783621
SRR26783620
SRR26783619
SRR26783618
SRR26783617
SRR26783616
SRR26783615
SRR26783613
SRR26783612
SRR26783611
SRR26783610
SRR26783609
SRR26783608
SRR26783607
SRR26783606
SRR26783605
SRR26783604
SRR26783602
SRR26783601
SRR26783600
SRR26783599
SRR26783598
SRR26783597
SRR26783596
SRR26783595
SRR26783594
SRR26783593
SRR26783712
SRR26783711
SRR26783710
SRR26783709
SRR26783708
SRR26783707
SRR26783706
SRR26783705
SRR26783704
SRR26783703
SRR26783701
SRR26783700
SRR26783699
SRR26783698
SRR26783697
SRR26783696
SRR26783695
SRR26783694
SRR26783693
SRR26783692
SRR26783690
SRR26783689
SRR26783688
SRR26784736
SRR26784737
SRR26784738
SRR26784739
SRR26784740
SRR26784741
SRR26784742
SRR26784743
SRR26784744
SRR26784745
SRR26784746
SRR26784747
SRR26784748
SRR26784749
SRR26784750
SRR26784751
SRR26784752
SRR26784753
SRR26784754
ERR4003341
ERR4003342
ERR4003343
ERR4003344
ERR4003345
ERR4003346
ERR4003347
ERR4003348
ERR4003349
SRR12223077
SRR12223078
SRR12223079
SRR12223080
SRR12223081
SRR12223082
SRR12223083
SRR12223084
SRR12223085
SRR12223086
SRR12223087
SRR12223088
SRR12223089
SRR12223090
SRR12223091
SRR12223092
SRR12223093
SRR12223094
SRR12223095
SRR12223096
SRR28151345
SRR28151151
SRR28151180
SRR28151310
SRR28151299
SRR28151344
SRR28151279
SRR28151268
SRR28151173
SRR28151162
SRR28151150
SRR28151251
SRR28151240
SRR28151339
SRR28151328
SRR28151317
SRR28151224
SRR28151213
SRR28151202
SRR28151191
SRR28151179
SRR28151140
SRR28151129
SRR28151123
SRR28151122
SRR28151121
SRR28151314
SRR28151313
SRR28151312
SRR28151311
SRR28151309
SRR28151308
SRR28151307
SRR28151305
SRR28151306
SRR28151304
SRR28151303
SRR28151302
SRR28151301
SRR28151300
SRR28151298
SRR28151297
SRR28151296
SRR28151294
SRR28151295
SRR28151293
SRR28151292
SRR28151291
SRR28151290
SRR28151289
SRR28151343
SRR28151288
SRR28151287
SRR28151285
SRR28151286
SRR28151284
SRR28151283
SRR28151282
SRR28151281
SRR28151280
SRR28151278
SRR28151277
SRR28151276
SRR28151274
SRR28151275
SRR28151273
SRR28151272
SRR28151271
SRR28151270
SRR28151269
SRR28151267
SRR28151266
SRR28151265
SRR28151263
SRR28151264
SRR28151262
SRR28151261
SRR28151176
SRR28151175
SRR28151174
SRR28151172
SRR28151171
SRR28151170
SRR28151168
SRR28151169
SRR28151167
SRR28151166
SRR28151165
SRR28151164
SRR28151163
SRR28151161
SRR28151160
SRR28151159
SRR28151157
SRR28151158
SRR28151156
SRR28151155
SRR28151154
SRR28151153
SRR28151152
SRR28151149
SRR28151260
SRR28151259
SRR28151258
SRR28151257
SRR28151256
SRR28151255
SRR28151254
SRR28151253
SRR28151252
SRR28151250
SRR28151249
SRR28151248
SRR28151247
SRR28151246
SRR28151245
SRR28151244
SRR28151243
SRR28151242
SRR28151241
SRR28151239
SRR28151238
SRR28151237
SRR28151236
SRR28151235
SRR28151234
SRR28151233
SRR28151342
SRR28151341
SRR28151340
SRR28151338
SRR28151337
SRR28151336
SRR28151334
SRR28151335
SRR28151333
SRR28151332
SRR28151331
SRR28151330
SRR28151329
SRR28151327
SRR28151326
SRR28151325
SRR28151323
SRR28151324
SRR28151322
SRR28151321
SRR28151320
SRR28151318
SRR28151319
SRR28151316
SRR28151315
SRR28151232
SRR28151231
SRR28151230
SRR28151229
SRR28151228
SRR28151227
SRR28151226
SRR28151225
SRR28151223
SRR28151222
SRR28151221
SRR28151220
SRR28151219
SRR28151218
SRR28151217
SRR28151216
SRR28151215
SRR28151214
SRR28151212
SRR28151211
SRR28151210
SRR28151209
SRR28151208
SRR28151207
SRR28151206
SRR28151205
SRR28151204
SRR28151203
SRR28151201
SRR28151200
SRR28151199
SRR28151198
SRR28151197
SRR28151196
SRR28151195
SRR28151194
SRR28151193
SRR28151192
SRR28151190
SRR28151189
SRR28151188
SRR28151187
SRR28151186
SRR28151185
SRR28151184
SRR28151183
SRR28151182
SRR28151181
SRR28151178
SRR28151177
SRR28151148
SRR28151146
SRR28151147
SRR28151145
SRR28151144
SRR28151143
SRR28151142
SRR28151141
SRR28151139
SRR28151138
SRR28151137
SRR28151135
SRR28151136
SRR28151134
SRR28151133
SRR28151132
SRR28151131
SRR28151130
SRR28151128
SRR28151127
SRR28151126
SRR28151124
SRR28151125
SRR27843959
SRR27843958
SRR27843947
SRR27843936
SRR27843925
SRR27843916
SRR27843915
SRR27843914
SRR27843913
SRR27843912
SRR27843957
SRR27843956
SRR27843955
SRR27843954
SRR27843953
SRR27843952
SRR27843951
SRR27843950
SRR27843949
SRR27843948
SRR27843946
SRR27843945
SRR27843944
SRR27843943
SRR27843942
SRR27843941
SRR27843940
SRR27843939
SRR27843938
SRR27843937
SRR27843935
SRR27843934
SRR27843933
SRR27843932
SRR27843931
SRR27843930
SRR27843929
SRR27843928
SRR27843927
SRR27843926
SRR27843924
SRR27843923
SRR27843922
SRR27843921
SRR27843920
SRR27843919
SRR27843918
SRR27843917
SRR27554604
SRR27554603
SRR27554592
SRR27554589
SRR27554588
SRR27554587
SRR27554586
SRR27554585
SRR27554584
SRR27554583
SRR27554602
SRR27554601
SRR27554600
SRR27554599
SRR27554598
SRR27554597
SRR27554596
SRR27554595
SRR27554594
SRR27554593
SRR27554591
SRR27554590
ERR12072696
ERR12072702
ERR12072703
ERR12072707
ERR12072708
ERR12072712
ERR12072714
ERR12072717
ERR12072720
ERR12072723
ERR12072730
ERR12072732
ERR12072733
ERR12072737
ERR12072738
ERR12072693
ERR12072694
ERR12072695
ERR12072697
ERR12072698
ERR12072699
ERR12072700
ERR12072701
ERR12072704
ERR12072705
ERR12072706
ERR12072709
ERR12072710
ERR12072711
ERR12072713
ERR12072715
ERR12072716
ERR12072718
ERR12072719
ERR12072721
ERR12072722
ERR12072724
ERR12072725
ERR12072726
ERR12072727
ERR12072728
ERR12072729
ERR12072731
ERR12072734
ERR12072735
ERR12072736
ERR12072739
ERR12072740
SRR27286521
SRR27286520
SRR27286509
SRR27286498
SRR27286497
SRR27286496
SRR27286495
SRR27286494
SRR27286493
SRR27286519
SRR27286518
SRR27286517
SRR27286516
SRR27286515
SRR27286514
SRR27286507
SRR27286506
SRR27286504
SRR27286501
SRR27286499
SRR14149937
SRR14149938
SRR14149939
SRR14149940
SRR14149941
SRR14149942
SRR14149943
SRR14149944
SRR14149945
SRR14149946
SRR14149947
SRR14149948
SRR14149949
SRR14149950
SRR14149951
SRR14149952
SRR14149953
SRR14149954
SRR14149955
SRR14149956
SRR14161014
SRR14161015
SRR14161016
SRR14161017
SRR14161018
SRR14161019
SRR14161020
SRR14161021
SRR14161022
SRR14161023
SRR14161024
SRR14161025
SRR14161026
SRR14161027
SRR14161028
SRR14161029
SRR14161030
SRR14161031
SRR14161032
SRR14161033
SRR14161034
SRR14161035
SRR14161036
SRR14161037
SRR14161038
SRR14161039
SRR14161040
SRR14161041
SRR14161042
SRR14161043
SRR14161044
SRR14161045
SRR14161046
SRR14161047
SRR14161048
SRR14161049
SRR14161050
SRR14161051
SRR14161052
SRR14161053
SRR14161054
SRR14161055
SRR14161056
SRR14161057
SRR28125156
SRR28125153
SRR28125154
SRR28125155
SRR28125157
SRR28125158
SRR28125159
SRR28125160
SRR28125161
SRR28125162
SRR28125163
SRR28125164
SRR27299553
SRR27299552
SRR27299541
SRR27299530
SRR27299519
SRR27299512
SRR27299511
SRR27299510
SRR27299509
SRR27299508
SRR27299551
SRR27299550
SRR27299549
SRR27299548
SRR27299547
SRR27299546
SRR27299545
SRR27299544
SRR27299543
SRR27299542
SRR27299540
SRR27299539
SRR27299538
SRR27299537
SRR27299536
SRR27299535
SRR27299534
SRR27299533
SRR27299532
SRR27299531
SRR27299529
SRR27299528
SRR27299527
SRR27299526
SRR27299525
SRR27299524
SRR27299523
SRR27299522
SRR27299521
SRR27299520
SRR27299518
SRR27299517
SRR27299516
SRR27299515
SRR27299514
SRR27299513
SRR3122402
SRR3122403
SRR3122411
SRR3709689
SRR3709690
SRR3709691
SRR3709692
SRR3709693
SRR3709706
SRR3709707
SRR3709708
SRR3709709
SRR3709710
SRR3709727
SRR3709729
SRR3714341
SRR3714373
SRR3714374
SRR2952666
SRR3408821
SRR3409034
SRR3409318
SRR3409636
SRR3409794
SRR3410127
SRR3410196
SRR3410197
SRR3410198
SRR3410199
SRR3410200
SRR3410201
SRR3410202
SRR3410203
SRR14251097
SRR14251095
SRR14251094
SRR14251096
SRR14251101
SRR14251099
SRR14251098
SRR14251100
SRR5104571
SRR5104622
SRR5104667
SRR5104668
SRR5104573
SRR5104584
SRR5104586
SRR5104591
SRR5104594
SRR5104599
SRR5104612
SRR5104635
SRR5104644
SRR5104648
SRR5104651
SRR5104665
SRR5104688
SRR5104718
SRR5104723
SRR5104577
SRR5104604
SRR5104693
SRR5104715
SRR5104579
SRR5104610
SRR5104621
SRR5104652
SRR5104700
SRR5104721
SRR5676690
SRR5676691
SRR5676692
SRR2146911
SRR2146947
SRR2147711
SRR2147728
SRR2147739
SRR2147819
SRR2147825
SRR2147830
SRR2147835
SRR2147840
SRR2147845
SRR2147853
SRR3290468
SRR3290469
SRR3290470
SRR3290471
SRR3290472
SRR3290473
SRR3290474
SRR3290475
SRR3290476
SRR8454259
SRR8454260
SRR8454261
SRR8454262
SRR8454263
SRR8454265
SRR8454266
SRR8454267
SRR8454268
SRR8454269
SRR8454270
SRR8454271
SRR8454272
SRR8454273
SRR8454275
SRR8454276
SRR8454277
SRR8454278
SRR8454279
SRR8454280
SRR8454281
SRR8454282
SRR8454284
SRR8454285
SRR8454286
SRR8454287
SRR8454288
SRR8454289
SRR8454290
SRR8454291
SRR8454292
SRR8454293
SRR8454294
SRR8454295
SRR8454296
SRR8454297
SRR8454298
SRR8454299
SRR8454300
SRR8454301
SRR8454302
SRR8454303
SRR8454304
SRR8454305
SRR8454306
SRR8454307
SRR8454308
SRR8454309
SRR8454310
SRR8454311
SRR8454312
SRR8454313
SRR8454314
SRR8454315
SRR8454316
SRR8454317
SRR8454318
SRR8454319
SRR8454320
SRR8454321
SRR8454322
SRR8454323
SRR8454324
SRR8454325
SRR8454326
SRR8454327
SRR8454328
SRR8454329
SRR8454330
SRR8454331
SRR8454332
SRR8454333
SRR8454334
SRR8454335
SRR8454336
SRR8454337
SRR8454338
SRR8454339
SRR8454340
SRR8454341
SRR8454342
SRR8454343
SRR8454344
SRR8454345
SRR8454346
SRR8454347
SRR8454348
SRR8454349
SRR8454350
SRR8454351
SRR8454352
SRR8454353
SRR8454354
SRR8454355
SRR8454356
SRR6029588
SRR6029589
SRR6029590
SRR6029591
SRR6029592
SRR6029593
SRR6029594
SRR6029595
SRR6029596
SRR6029597
SRR6029598
SRR6029599
SRR6029600
SRR6029601
SRR6029602
SRR6029603
SRR6029604
SRR6029605
SRR6029606
SRR6029607
SRR28278099
SRR28278098
SRR28278088
SRR28278087
SRR28278086
SRR28278085
SRR28278084
SRR28278083
SRR28278082
SRR28278081
SRR28278097
SRR28278096
SRR28278095
SRR28278094
SRR28278093
SRR28278092
SRR28278091
SRR28278090
SRR28278089
SRR1663430
SRR1663430
SRR1663430
SRR1663430
SRR1663430
SRR1663430
SRR1663430
SRR1663430
SRR1663430
SRR1663430
SRR1663430
SRR1663430
SRR1663430
SRR1663430
SRR1663430
SRR11938039
SRR11938040
SRR11938041
SRR11938042
SRR11938043
SRR11938044
SRR11938045
SRR11938054
SRR11938055
ERR6282106
ERR6282107
ERR6282108
ERR6282109
ERR6282110
ERR6282111
ERR6282112
ERR6282113
ERR6282121
ERR6282122
ERR6282123
ERR6282124
ERR6282125
ERR6282126
ERR6282127
ERR6282128
ERR6282129
ERR6282119
ERR6282120
ERR4439172
ERR4439173
ERR4439174
ERR4439175
ERR4439176
ERR4439177
ERR4439178
ERR4439179
ERR4439180
ERR4439181
ERR4439182
ERR4439183
ERR4439184
ERR4439185
ERR4439186
ERR4439187
ERR4439188
ERR4439189
ERR4439190
ERR4439191
ERR4439192
ERR4439193
ERR4439194
ERR4439195
ERR4439196
ERR4439197
ERR4439198
ERR4439199
ERR4439200
ERR4439201
ERR4439202
ERR4439203
ERR10940489
ERR10940488
ERR10940487
ERR10940486
ERR10940485
ERR10940484
ERR10940483
ERR10940482
ERR10940481
ERR10940480
ERR10940479
ERR10940478
ERR10940477
ERR10940476
ERR10940475
ERR10940474
ERR10940473
ERR10940472
ERR10940471
ERR10940470
ERR10940469
ERR10940468
ERR10940467
ERR10940466
ERR10940465
ERR10940464
ERR10940463
ERR10940462
ERR10940461
SRR27174768
SRR27174769
SRR27174770
SRR27174771
SRR27174772
SRR27174773
SRR27174774
SRR27174775
SRR27174776
SRR27174777
SRR27174778
SRR27174779
SRR27174780
SRR27174781
SRR27174782
SRR27174783
SRR27174784
SRR27174785
SRR27174786
SRR27174787
SRR27174788
SRR27174789
SRR27174790
SRR27174791
SRR27174792
SRR27174793
SRR27174794
SRR27174795
SRR27174796
SRR27174797
SRR27174798
SRR27174799
SRR27174800
SRR27174801
SRR27174802
SRR27174803
SRR27174804
SRR27174805
SRR27174806
SRR27174807
SRR27174808
SRR27174809
SRR27174810
SRR27174811
SRR27174812
SRR27174813
SRR27174814
SRR27174815
SRR11525106
SRR11525144
SRR11525130
SRR6078667
SRR6078670
SRR6078671
SRR16636540
SRR11525111
SRR11525110
SRR11525109
SRR11525148
SRR6078664
SRR16636542
SRR11525136
SRR11525108
SRR11525107
SRR6078665
SRR16636541
SRR14325763
SRR11525105
SRR11525104
SRR11525146
SRR11525145
SRR11525143
SRR11525142
SRR11525141
SRR11525140
SRR11525139
SRR11525138
SRR11525137
SRR11525135
SRR11525134
SRR11525133
SRR11525132
SRR11525131
SRR6078666
SRR11525129
SRR11525128
SRR11525127
SRR6078668
SRR6078669
SRR11525126
SRR11525124
SRR11525123
SRR11525122
SRR11525121
SRR11525120
SRR11525119
SRR11525118
SRR16636543
SRR14325755
SRR6078672
SRR16636550
SRR6078673
SRR16636549
SRR6078660
SRR16636548
SRR11525116
SRR11525115
SRR6078661
SRR16636547
SRR11525113
SRR6078662
SRR16636546
SRR14325764
SRR11525112
SRR6078663
SRR16636545
SRR6078659
SRR16636544
SRR11525147
SRR11525125
SRR11525114
SRR14325761
SRR14325760
SRR14325759
SRR14325758
SRR14325757
SRR14325756
SRR11525117
SRR14325766
SRR14325765
ERR3804050
ERR3804051
ERR3804052
ERR3804053
ERR3804054
ERR3804055
ERR3804056
ERR3804057
ERR3804044
ERR3804045
ERR3804046
ERR3804047
ERR3804048
ERR3804049
ERR3804058
ERR3804059
ERR3804085
ERR3804086
ERR3804087
ERR3804088
ERR3804072
ERR3804073
ERR3804074
ERR3804075
ERR3804089
ERR3804090
ERR3804091
ERR3804092
ERR3804060
ERR3804061
ERR3804093
ERR3804094
ERR3804095
ERR3804096
ERR3804097
ERR3804098
ERR3804099
ERR3804100
ERR3804101
ERR3804102
ERR3804062
ERR3804063
ERR3804064
ERR3804065
ERR3804066
ERR3804067
ERR3804068
ERR3804069
ERR3804070
ERR3804071
ERR3804076
ERR3804077
ERR3804078
ERR3804079
ERR3804080
ERR3804081
ERR3804082
ERR3804083
ERR3804084
SRR6424170
SRR6424168
[truncated: 3,163 more rows]
