# Supplementary material for: HVRLocator: a computationally efficient tool for identifying hypervariable regions in large 16S rRNA datasets
Source: Gigascience. 2026 Apr 8;15:giag040. doi: 10.1093/gigascience/giag040 (PMC13188219; doi:10.1093/gigascience/giag040)
Supplement: giag040_Supplemental_Files [file giag040_supplemental_files.zip › TableS7_Run_accession_list_for_case_study.csv]

ERR1868749
ERR1868748
ERR1868747
ERR1868746
ERR1868745
ERR1868744
ERR1868743
ERR1868742
ERR1868741
ERR1868740
ERR1868739
ERR1868738
ERR1868737
ERR1868736
ERR1868735
ERR1868734
ERR1868733
ERR1868732
ERR1868731
ERR1868730
ERR1868729
ERR1868728
ERR1868727
ERR1868726
ERR1868725
ERR1868724
ERR1868723
ERR1868722
ERR1868721
ERR1868720
ERR1868719
ERR1868718
ERR1868717
ERR1868716
ERR1868715
ERR1868714
ERR1868713
ERR1868712
ERR1868711
ERR1868710
ERR1868709
ERR1868708
ERR1868707
ERR1868706
ERR1868705
ERR1868703
ERR1868702
ERR1868701
ERR1868700
ERR1868699
ERR1868698
ERR1868697
ERR1868696
ERR1868695
ERR1868694
ERR1868693
ERR1868692
ERR1868691
ERR1868690
ERR1868689
ERR1868688
ERR1868687
ERR1868686
ERR1868685
ERR1868684
ERR1868683
ERR1868682
ERR1868681
ERR1868680
ERR1868679
ERR1868678
ERR1868677
ERR1868676
ERR1868675
ERR1868674
ERR1868673
ERR1868672
ERR1868671
ERR1868670
ERR1868669
ERR1868668
ERR1868667
ERR1868666
ERR1868665
ERR1868664
ERR1868663
ERR1868662
ERR1868661
ERR1868660
ERR1868659
ERR1868658
ERR1868657
ERR1868656
ERR1868655
ERR1868654
ERR1868653
ERR1868652
ERR1868651
ERR1868650
ERR1868649
ERR1868648
ERR1868647
ERR1868646
ERR1868645
ERR1868644
ERR1868643
ERR1868642
ERR1868641
ERR1868640
ERR1868639
ERR1868638
ERR1868637
ERR1868636
ERR1868635
ERR1868634
ERR1868633
ERR1868632
ERR1868631
ERR1868630
ERR1868629
ERR1868628
ERR1868627
ERR1868626
ERR1868625
ERR1868624
ERR1868623
ERR1868622
ERR1868621
ERR1868620
ERR1868619
ERR1868618
ERR1868617
ERR1868616
ERR1868615
ERR1868614
ERR1868613
ERR1868612
ERR1868611
ERR1868610
ERR1868609
ERR1868608
ERR1868607
ERR1868606
ERR1868605
ERR1868604
ERR1868603
ERR1868602
ERR1868601
ERR1868600
ERR1868599
ERR1868598
ERR1868597
ERR1868596
ERR1868595
ERR1868594
ERR1868593
ERR1868592
ERR1868591
ERR1868590
ERR1868589
ERR1868588
ERR1868587
ERR1868586
ERR1868585
ERR1868584
ERR1868583
ERR1868582
ERR1868581
ERR1868580
ERR1868579
ERR1868578
ERR1868577
ERR1868576
ERR1868575
ERR1868574
ERR1868573
ERR1868572
ERR1868571
ERR1868570
ERR1868569
ERR1868568
ERR1868567
ERR1868566
ERR1868565
ERR1868564
ERR1868563
ERR1868562
ERR1868561
ERR1868560
ERR1868559
ERR1868558
ERR1868557
ERR1868556
ERR1868555
ERR1868554
ERR1868553
ERR1868552
ERR1868551
ERR1868550
ERR1868549
ERR1868548
ERR1868547
ERR1868546
ERR1868545
ERR1868544
ERR1868543
ERR1868542
ERR1868541
ERR1868540
ERR1868539
ERR1868538
ERR1868537
ERR1868536
ERR1868535
ERR1868534
ERR1868533
ERR1868532
ERR1868531
ERR1868530
ERR1868529
ERR1868528
ERR1868527
ERR1868526
ERR1868525
ERR1868524
ERR1868523
ERR1868522
ERR1868521
ERR1868520
ERR1868519
ERR1868518
ERR1868517
ERR1868516
ERR1868515
ERR1868514
ERR1868513
ERR1868512
ERR1868511
ERR1868510
ERR1868509
ERR1868508
ERR1868507
ERR1868506
ERR1868505
ERR1868504
ERR1868503
ERR1868502
ERR1868501
ERR1868500
ERR1868499
ERR1868498
ERR1868497
ERR1868496
ERR1868495
ERR1868494
ERR1868493
ERR1868492
ERR1868491
ERR1868490
ERR1868489
ERR1868488
ERR1868487
ERR1868486
ERR1868485
ERR1868484
ERR1868483
ERR1868482
ERR1868481
ERR1868480
ERR1868479
ERR1868478
ERR1868477
ERR1868476
ERR1868475
ERR1868474
ERR1868473
ERR1868472
ERR1868471
ERR1868470
ERR1868469
ERR1868468
ERR1868467
ERR1868466
ERR1868465
ERR1868464
ERR1868463
ERR1868462
ERR1868461
ERR1868460
ERR1868459
ERR1868458
ERR1868457
ERR1868456
ERR1868455
ERR1868454
ERR1868453
ERR1868452
ERR1868451
ERR1868450
ERR1868449
ERR1868448
ERR1868447
ERR1868446
ERR1868445
ERR1868444
ERR1868443
ERR1868442
ERR1868441
ERR1868440
ERR1868439
ERR1868438
ERR1868437
ERR1868436
ERR1868435
ERR1868434
ERR1868433
ERR1868432
ERR1868431
ERR1868430
ERR1868429
ERR1868428
ERR1868427
ERR1868426
ERR1868425
ERR1868424
ERR1868423
ERR1868422
ERR1868421
ERR1868420
ERR1868419
ERR1868418
ERR1868417
ERR1868416
ERR1868415
ERR1868414
ERR1868413
ERR1868412
ERR1868411
ERR1868410
ERR1868409
ERR1868408
ERR1868407
ERR1868406
ERR1868405
ERR1868404
ERR1868403
ERR1868402
ERR1868401
ERR1868400
ERR1868399
ERR1868398
ERR1868397
ERR1868396
ERR1868395
ERR1868394
ERR1868393
ERR1868392
ERR1868391
ERR1868390
ERR1868389
ERR1868388
ERR1868387
ERR1868386
ERR1868385
ERR1868384
ERR1868383
ERR1868382
ERR1868381
ERR1868380
ERR1868379
ERR1868378
ERR1868377
ERR1868376
ERR1868375
ERR1868374
ERR1868373
ERR1868372
ERR1868371
ERR1868370
ERR1868369
ERR1868368
ERR1868367
ERR1868366
ERR1868365
ERR1868364
ERR1868363
ERR1868362
ERR1868361
ERR1868360
ERR1868359
ERR1868358
ERR1868357
ERR1868356
ERR1868355
ERR1868354
ERR1868353
ERR1868352
ERR1868351
ERR1868350
ERR1868349
ERR1868348
ERR1868347
ERR1868346
ERR1868345
ERR1868344
ERR1868343
ERR1868342
ERR1868341
ERR1868340
ERR1868339
ERR1868338
ERR1868337
ERR1868336
ERR1868335
ERR1868334
ERR1868333
ERR1868332
ERR1868331
ERR1868330
ERR1868329
ERR1868328
ERR1868327
ERR1868326
ERR1868325
ERR1868324
ERR1868323
ERR1868322
ERR1868321
ERR1868320
ERR1868319
ERR1868318
ERR1868317
ERR1868316
ERR1868315
ERR1868314
ERR1868313
ERR1868312
ERR1868311
ERR1868310
ERR1868309
ERR1868308
ERR1868307
ERR1868306
ERR1868305
ERR1868304
ERR1868303
ERR1868302
ERR1868301
ERR1868300
ERR1868299
ERR1868298
ERR1868297
ERR1868296
ERR1868295
ERR1868294
ERR1868293
ERR1868292
ERR1868291
ERR1868290
ERR1868289
ERR1868288
ERR1868287
ERR1868286
ERR1868285
ERR1868284
ERR1868283
ERR1868282
ERR1868281
ERR1868280
ERR1868279
ERR1868278
ERR1868277
ERR1868276
ERR1868275
ERR1868274
ERR1868273
ERR1868272
ERR1868271
ERR1868270
ERR1868269
ERR1868268
ERR1868267
ERR1868266
ERR1868265
ERR1868264
ERR1868263
ERR1868262
ERR1868261
ERR1868260
ERR1868259
ERR1868258
ERR1868257
ERR1868256
ERR1868255
ERR1868254
ERR1868253
ERR1868252
ERR1868251
ERR1868250
ERR1868249
ERR1868248
ERR1868247
ERR1868246
ERR1868245
ERR1868244
ERR1868243
ERR1868242
ERR1868241
ERR1868240
ERR1868239
ERR1868238
ERR1868237
ERR1868236
ERR1868235
ERR1868234
ERR1868233
ERR1868232
ERR1868231
ERR1868230
ERR1868229
ERR1868228
ERR1868227
ERR1868226
ERR1868225
ERR1868224
ERR1868223
ERR1868222
ERR1868221
ERR1868220
ERR1868219
ERR1868218
ERR1868217
ERR1868216
ERR1868215
ERR1868214
ERR1868213
ERR1868212
ERR1868211
ERR1868210
ERR1868209
ERR1868208
ERR1868207
ERR1868206
ERR1868205
ERR1868204
ERR1868203
ERR1868202
ERR1868201
ERR1868200
ERR1868199
ERR1868198
ERR1868197
ERR1868196
ERR1868195
ERR1868194
ERR1868193
ERR1868192
ERR1868191
ERR1868190
ERR1868189
ERR1868188
ERR1868187
ERR1868186
ERR1868185
ERR1868184
ERR1868183
ERR1868182
ERR1868181
ERR1868180
ERR1868179
ERR1868178
ERR1868177
ERR1868176
ERR1868175
ERR1868174
ERR1868173
ERR1868172
ERR1868171
ERR1868170
ERR1868169
ERR1868168
ERR1868167
ERR1868166
ERR1868165
ERR1868164
ERR1868163
ERR1868162
ERR1868161
ERR1868160
ERR1868159
ERR1868158
ERR1868157
ERR1868156
ERR1868155
ERR1868154
ERR1868153
ERR1868152
ERR1868151
ERR1868150
ERR1868149
ERR1868148
ERR1868147
ERR1868146
ERR1868145
ERR1868144
ERR1868143
ERR1868142
ERR1868141
ERR1868140
ERR1868139
ERR1868138
ERR1868137
ERR1868136
ERR1868135
ERR1868134
ERR1868133
ERR1868132
ERR1868131
ERR1868130
ERR1868129
ERR1868128
ERR1868127
ERR1868126
ERR1868125
ERR1868124
ERR1868123
ERR1868122
ERR1868121
ERR1868120
ERR1868119
ERR1868118
ERR1868117
ERR1868116
ERR1868115
ERR1868114
ERR1868113
ERR1868112
ERR1868111
ERR1868110
ERR1868109
ERR1868108
ERR1868107
ERR1868106
ERR1868105
ERR1868104
ERR1868103
ERR1868102
ERR1868101
ERR1868100
ERR1868099
ERR1868098
ERR1868097
ERR1868096
ERR1868095
ERR1868094
ERR1868093
ERR1868092
ERR1868091
ERR1868090
ERR1868089
ERR1868088
ERR1868087
ERR1868086
ERR1868085
ERR1868084
ERR1868083
ERR1868082
ERR1868081
ERR1868080
ERR1868079
ERR1868078
ERR1868077
ERR1868076
ERR1868075
ERR1868074
ERR1868073
ERR1868072
ERR1868071
ERR1868070
ERR1868069
ERR1868068
ERR1868067
ERR1868066
ERR1868065
ERR1868064
ERR1868063
ERR1868062
ERR1868061
ERR1868060
ERR1868059
ERR1868058
ERR1868057
ERR1868056
ERR1868055
ERR1868054
ERR1868053
ERR1868052
ERR1868051
ERR1868050
ERR1868049
ERR1868048
ERR1868047
ERR1868046
ERR1868045
ERR1868044
ERR1868043
ERR1868042
ERR1868041
ERR1868040
ERR1868039
ERR1868038
ERR1868037
ERR1868036
ERR1868035
ERR1868034
ERR1868033
ERR1868032
ERR1868031
ERR1868030
ERR1868029
ERR1868028
ERR1868027
ERR1868026
ERR1868025
ERR1868024
ERR1868023
ERR1868022
ERR1868021
ERR1868020
ERR1868019
ERR1868018
ERR1868017
ERR1868016
ERR1868015
ERR1868014
ERR1868013
ERR1868012
ERR1868011
ERR1868010
ERR1868009
ERR1868008
ERR1868007
ERR1868006
ERR1868005
ERR1868004
ERR1868003
ERR1868002
ERR1868001
ERR1868000
ERR1867999
ERR1867998
ERR1867997
ERR1867996
ERR1867995
ERR1867994
ERR1867993
ERR1867992
ERR1867991
ERR1867990
ERR1867989
ERR1867988
ERR1867987
ERR1867986
ERR1867985
ERR1867984
ERR1867983
ERR1867982
ERR1867981
ERR1867980
ERR1867979
ERR1867978
ERR1867977
ERR1867976
ERR1867975
ERR1867974
ERR1867973
ERR1867972
ERR1867971
ERR1867970
ERR1867969
ERR1867968
ERR1867967
ERR1867966
ERR1867965
ERR1867964
ERR1867963
ERR1867962
ERR1867961
ERR1867960
ERR1867959
ERR1867958
ERR1867957
ERR1867956
ERR1867955
ERR1867954
ERR1867953
ERR1867952
ERR1867951
ERR1867950
ERR1867949
ERR1867948
ERR1867947
ERR1867946
ERR1867945
ERR1867944
ERR1867943
ERR1867942
ERR1867941
ERR1867940
ERR1867939
ERR1867938
ERR1867937
ERR1867936
ERR1867935
ERR1867934
ERR1867933
ERR1867932
ERR1867931
ERR1867930
ERR1867929
ERR1867928
ERR1867927
ERR1867926
ERR1867925
ERR1867924
ERR1867923
ERR1867922
ERR1867921
ERR1867920
ERR1867919
ERR1867918
ERR1867917
ERR1867916
ERR1867915
ERR1867914
ERR1867913
ERR1867912
ERR1867911
ERR1867910
ERR1867909
ERR1867908
ERR1867907
ERR1867906
ERR1867905
ERR1867904
ERR1867903
ERR1867902
ERR1867901
ERR1867900
ERR1867899
ERR1867898
ERR1867897
ERR1867896
ERR1867895
ERR1867894
ERR1867893
ERR1867892
ERR1867891
ERR1867890
ERR1867889
ERR1867888
ERR1867887
ERR1867886
ERR1867885
ERR1867884
ERR1867883
ERR1867882
ERR1867881
ERR1867880
ERR1867879
ERR1867878
ERR1867877
ERR1867876
ERR1867875
ERR1867874
ERR1867873
ERR1867872
ERR1867871
ERR1867870
ERR1867869
ERR1867868
ERR1867867
ERR1867866
ERR1867865
ERR1867864
ERR1867863
ERR1867862
ERR1867861
ERR1867860
ERR1867859
ERR1867858
ERR1867857
ERR1867856
ERR1867855
ERR1867854
ERR1867853
ERR1867852
ERR1867851
ERR1867850
ERR1867849
ERR1867848
ERR1867847
ERR1867846
ERR1867845
ERR1867844
ERR1867843
ERR1867842
ERR1867841
ERR1867840
ERR1867839
ERR1867838
ERR1867837
ERR1867836
ERR1867835
ERR1867834
ERR1867833
ERR1867832
ERR1867831
ERR1867830
ERR1867829
ERR1867828
ERR1867827
ERR1867826
ERR1867825
ERR1867824
ERR1867823
ERR1867822
ERR1867821
ERR1867820
ERR1867819
ERR1867818
ERR1867817
ERR1867816
ERR1867815
ERR1867814
ERR1867813
ERR1867812
ERR1867811
ERR1867810
ERR1867809
ERR1867808
ERR1867807
ERR1867806
ERR1867805
ERR1867804
ERR1867803
ERR1867802
ERR1867801
ERR1867800
ERR1867799
ERR1867798
ERR1867797
ERR1867796
ERR1867795
ERR1867794
ERR1867793
ERR1867792
ERR1867791
ERR1867790
ERR1867789
ERR1867788
ERR1867787
ERR1867786
ERR1867785
ERR1867784
ERR1867783
ERR1867782
ERR1867781
ERR1867780
ERR1867779
ERR1867778
ERR1867777
ERR1867776
ERR1867775
ERR1867774
ERR1867773
ERR1867772
ERR1867771
ERR1867770
ERR1867769
ERR1867768
ERR1867767
ERR1867766
ERR1867765
ERR1867764
ERR1867763
ERR1867762
ERR1867761
ERR1867760
ERR1867759
ERR1867758
ERR1867757
ERR1867756
ERR1867755
ERR1867754
ERR1867753
ERR1867752
ERR1867751
ERR1867750
ERR1867749
ERR1867748
ERR1867747
ERR1867746
ERR1867745
ERR1867744
ERR1867743
ERR1867742
ERR1867741
ERR1867740
ERR1867739
ERR1867738
ERR1867737
ERR1867736
ERR1867735
ERR1867734
ERR1867733
ERR1867732
ERR1867731
ERR1867730
ERR1867729
ERR1867728
ERR1867727
ERR1867726
ERR1867725
ERR1867724
ERR1867723
ERR1867722
ERR1867721
ERR1867720
ERR1867719
ERR1867718
ERR1867717
ERR1867716
ERR1867715
ERR1867714
ERR1867713
ERR1867712
ERR1867711
ERR1867710
ERR1867709
ERR1867708
ERR1867707
ERR1867706
ERR1867705
ERR1867704
ERR1867703
ERR1867702
ERR1867701
ERR1867700
ERR1867699
ERR1867698
ERR1867697
ERR1867696
ERR1867695
ERR1867694
ERR1867693
ERR1867692
ERR1867691
ERR1867690
ERR1867689
ERR1867688
ERR1867687
ERR1867686
ERR1867685
ERR1867684
ERR1867683
ERR1867682
ERR1867681
ERR1867680
ERR1867679
ERR1867678
ERR1867677
ERR1867676
ERR1867675
ERR1867674
ERR1867673
ERR1867672
ERR1867671
ERR1867670
ERR1867669
ERR1867668
ERR1867667
ERR1867666
ERR1867665
ERR1867664
ERR1867663
ERR1867662
ERR1867661
ERR1867660
ERR1867659
ERR1867658
ERR1867657
ERR1867656
ERR1867655
ERR1867654
ERR1867653
ERR1867652
ERR1867651
ERR1867650
ERR1867649
ERR1867648
ERR1867647
ERR1867646
ERR1867645
ERR1867644
ERR1867643
ERR1867642
ERR1867641
ERR1867640
ERR1867639
ERR1867638
ERR1867637
ERR1867636
ERR1867635
ERR1867634
ERR1867633
ERR1867632
ERR1867631
ERR1867630
ERR1867629
ERR1867628
ERR1867627
ERR1867626
ERR1867625
ERR1867624
ERR1867623
ERR1867622
ERR1867621
ERR1867620
ERR1867619
ERR1867618
ERR1867617
ERR1867616
ERR1867615
ERR1867614
ERR1867613
ERR1867612
ERR1867611
ERR1867610
ERR1867609
ERR1867608
ERR1867607
ERR1867606
ERR1867605
ERR1867604
ERR1867603
ERR1867602
ERR1867601
ERR1867600
ERR1867599
ERR1867598
ERR1867597
ERR1867596
ERR1867595
ERR1867594
ERR1867593
ERR1867592
ERR1867591
ERR1867590
ERR1867589
ERR1867588
ERR1867587
ERR1867586
ERR1867585
ERR1867584
ERR1867583
ERR1867582
ERR1867581
ERR1867580
ERR1867579
ERR1867578
ERR1867577
ERR1867576
ERR1867575
ERR1867574
ERR1867573
ERR1867572
ERR1867571
ERR1867570
ERR1867569
ERR1867568
ERR1867567
ERR1867566
ERR1867565
ERR1867564
ERR1867563
ERR1867562
ERR1867561
ERR1867560
ERR1867559
ERR1867558
ERR1867557
ERR1867556
ERR1867555
ERR1867554
ERR1867553
ERR1867552
ERR1867551
ERR1867550
ERR1867549
ERR1867548
ERR1867547
ERR1867546
ERR1867545
ERR1867544
ERR1867543
ERR1867542
ERR1867541
ERR1867540
ERR1867539
ERR1867538
ERR1867537
ERR1867536
ERR1867535
ERR1867534
ERR1867533
ERR1867532
ERR1867531
ERR1867530
ERR1867529
ERR1867528
ERR1867527
ERR1867526
ERR1867525
ERR1867524
ERR1867523
ERR1867522
ERR1867521
ERR1867520
ERR1867519
ERR1867518
ERR1867517
ERR1867516
ERR1867515
ERR1867514
ERR1867513
ERR1867512
ERR1867511
ERR1867510
ERR1867509
ERR1867508
ERR1867507
ERR1867506
ERR1867505
ERR1867504
ERR1867503
ERR1867502
ERR1867501
ERR1867500
ERR1867499
ERR1867498
ERR1867497
ERR1867496
ERR1867495
ERR1867494
ERR1867493
ERR1867492
ERR1867491
ERR1867490
ERR1867489
ERR1867488
ERR1867487
ERR1867486
ERR1867485
ERR1867484
ERR1867483
ERR1867482
ERR1867481
ERR1867480
ERR1867479
ERR1867478
ERR1867477
ERR1867476
ERR1867475
ERR1867474
ERR1867473
ERR1867472
ERR1867471
ERR1867470
ERR1867469
ERR1867468
ERR1867467
ERR1867466
ERR1867465
ERR1867464
ERR1867463
ERR1867462
ERR1867461
ERR1867460
ERR1867459
ERR1867458
ERR1867457
ERR1867456
ERR1867455
ERR1867454
ERR1867453
ERR1867452
ERR1867451
ERR1867450
ERR1867449
ERR1867448
ERR1867447
ERR1867446
ERR1867445
ERR1867444
ERR1867443
ERR1867442
ERR1867441
ERR1867440
ERR1867439
ERR1867438
ERR1867437
ERR1867436
ERR1867435
ERR1867434
ERR1867433
ERR1867432
ERR1867431
ERR1867430
ERR1867429
ERR1867428
ERR1867427
ERR1867426
ERR1867425
ERR1867424
ERR1867423
ERR1867422
ERR1867421
ERR1867420
ERR1867419
ERR1867418
ERR1867417
ERR1867416
ERR1867415
ERR1867414
ERR1867413
ERR1867412
ERR1867411
ERR1867410
ERR1867409
ERR1867408
ERR1867407
ERR1867406
ERR1867405
ERR1867404
ERR1867403
ERR1867402
ERR1867401
ERR1867400
ERR1867399
ERR1867398
ERR1867397
ERR1867396
ERR1867395
ERR1867394
ERR1867393
ERR1867392
ERR1867391
ERR1867390
ERR1867389
ERR1867388
ERR1867387
ERR1867386
ERR1867385
ERR1867384
ERR1867383
ERR1867382
ERR1867381
ERR1867380
ERR1867379
ERR1867378
ERR1867377
ERR1867376
ERR1867375
ERR1867374
ERR1867373
ERR1867372
ERR1867371
ERR1867370
ERR1867369
ERR1867368
ERR1867367
ERR1867366
ERR1867365
ERR1867364
ERR1867363
ERR1867362
ERR1867361
ERR1867360
ERR1867359
ERR1867358
ERR1867357
ERR1867356
ERR1867355
ERR1867354
ERR1867353
ERR1867352
ERR1867351
ERR1867350
ERR1867349
ERR1867348
ERR1867347
ERR1867346
ERR1867345
ERR1867344
ERR1867343
ERR1867342
ERR1867341
ERR1867340
ERR1867339
ERR1867338
ERR1867337
ERR1867336
ERR1867335
ERR1867334
ERR1867333
ERR1867332
ERR1867331
ERR1867330
ERR1867329
ERR1867328
ERR1867327
ERR1867326
ERR1867325
ERR1867324
ERR1867323
ERR1867322
ERR1867321
ERR1867320
ERR1867319
ERR1867318
ERR1867317
ERR1867316
ERR1867315
ERR1867314
ERR1867313
ERR1867312
ERR1867311
ERR1867310
ERR1867309
ERR1867308
ERR1867307
ERR1867306
ERR1867305
ERR1867304
ERR1867303
ERR1867302
ERR1867301
ERR1867300
ERR1867299
ERR1867298
ERR1867297
ERR1867296
ERR1867295
ERR1867294
ERR1867293
ERR1867292
ERR1867291
ERR1867290
ERR1867289
ERR1867288
ERR1867287
ERR1867286
ERR1867285
ERR1867284
ERR1867283
ERR1867282
ERR1867281
ERR1867280
ERR1867279
ERR1867278
ERR1867277
ERR1867276
ERR1867275
ERR1867274
ERR1867273
ERR1867272
ERR1867271
ERR1867270
ERR1867269
ERR1867268
ERR1867267
ERR1867266
ERR1867265
ERR1867264
ERR1867263
ERR1867262
ERR1867261
ERR1867260
ERR1867259
ERR1867258
ERR1867257
ERR1867256
ERR1867255
ERR1867254
ERR1867253
ERR1867252
ERR1867251
ERR1867250
ERR1867249
ERR1867248
ERR1867247
ERR1867246
ERR1867245
ERR1867244
ERR1867243
ERR1867242
ERR1867241
ERR1867240
ERR1867239
ERR1867238
ERR1867237
ERR1867236
ERR1867235
ERR1867234
ERR1867233
ERR1867232
ERR1867231
ERR1867230
ERR1867229
ERR1867228
ERR1867227
ERR1867226
ERR1867225
ERR1867224
ERR1867223
ERR1867222
ERR1867221
ERR1867220
ERR1867219
ERR1867218
ERR1867217
ERR1867216
ERR1867215
ERR1867214
ERR1867213
ERR1867212
ERR1867211
ERR1867210
ERR1867209
ERR1867208
ERR1867207
ERR1867206
ERR1867205
ERR1867204
ERR1867203
ERR1867202
ERR1867201
ERR1867200
ERR1867199
ERR1867198
ERR1867197
ERR1867196
ERR1867195
ERR1867194
ERR1867193
ERR1867192
ERR1867191
ERR1867190
ERR1867189
ERR1867188
ERR1867187
ERR1867186
ERR1867185
ERR1867184
ERR1867183
ERR1867182
ERR1867181
ERR1867180
ERR1867179
ERR1867178
ERR1867177
ERR1867176
ERR1867175
ERR1867174
ERR1867173
ERR1867172
ERR1867171
ERR1867170
ERR1867169
ERR1867168
ERR1867167
ERR1867166
ERR1867165
ERR1867164
ERR1867163
ERR1867162
ERR1867161
ERR1867160
ERR1867159
ERR1867158
ERR1867157
ERR1867156
ERR1867155
ERR1867154
ERR1867153
ERR1867152
ERR1867151
ERR1867150
ERR1867149
ERR1867148
ERR1867147
ERR1867146
ERR1867145
ERR1867144
ERR1867143
ERR1867142
ERR1867141
ERR1867140
ERR1867139
ERR1867138
ERR1867137
ERR1867136
ERR1867135
ERR1867134
ERR1867133
ERR1867132
ERR1867131
ERR1867130
ERR1867129
ERR1867128
ERR1867127
ERR1867126
ERR1867125
ERR1867124
ERR1867123
ERR1867122
ERR1867121
ERR1867120
ERR1867119
ERR1867118
ERR1867117
ERR1867116
ERR1867115
ERR1867114
ERR1867113
ERR1867112
ERR1867111
ERR1867110
ERR1867109
ERR1867108
ERR1867107
ERR1867106
ERR1867105
ERR1867104
ERR1867103
ERR1867102
ERR1867101
ERR1867100
ERR1867099
ERR1867098
ERR1867097
ERR1867096
ERR1867094
ERR1867093
ERR1867090
ERR1867088
ERR1867086
ERR1867084
ERR1867082
ERR1867081
ERR1867079
ERR1867077
ERR1867075
ERR1867073
ERR1867071
ERR1867069
ERR1867066
ERR1867064
ERR1867062
ERR1867061
ERR1867059
ERR1867057
ERR1867055
ERR1867053
ERR1867051
ERR1867049
ERR1867047
ERR1867045
ERR1867043
ERR1867041
ERR1867039
ERR1867037
ERR1867035
ERR1867034
ERR1867032
ERR1867029
ERR1867028
ERR1867026
ERR1867024
ERR1867022
ERR1867020
ERR1867018
ERR1867016
ERR1867013
ERR1867011
ERR1867009
ERR1867007
ERR1867005
ERR1867003
ERR1867001
ERR1866999
ERR1866997
ERR1866995
ERR1866993
ERR1866991
ERR1866989
ERR1866987
ERR1866985
ERR1866983
ERR1866981
ERR1866979
ERR1866977
ERR1866975
ERR1866973
ERR1866971
ERR1866970
ERR1866968
ERR1866966
ERR1866965
ERR1866963
ERR1866961
ERR1866959
ERR1866957
ERR1866955
ERR1866952
ERR1866950
ERR1866948
ERR1866946
ERR1866944
ERR1866942
ERR1866940
ERR1866938
ERR1866936
ERR1866934
ERR1866932
ERR1866930
ERR1866928
ERR1866926
ERR1866924
ERR1866922
ERR1866920
ERR1866918
ERR1866916
ERR1866914
ERR1866912
ERR1866910
ERR1866908
ERR1866906
ERR1866905
ERR1866903
ERR1866901
ERR1866899
ERR1866897
ERR1866895
ERR1866894
ERR1866892
ERR1866889
ERR1866887
ERR1866885
ERR1866883
ERR1866881
ERR1866880
ERR1866878
ERR1866876
ERR1866874
ERR1866872
ERR1866870
ERR1866867
ERR1866866
ERR1866864
ERR1866862
ERR1866860
ERR1866858
ERR1866855
ERR1866853
ERR1866851
ERR1866849
ERR1866848
ERR1866846
ERR1866844
ERR1866842
ERR1866840
ERR1866838
ERR1866835
ERR1866833
ERR1866831
ERR1866829
ERR1866827
ERR1866826
ERR1866824
ERR1866822
ERR1866820
ERR1866818
ERR1866815
ERR1866813
ERR1866812
ERR1866809
ERR1866807
ERR1866805
ERR1866803
ERR1866801
ERR1866799
ERR1866798
ERR1866796
ERR1866794
ERR1866792
ERR1866790
ERR1866789
ERR1866787
ERR1866785
ERR1866783
ERR1866781
ERR1866779
ERR1866777
ERR1866775
ERR1866773
ERR1866771
ERR1866768
ERR1866766
ERR1866764
ERR1866762
ERR1866760
ERR1866758
ERR1866757
ERR1866754
ERR1866752
ERR1866750
ERR1866748
ERR1866746
ERR1866744
ERR1866742
ERR1866740
ERR1866738
ERR1866736
ERR1866734
ERR1866732
ERR1866730
ERR1866728
ERR1866726
ERR1866724
ERR1866722
ERR1866720
ERR1866719
ERR1866717
ERR1866715
ERR1866713
ERR1866711
ERR1866709
ERR1866707
ERR1866705
ERR1866703
ERR1866701
ERR1866699
ERR1866697
ERR1866695
ERR1866693
ERR1866691
ERR1866689
ERR1866687
ERR1866685
ERR1866683
ERR1866681
ERR1866679
ERR1866678
ERR1866676
ERR1866673
ERR1866671
ERR1866669
ERR1866667
ERR1866665
ERR1866663
ERR1866661
ERR1866659
ERR1866657
ERR1866655
ERR1866653
ERR1866651
ERR1866649
ERR1866647
ERR1866645
ERR1866643
ERR1866641
ERR1866639
ERR1866637
ERR1866635
ERR1866633
ERR1866631
ERR1866629
ERR1866627
ERR1866625
ERR1866623
ERR1866621
ERR1866619
ERR1866617
ERR1866615
ERR1866613
ERR1866610
ERR1866608
ERR1866606
ERR1866604
ERR1866602
ERR1866599
ERR1866597
ERR1866595
ERR1866593
ERR1866591
ERR1866589
ERR1866587
ERR1866585
ERR1866583
ERR1866581
ERR1866579
ERR1866577
ERR1866575
ERR1866573
ERR1866571
ERR1866569
ERR1866567
ERR1866565
ERR1866563
ERR1866561
ERR1866559
ERR1866557
ERR1866555
ERR1866552
ERR1866550
ERR1866548
ERR1866546
ERR1866544
ERR1866542
ERR1866540
ERR1866538
ERR1866536
ERR1866534
ERR1866532
ERR1866530
ERR1866528
ERR1866526
ERR1866524
ERR1866522
ERR1866520
ERR1866518
ERR1866516
ERR1866514
ERR1866512
ERR1866510
ERR1866508
ERR1866505
ERR1866503
ERR1866501
ERR1866499
ERR1866497
ERR1866495
ERR1866493
ERR1866491
ERR1866489
ERR1866487
ERR1866484
ERR1866482
ERR1866480
ERR1866478
ERR1866476
ERR1866474
ERR1866472
ERR1866470
ERR1866468
ERR1742405
ERR1742404
ERR1742401
ERR1742407
ERR1742399
ERR1742409
ERR1742403
ERR1742406
ERR1742398
ERR1742397
ERR1742400
ERR1753837
ERR1753836
ERR1753835
ERR1753834
ERR1753833
ERR1753832
ERR1753831
ERR1753830
ERR1753829
ERR1753828
ERR1753827
ERR1753826
ERR1753825
ERR1753824
ERR1753823
ERR1753822
ERR1753821
ERR1753820
ERR1753819
ERR1753818
ERR1753817
ERR1753816
[truncated: 43,882 more rows]
