# Supplementary material for: HVRLocator: a computationally efficient tool for identifying hypervariable regions in large 16S rRNA datasets
Source: Gigascience. 2026 Apr 8;15:giag040. doi: 10.1093/gigascience/giag040 (PMC13188219; doi:10.1093/gigascience/giag040)
Supplement: giag040_Supplemental_Files [file giag040_supplemental_files.zip › TableS9_CorrectAssignmentInLiterature.csv]

run	bioproject	biosample	collection	Predicted_HV_region_start	primer_position	forward_primer_sequence	reverse_primer_sequence	Complete_genregiontarget	start_genregiontarget	Correct assigment in literature	doi	title	journal
ERR1868749	PRJEB19825	SAMEA103890737	EMP	V4	515F-806R	515F_GTGCCAGCMGCCGCGGTAA	806R_GGACTACHVGGGTWTCTAAT	V4	V4	TRUE	10.1186/gb-2011-12-5-r50	Moving pictures of the human microbiome	Genome biology
ERR1868748	PRJEB19825	SAMEA103890736	EMP	V4	515F-806R	515F_GTGCCAGCMGCCGCGGTAA	806R_GGACTACHVGGGTWTCTAAT	V4	V4	TRUE	10.1186/gb-2011-12-5-r50	Moving pictures of the human microbiome	Genome biology
ERR1868747	PRJEB19825	SAMEA103890735	EMP	V4	515F-806R	515F_GTGCCAGCMGCCGCGGTAA	806R_GGACTACHVGGGTWTCTAAT	V4	V4	TRUE	10.1186/gb-2011-12-5-r50	Moving pictures of the human microbiome	Genome biology
ERR1868746	PRJEB19825	SAMEA103890734	EMP	V4	515F-806R	515F_GTGCCAGCMGCCGCGGTAA	806R_GGACTACHVGGGTWTCTAAT	V4	V4	TRUE	10.1186/gb-2011-12-5-r50	Moving pictures of the human microbiome	Genome biology
ERR1868745	PRJEB19825	SAMEA103890733	EMP	V4	515F-806R	515F_GTGCCAGCMGCCGCGGTAA	806R_GGACTACHVGGGTWTCTAAT	V4	V4	TRUE	10.1186/gb-2011-12-5-r50	Moving pictures of the human microbiome	Genome biology
ERR1868744	PRJEB19825	SAMEA103890732	EMP	V4	515F-806R	515F_GTGCCAGCMGCCGCGGTAA	806R_GGACTACHVGGGTWTCTAAT	V4	V4	TRUE	10.1186/gb-2011-12-5-r50	Moving pictures of the human microbiome	Genome biology
ERR1868743	PRJEB19825	SAMEA103890731	EMP	V4	515F-806R	515F_GTGCCAGCMGCCGCGGTAA	806R_GGACTACHVGGGTWTCTAAT	V4	V4	TRUE	10.1186/gb-2011-12-5-r50	Moving pictures of the human microbiome	Genome biology
ERR1868742	PRJEB19825	SAMEA103890730	EMP	V4	515F-806R	515F_GTGCCAGCMGCCGCGGTAA	806R_GGACTACHVGGGTWTCTAAT	V4	V4	TRUE	10.1186/gb-2011-12-5-r50	Moving pictures of the human microbiome	Genome biology
ERR1868741	PRJEB19825	SAMEA103890729	EMP	V4	515F-806R	515F_GTGCCAGCMGCCGCGGTAA	806R_GGACTACHVGGGTWTCTAAT	V4	V4	TRUE	10.1186/gb-2011-12-5-r50	Moving pictures of the human microbiome	Genome biology
ERR1868740	PRJEB19825	SAMEA103890728	EMP	V4	515F-806R	515F_GTGCCAGCMGCCGCGGTAA	806R_GGACTACHVGGGTWTCTAAT	V4	V4	TRUE	10.1186/gb-2011-12-5-r50	Moving pictures of the human microbiome	Genome biology
ERR1868739	PRJEB19825	SAMEA103890727	EMP	V4	515F-806R	515F_GTGCCAGCMGCCGCGGTAA	806R_GGACTACHVGGGTWTCTAAT	V4	V4	TRUE	10.1186/gb-2011-12-5-r50	Moving pictures of the human microbiome	Genome biology
ERR1868738	PRJEB19825	SAMEA103890726	EMP	V4	515F-806R	515F_GTGCCAGCMGCCGCGGTAA	806R_GGACTACHVGGGTWTCTAAT	V4	V4	TRUE	10.1186/gb-2011-12-5-r50	Moving pictures of the human microbiome	Genome biology
ERR1868737	PRJEB19825	SAMEA103890725	EMP	V4	515F-806R	515F_GTGCCAGCMGCCGCGGTAA	806R_GGACTACHVGGGTWTCTAAT	V4	V4	TRUE	10.1186/gb-2011-12-5-r50	Moving pictures of the human microbiome	Genome biology
ERR1868736	PRJEB19825	SAMEA103890724	EMP	V4	515F-806R	515F_GTGCCAGCMGCCGCGGTAA	806R_GGACTACHVGGGTWTCTAAT	V4	V4	TRUE	10.1186/gb-2011-12-5-r50	Moving pictures of the human microbiome	Genome biology
ERR1868735	PRJEB19825	SAMEA103890723	EMP	V4	515F-806R	515F_GTGCCAGCMGCCGCGGTAA	806R_GGACTACHVGGGTWTCTAAT	V4	V4	TRUE	10.1186/gb-2011-12-5-r50	Moving pictures of the human microbiome	Genome biology
ERR1868734	PRJEB19825	SAMEA103890722	EMP	V4	515F-806R	515F_GTGCCAGCMGCCGCGGTAA	806R_GGACTACHVGGGTWTCTAAT	V4	V4	TRUE	10.1186/gb-2011-12-5-r50	Moving pictures of the human microbiome	Genome biology
ERR1868733	PRJEB19825	SAMEA103890721	EMP	V4	515F-806R	515F_GTGCCAGCMGCCGCGGTAA	806R_GGACTACHVGGGTWTCTAAT	V4	V4	TRUE	10.1186/gb-2011-12-5-r50	Moving pictures of the human microbiome	Genome biology
ERR1868732	PRJEB19825	SAMEA103890720	EMP	V4	515F-806R	515F_GTGCCAGCMGCCGCGGTAA	806R_GGACTACHVGGGTWTCTAAT	V4	V4	TRUE	10.1186/gb-2011-12-5-r50	Moving pictures of the human microbiome	Genome biology
ERR1868731	PRJEB19825	SAMEA103890719	EMP	V4	515F-806R	515F_GTGCCAGCMGCCGCGGTAA	806R_GGACTACHVGGGTWTCTAAT	V4	V4	TRUE	10.1186/gb-2011-12-5-r50	Moving pictures of the human microbiome	Genome biology
ERR1868730	PRJEB19825	SAMEA103890718	EMP	V4	515F-806R	515F_GTGCCAGCMGCCGCGGTAA	806R_GGACTACHVGGGTWTCTAAT	V4	V4	TRUE	10.1186/gb-2011-12-5-r50	Moving pictures of the human microbiome	Genome biology
ERR1868729	PRJEB19825	SAMEA103890717	EMP	V4	515F-806R	515F_GTGCCAGCMGCCGCGGTAA	806R_GGACTACHVGGGTWTCTAAT	V4	V4	TRUE	10.1186/gb-2011-12-5-r50	Moving pictures of the human microbiome	Genome biology
ERR1868728	PRJEB19825	SAMEA103890716	EMP	V4	515F-806R	515F_GTGCCAGCMGCCGCGGTAA	806R_GGACTACHVGGGTWTCTAAT	V4	V4	TRUE	10.1186/gb-2011-12-5-r50	Moving pictures of the human microbiome	Genome biology
ERR1868727	PRJEB19825	SAMEA103890715	EMP	V4	515F-806R	515F_GTGCCAGCMGCCGCGGTAA	806R_GGACTACHVGGGTWTCTAAT	V4	V4	TRUE	10.1186/gb-2011-12-5-r50	Moving pictures of the human microbiome	Genome biology
ERR1868726	PRJEB19825	SAMEA103890714	EMP	V4	515F-806R	515F_GTGCCAGCMGCCGCGGTAA	806R_GGACTACHVGGGTWTCTAAT	V4	V4	TRUE	10.1186/gb-2011-12-5-r50	Moving pictures of the human microbiome	Genome biology
ERR1868725	PRJEB19825	SAMEA103890713	EMP	V4	515F-806R	515F_GTGCCAGCMGCCGCGGTAA	806R_GGACTACHVGGGTWTCTAAT	V4	V4	TRUE	10.1186/gb-2011-12-5-r50	Moving pictures of the human microbiome	Genome biology
ERR1868724	PRJEB19825	SAMEA103890712	EMP	V4	515F-806R	515F_GTGCCAGCMGCCGCGGTAA	806R_GGACTACHVGGGTWTCTAAT	V4	V4	TRUE	10.1186/gb-2011-12-5-r50	Moving pictures of the human microbiome	Genome biology
ERR1868723	PRJEB19825	SAMEA103890711	EMP	V4	515F-806R	515F_GTGCCAGCMGCCGCGGTAA	806R_GGACTACHVGGGTWTCTAAT	V4	V4	TRUE	10.1186/gb-2011-12-5-r50	Moving pictures of the human microbiome	Genome biology
ERR1868722	PRJEB19825	SAMEA103890710	EMP	V4	515F-806R	515F_GTGCCAGCMGCCGCGGTAA	806R_GGACTACHVGGGTWTCTAAT	V4	V4	TRUE	10.1186/gb-2011-12-5-r50	Moving pictures of the human microbiome	Genome biology
ERR1868721	PRJEB19825	SAMEA103890709	EMP	V4	515F-806R	515F_GTGCCAGCMGCCGCGGTAA	806R_GGACTACHVGGGTWTCTAAT	V4	V4	TRUE	10.1186/gb-2011-12-5-r50	Moving pictures of the human microbiome	Genome biology
ERR1868720	PRJEB19825	SAMEA103890708	EMP	V4	515F-806R	515F_GTGCCAGCMGCCGCGGTAA	806R_GGACTACHVGGGTWTCTAAT	V4	V4	TRUE	10.1186/gb-2011-12-5-r50	Moving pictures of the human microbiome	Genome biology
ERR1868719	PRJEB19825	SAMEA103890707	EMP	V4	515F-806R	515F_GTGCCAGCMGCCGCGGTAA	806R_GGACTACHVGGGTWTCTAAT	V4	V4	TRUE	10.1186/gb-2011-12-5-r50	Moving pictures of the human microbiome	Genome biology
ERR1868718	PRJEB19825	SAMEA103890706	EMP	V4	515F-806R	515F_GTGCCAGCMGCCGCGGTAA	806R_GGACTACHVGGGTWTCTAAT	V4	V4	TRUE	10.1186/gb-2011-12-5-r50	Moving pictures of the human microbiome	Genome biology
ERR1868717	PRJEB19825	SAMEA103890705	EMP	V4	515F-806R	515F_GTGCCAGCMGCCGCGGTAA	806R_GGACTACHVGGGTWTCTAAT	V4	V4	TRUE	10.1186/gb-2011-12-5-r50	Moving pictures of the human microbiome	Genome biology
ERR1868716	PRJEB19825	SAMEA103890704	EMP	V4	515F-806R	515F_GTGCCAGCMGCCGCGGTAA	806R_GGACTACHVGGGTWTCTAAT	V4	V4	TRUE	10.1186/gb-2011-12-5-r50	Moving pictures of the human microbiome	Genome biology
ERR1868715	PRJEB19825	SAMEA103890703	EMP	V4	515F-806R	515F_GTGCCAGCMGCCGCGGTAA	806R_GGACTACHVGGGTWTCTAAT	V4	V4	TRUE	10.1186/gb-2011-12-5-r50	Moving pictures of the human microbiome	Genome biology
ERR1868714	PRJEB19825	SAMEA103890702	EMP	V4	515F-806R	515F_GTGCCAGCMGCCGCGGTAA	806R_GGACTACHVGGGTWTCTAAT	V4	V4	TRUE	10.1186/gb-2011-12-5-r50	Moving pictures of the human microbiome	Genome biology
ERR1868713	PRJEB19825	SAMEA103890701	EMP	V4	515F-806R	515F_GTGCCAGCMGCCGCGGTAA	806R_GGACTACHVGGGTWTCTAAT	V4	V4	TRUE	10.1186/gb-2011-12-5-r50	Moving pictures of the human microbiome	Genome biology
ERR1868712	PRJEB19825	SAMEA103890700	EMP	V4	515F-806R	515F_GTGCCAGCMGCCGCGGTAA	806R_GGACTACHVGGGTWTCTAAT	V4	V4	TRUE	10.1186/gb-2011-12-5-r50	Moving pictures of the human microbiome	Genome biology
ERR1868711	PRJEB19825	SAMEA103890699	EMP	V4	515F-806R	515F_GTGCCAGCMGCCGCGGTAA	806R_GGACTACHVGGGTWTCTAAT	V4	V4	TRUE	10.1186/gb-2011-12-5-r50	Moving pictures of the human microbiome	Genome biology
ERR1868710	PRJEB19825	SAMEA103890698	EMP	V4	515F-806R	515F_GTGCCAGCMGCCGCGGTAA	806R_GGACTACHVGGGTWTCTAAT	V4	V4	TRUE	10.1186/gb-2011-12-5-r50	Moving pictures of the human microbiome	Genome biology
ERR1868709	PRJEB19825	SAMEA103890697	EMP	V4	515F-806R	515F_GTGCCAGCMGCCGCGGTAA	806R_GGACTACHVGGGTWTCTAAT	V4	V4	TRUE	10.1186/gb-2011-12-5-r50	Moving pictures of the human microbiome	Genome biology
ERR1868708	PRJEB19825	SAMEA103890696	EMP	V4	515F-806R	515F_GTGCCAGCMGCCGCGGTAA	806R_GGACTACHVGGGTWTCTAAT	V4	V4	TRUE	10.1186/gb-2011-12-5-r50	Moving pictures of the human microbiome	Genome biology
ERR1868707	PRJEB19825	SAMEA103890695	EMP	V4	515F-806R	515F_GTGCCAGCMGCCGCGGTAA	806R_GGACTACHVGGGTWTCTAAT	V4	V4	TRUE	10.1186/gb-2011-12-5-r50	Moving pictures of the human microbiome	Genome biology
ERR1868706	PRJEB19825	SAMEA103890694	EMP	V4	515F-806R	515F_GTGCCAGCMGCCGCGGTAA	806R_GGACTACHVGGGTWTCTAAT	V4	V4	TRUE	10.1186/gb-2011-12-5-r50	Moving pictures of the human microbiome	Genome biology
ERR1868705	PRJEB19825	SAMEA103890693	EMP	V4	515F-806R	515F_GTGCCAGCMGCCGCGGTAA	806R_GGACTACHVGGGTWTCTAAT	V4	V4	TRUE	10.1186/gb-2011-12-5-r50	Moving pictures of the human microbiome	Genome biology
ERR1868703	PRJEB19825	SAMEA103890691	EMP	V4	515F-806R	515F_GTGCCAGCMGCCGCGGTAA	806R_GGACTACHVGGGTWTCTAAT	V4	V4	TRUE	10.1186/gb-2011-12-5-r50	Moving pictures of the human microbiome	Genome biology
ERR1868702	PRJEB19825	SAMEA103890690	EMP	V4	515F-806R	515F_GTGCCAGCMGCCGCGGTAA	806R_GGACTACHVGGGTWTCTAAT	V4	V4	TRUE	10.1186/gb-2011-12-5-r50	Moving pictures of the human microbiome	Genome biology
ERR1868701	PRJEB19825	SAMEA103890689	EMP	V4	515F-806R	515F_GTGCCAGCMGCCGCGGTAA	806R_GGACTACHVGGGTWTCTAAT	V4	V4	TRUE	10.1186/gb-2011-12-5-r50	Moving pictures of the human microbiome	Genome biology
ERR1868700	PRJEB19825	SAMEA103890688	EMP	V4	515F-806R	515F_GTGCCAGCMGCCGCGGTAA	806R_GGACTACHVGGGTWTCTAAT	V4	V4	TRUE	10.1186/gb-2011-12-5-r50	Moving pictures of the human microbiome	Genome biology
ERR1868699	PRJEB19825	SAMEA103890687	EMP	V4	515F-806R	515F_GTGCCAGCMGCCGCGGTAA	806R_GGACTACHVGGGTWTCTAAT	V4	V4	TRUE	10.1186/gb-2011-12-5-r50	Moving pictures of the human microbiome	Genome biology
ERR1868698	PRJEB19825	SAMEA103890686	EMP	V4	515F-806R	515F_GTGCCAGCMGCCGCGGTAA	806R_GGACTACHVGGGTWTCTAAT	V4	V4	TRUE	10.1186/gb-2011-12-5-r50	Moving pictures of the human microbiome	Genome biology
ERR1868697	PRJEB19825	SAMEA103890685	EMP	V4	515F-806R	515F_GTGCCAGCMGCCGCGGTAA	806R_GGACTACHVGGGTWTCTAAT	V4	V4	TRUE	10.1186/gb-2011-12-5-r50	Moving pictures of the human microbiome	Genome biology
ERR1868696	PRJEB19825	SAMEA103890684	EMP	V4	515F-806R	515F_GTGCCAGCMGCCGCGGTAA	806R_GGACTACHVGGGTWTCTAAT	V4	V4	TRUE	10.1186/gb-2011-12-5-r50	Moving pictures of the human microbiome	Genome biology
ERR1868695	PRJEB19825	SAMEA103890683	EMP	V4	515F-806R	515F_GTGCCAGCMGCCGCGGTAA	806R_GGACTACHVGGGTWTCTAAT	V4	V4	TRUE	10.1186/gb-2011-12-5-r50	Moving pictures of the human microbiome	Genome biology
ERR1868694	PRJEB19825	SAMEA103890682	EMP	V4	515F-806R	515F_GTGCCAGCMGCCGCGGTAA	806R_GGACTACHVGGGTWTCTAAT	V4	V4	TRUE	10.1186/gb-2011-12-5-r50	Moving pictures of the human microbiome	Genome biology
ERR1868693	PRJEB19825	SAMEA103890681	EMP	V4	515F-806R	515F_GTGCCAGCMGCCGCGGTAA	806R_GGACTACHVGGGTWTCTAAT	V4	V4	TRUE	10.1186/gb-2011-12-5-r50	Moving pictures of the human microbiome	Genome biology
ERR1868692	PRJEB19825	SAMEA103890680	EMP	V4	515F-806R	515F_GTGCCAGCMGCCGCGGTAA	806R_GGACTACHVGGGTWTCTAAT	V4	V4	TRUE	10.1186/gb-2011-12-5-r50	Moving pictures of the human microbiome	Genome biology
ERR1868691	PRJEB19825	SAMEA103890679	EMP	V4	515F-806R	515F_GTGCCAGCMGCCGCGGTAA	806R_GGACTACHVGGGTWTCTAAT	V4	V4	TRUE	10.1186/gb-2011-12-5-r50	Moving pictures of the human microbiome	Genome biology
ERR1868690	PRJEB19825	SAMEA103890678	EMP	V4	515F-806R	515F_GTGCCAGCMGCCGCGGTAA	806R_GGACTACHVGGGTWTCTAAT	V4	V4	TRUE	10.1186/gb-2011-12-5-r50	Moving pictures of the human microbiome	Genome biology
ERR1868689	PRJEB19825	SAMEA103890677	EMP	V4	515F-806R	515F_GTGCCAGCMGCCGCGGTAA	806R_GGACTACHVGGGTWTCTAAT	V4	V4	TRUE	10.1186/gb-2011-12-5-r50	Moving pictures of the human microbiome	Genome biology
ERR1868688	PRJEB19825	SAMEA103890676	EMP	V4	515F-806R	515F_GTGCCAGCMGCCGCGGTAA	806R_GGACTACHVGGGTWTCTAAT	V4	V4	TRUE	10.1186/gb-2011-12-5-r50	Moving pictures of the human microbiome	Genome biology
ERR1868687	PRJEB19825	SAMEA103890675	EMP	V4	515F-806R	515F_GTGCCAGCMGCCGCGGTAA	806R_GGACTACHVGGGTWTCTAAT	V4	V4	TRUE	10.1186/gb-2011-12-5-r50	Moving pictures of the human microbiome	Genome biology
ERR1868686	PRJEB19825	SAMEA103890674	EMP	V4	515F-806R	515F_GTGCCAGCMGCCGCGGTAA	806R_GGACTACHVGGGTWTCTAAT	V4	V4	TRUE	10.1186/gb-2011-12-5-r50	Moving pictures of the human microbiome	Genome biology
ERR1868685	PRJEB19825	SAMEA103890673	EMP	V4	515F-806R	515F_GTGCCAGCMGCCGCGGTAA	806R_GGACTACHVGGGTWTCTAAT	V4	V4	TRUE	10.1186/gb-2011-12-5-r50	Moving pictures of the human microbiome	Genome biology
ERR1868684	PRJEB19825	SAMEA103890672	EMP	V4	515F-806R	515F_GTGCCAGCMGCCGCGGTAA	806R_GGACTACHVGGGTWTCTAAT	V4	V4	TRUE	10.1186/gb-2011-12-5-r50	Moving pictures of the human microbiome	Genome biology
ERR1868683	PRJEB19825	SAMEA103890671	EMP	V4	515F-806R	515F_GTGCCAGCMGCCGCGGTAA	806R_GGACTACHVGGGTWTCTAAT	V4	V4	TRUE	10.1186/gb-2011-12-5-r50	Moving pictures of the human microbiome	Genome biology
ERR1868682	PRJEB19825	SAMEA103890670	EMP	V4	515F-806R	515F_GTGCCAGCMGCCGCGGTAA	806R_GGACTACHVGGGTWTCTAAT	V4	V4	TRUE	10.1186/gb-2011-12-5-r50	Moving pictures of the human microbiome	Genome biology
ERR1868681	PRJEB19825	SAMEA103890669	EMP	V4	515F-806R	515F_GTGCCAGCMGCCGCGGTAA	806R_GGACTACHVGGGTWTCTAAT	V4	V4	TRUE	10.1186/gb-2011-12-5-r50	Moving pictures of the human microbiome	Genome biology
ERR1868680	PRJEB19825	SAMEA103890668	EMP	V4	515F-806R	515F_GTGCCAGCMGCCGCGGTAA	806R_GGACTACHVGGGTWTCTAAT	V4	V4	TRUE	10.1186/gb-2011-12-5-r50	Moving pictures of the human microbiome	Genome biology
ERR1868679	PRJEB19825	SAMEA103890667	EMP	V4	515F-806R	515F_GTGCCAGCMGCCGCGGTAA	806R_GGACTACHVGGGTWTCTAAT	V4	V4	TRUE	10.1186/gb-2011-12-5-r50	Moving pictures of the human microbiome	Genome biology
ERR1868678	PRJEB19825	SAMEA103890666	EMP	V4	515F-806R	515F_GTGCCAGCMGCCGCGGTAA	806R_GGACTACHVGGGTWTCTAAT	V4	V4	TRUE	10.1186/gb-2011-12-5-r50	Moving pictures of the human microbiome	Genome biology
ERR1868677	PRJEB19825	SAMEA103890665	EMP	V4	515F-806R	515F_GTGCCAGCMGCCGCGGTAA	806R_GGACTACHVGGGTWTCTAAT	V4	V4	TRUE	10.1186/gb-2011-12-5-r50	Moving pictures of the human microbiome	Genome biology
ERR1868676	PRJEB19825	SAMEA103890664	EMP	V4	515F-806R	515F_GTGCCAGCMGCCGCGGTAA	806R_GGACTACHVGGGTWTCTAAT	V4	V4	TRUE	10.1186/gb-2011-12-5-r50	Moving pictures of the human microbiome	Genome biology
ERR1868675	PRJEB19825	SAMEA103890663	EMP	V4	515F-806R	515F_GTGCCAGCMGCCGCGGTAA	806R_GGACTACHVGGGTWTCTAAT	V4	V4	TRUE	10.1186/gb-2011-12-5-r50	Moving pictures of the human microbiome	Genome biology
ERR1868674	PRJEB19825	SAMEA103890662	EMP	V4	515F-806R	515F_GTGCCAGCMGCCGCGGTAA	806R_GGACTACHVGGGTWTCTAAT	V4	V4	TRUE	10.1186/gb-2011-12-5-r50	Moving pictures of the human microbiome	Genome biology
ERR1868673	PRJEB19825	SAMEA103890661	EMP	V4	515F-806R	515F_GTGCCAGCMGCCGCGGTAA	806R_GGACTACHVGGGTWTCTAAT	V4	V4	TRUE	10.1186/gb-2011-12-5-r50	Moving pictures of the human microbiome	Genome biology
ERR1868672	PRJEB19825	SAMEA103890660	EMP	V4	515F-806R	515F_GTGCCAGCMGCCGCGGTAA	806R_GGACTACHVGGGTWTCTAAT	V4	V4	TRUE	10.1186/gb-2011-12-5-r50	Moving pictures of the human microbiome	Genome biology
ERR1868671	PRJEB19825	SAMEA103890659	EMP	V4	515F-806R	515F_GTGCCAGCMGCCGCGGTAA	806R_GGACTACHVGGGTWTCTAAT	V4	V4	TRUE	10.1186/gb-2011-12-5-r50	Moving pictures of the human microbiome	Genome biology
ERR1868670	PRJEB19825	SAMEA103890658	EMP	V4	515F-806R	515F_GTGCCAGCMGCCGCGGTAA	806R_GGACTACHVGGGTWTCTAAT	V4	V4	TRUE	10.1186/gb-2011-12-5-r50	Moving pictures of the human microbiome	Genome biology
ERR1868669	PRJEB19825	SAMEA103890657	EMP	V4	515F-806R	515F_GTGCCAGCMGCCGCGGTAA	806R_GGACTACHVGGGTWTCTAAT	V4	V4	TRUE	10.1186/gb-2011-12-5-r50	Moving pictures of the human microbiome	Genome biology
ERR1868668	PRJEB19825	SAMEA103890656	EMP	V4	515F-806R	515F_GTGCCAGCMGCCGCGGTAA	806R_GGACTACHVGGGTWTCTAAT	V4	V4	TRUE	10.1186/gb-2011-12-5-r50	Moving pictures of the human microbiome	Genome biology
ERR1868667	PRJEB19825	SAMEA103890655	EMP	V4	515F-806R	515F_GTGCCAGCMGCCGCGGTAA	806R_GGACTACHVGGGTWTCTAAT	V4	V4	TRUE	10.1186/gb-2011-12-5-r50	Moving pictures of the human microbiome	Genome biology
ERR1868666	PRJEB19825	SAMEA103890654	EMP	V4	515F-806R	515F_GTGCCAGCMGCCGCGGTAA	806R_GGACTACHVGGGTWTCTAAT	V4	V4	TRUE	10.1186/gb-2011-12-5-r50	Moving pictures of the human microbiome	Genome biology
ERR1868665	PRJEB19825	SAMEA103890653	EMP	V4	515F-806R	515F_GTGCCAGCMGCCGCGGTAA	806R_GGACTACHVGGGTWTCTAAT	V4	V4	TRUE	10.1186/gb-2011-12-5-r50	Moving pictures of the human microbiome	Genome biology
ERR1868664	PRJEB19825	SAMEA103890652	EMP	V4	515F-806R	515F_GTGCCAGCMGCCGCGGTAA	806R_GGACTACHVGGGTWTCTAAT	V4	V4	TRUE	10.1186/gb-2011-12-5-r50	Moving pictures of the human microbiome	Genome biology
ERR1868663	PRJEB19825	SAMEA103890651	EMP	V4	515F-806R	515F_GTGCCAGCMGCCGCGGTAA	806R_GGACTACHVGGGTWTCTAAT	V4	V4	TRUE	10.1186/gb-2011-12-5-r50	Moving pictures of the human microbiome	Genome biology
ERR1868662	PRJEB19825	SAMEA103890650	EMP	V4	515F-806R	515F_GTGCCAGCMGCCGCGGTAA	806R_GGACTACHVGGGTWTCTAAT	V4	V4	TRUE	10.1186/gb-2011-12-5-r50	Moving pictures of the human microbiome	Genome biology
ERR1868661	PRJEB19825	SAMEA103890649	EMP	V4	515F-806R	515F_GTGCCAGCMGCCGCGGTAA	806R_GGACTACHVGGGTWTCTAAT	V4	V4	TRUE	10.1186/gb-2011-12-5-r50	Moving pictures of the human microbiome	Genome biology
ERR1868660	PRJEB19825	SAMEA103890648	EMP	V4	515F-806R	515F_GTGCCAGCMGCCGCGGTAA	806R_GGACTACHVGGGTWTCTAAT	V4	V4	TRUE	10.1186/gb-2011-12-5-r50	Moving pictures of the human microbiome	Genome biology
ERR1868659	PRJEB19825	SAMEA103890647	EMP	V4	515F-806R	515F_GTGCCAGCMGCCGCGGTAA	806R_GGACTACHVGGGTWTCTAAT	V4	V4	TRUE	10.1186/gb-2011-12-5-r50	Moving pictures of the human microbiome	Genome biology
ERR1868658	PRJEB19825	SAMEA103890646	EMP	V4	515F-806R	515F_GTGCCAGCMGCCGCGGTAA	806R_GGACTACHVGGGTWTCTAAT	V4	V4	TRUE	10.1186/gb-2011-12-5-r50	Moving pictures of the human microbiome	Genome biology
ERR1868657	PRJEB19825	SAMEA103890645	EMP	V4	515F-806R	515F_GTGCCAGCMGCCGCGGTAA	806R_GGACTACHVGGGTWTCTAAT	V4	V4	TRUE	10.1186/gb-2011-12-5-r50	Moving pictures of the human microbiome	Genome biology
ERR1868656	PRJEB19825	SAMEA103890644	EMP	V4	515F-806R	515F_GTGCCAGCMGCCGCGGTAA	806R_GGACTACHVGGGTWTCTAAT	V4	V4	TRUE	10.1186/gb-2011-12-5-r50	Moving pictures of the human microbiome	Genome biology
ERR1868655	PRJEB19825	SAMEA103890643	EMP	V4	515F-806R	515F_GTGCCAGCMGCCGCGGTAA	806R_GGACTACHVGGGTWTCTAAT	V4	V4	TRUE	10.1186/gb-2011-12-5-r50	Moving pictures of the human microbiome	Genome biology
ERR1868654	PRJEB19825	SAMEA103890642	EMP	V4	515F-806R	515F_GTGCCAGCMGCCGCGGTAA	806R_GGACTACHVGGGTWTCTAAT	V4	V4	TRUE	10.1186/gb-2011-12-5-r50	Moving pictures of the human microbiome	Genome biology
ERR1868653	PRJEB19825	SAMEA103890641	EMP	V4	515F-806R	515F_GTGCCAGCMGCCGCGGTAA	806R_GGACTACHVGGGTWTCTAAT	V4	V4	TRUE	10.1186/gb-2011-12-5-r50	Moving pictures of the human microbiome	Genome biology
ERR1868652	PRJEB19825	SAMEA103890640	EMP	V4	515F-806R	515F_GTGCCAGCMGCCGCGGTAA	806R_GGACTACHVGGGTWTCTAAT	V4	V4	TRUE	10.1186/gb-2011-12-5-r50	Moving pictures of the human microbiome	Genome biology
ERR1868651	PRJEB19825	SAMEA103890639	EMP	V4	515F-806R	515F_GTGCCAGCMGCCGCGGTAA	806R_GGACTACHVGGGTWTCTAAT	V4	V4	TRUE	10.1186/gb-2011-12-5-r50	Moving pictures of the human microbiome	Genome biology
ERR1868650	PRJEB19825	SAMEA103890638	EMP	V4	515F-806R	515F_GTGCCAGCMGCCGCGGTAA	806R_GGACTACHVGGGTWTCTAAT	V4	V4	TRUE	10.1186/gb-2011-12-5-r50	Moving pictures of the human microbiome	Genome biology
ERR1868649	PRJEB19825	SAMEA103890637	EMP	V4	515F-806R	515F_GTGCCAGCMGCCGCGGTAA	806R_GGACTACHVGGGTWTCTAAT	V4	V4	TRUE	10.1186/gb-2011-12-5-r50	Moving pictures of the human microbiome	Genome biology
ERR1868648	PRJEB19825	SAMEA103890636	EMP	V4	515F-806R	515F_GTGCCAGCMGCCGCGGTAA	806R_GGACTACHVGGGTWTCTAAT	V4	V4	TRUE	10.1186/gb-2011-12-5-r50	Moving pictures of the human microbiome	Genome biology
ERR1868647	PRJEB19825	SAMEA103890635	EMP	V4	515F-806R	515F_GTGCCAGCMGCCGCGGTAA	806R_GGACTACHVGGGTWTCTAAT	V4	V4	TRUE	10.1186/gb-2011-12-5-r50	Moving pictures of the human microbiome	Genome biology
ERR1868646	PRJEB19825	SAMEA103890634	EMP	V4	515F-806R	515F_GTGCCAGCMGCCGCGGTAA	806R_GGACTACHVGGGTWTCTAAT	V4	V4	TRUE	10.1186/gb-2011-12-5-r50	Moving pictures of the human microbiome	Genome biology
ERR1868645	PRJEB19825	SAMEA103890633	EMP	V4	515F-806R	515F_GTGCCAGCMGCCGCGGTAA	806R_GGACTACHVGGGTWTCTAAT	V4	V4	TRUE	10.1186/gb-2011-12-5-r50	Moving pictures of the human microbiome	Genome biology
ERR1868644	PRJEB19825	SAMEA103890632	EMP	V4	515F-806R	515F_GTGCCAGCMGCCGCGGTAA	806R_GGACTACHVGGGTWTCTAAT	V4	V4	TRUE	10.1186/gb-2011-12-5-r50	Moving pictures of the human microbiome	Genome biology
ERR1868643	PRJEB19825	SAMEA103890631	EMP	V4	515F-806R	515F_GTGCCAGCMGCCGCGGTAA	806R_GGACTACHVGGGTWTCTAAT	V4	V4	TRUE	10.1186/gb-2011-12-5-r50	Moving pictures of the human microbiome	Genome biology
ERR1868642	PRJEB19825	SAMEA103890630	EMP	V4	515F-806R	515F_GTGCCAGCMGCCGCGGTAA	806R_GGACTACHVGGGTWTCTAAT	V4	V4	TRUE	10.1186/gb-2011-12-5-r50	Moving pictures of the human microbiome	Genome biology
ERR1868641	PRJEB19825	SAMEA103890629	EMP	V4	515F-806R	515F_GTGCCAGCMGCCGCGGTAA	806R_GGACTACHVGGGTWTCTAAT	V4	V4	TRUE	10.1186/gb-2011-12-5-r50	Moving pictures of the human microbiome	Genome biology
ERR1868640	PRJEB19825	SAMEA103890628	EMP	V4	515F-806R	515F_GTGCCAGCMGCCGCGGTAA	806R_GGACTACHVGGGTWTCTAAT	V4	V4	TRUE	10.1186/gb-2011-12-5-r50	Moving pictures of the human microbiome	Genome biology
ERR1868639	PRJEB19825	SAMEA103890627	EMP	V4	515F-806R	515F_GTGCCAGCMGCCGCGGTAA	806R_GGACTACHVGGGTWTCTAAT	V4	V4	TRUE	10.1186/gb-2011-12-5-r50	Moving pictures of the human microbiome	Genome biology
ERR1868638	PRJEB19825	SAMEA103890626	EMP	V4	515F-806R	515F_GTGCCAGCMGCCGCGGTAA	806R_GGACTACHVGGGTWTCTAAT	V4	V4	TRUE	10.1186/gb-2011-12-5-r50	Moving pictures of the human microbiome	Genome biology
ERR1868637	PRJEB19825	SAMEA103890625	EMP	V4	515F-806R	515F_GTGCCAGCMGCCGCGGTAA	806R_GGACTACHVGGGTWTCTAAT	V4	V4	TRUE	10.1186/gb-2011-12-5-r50	Moving pictures of the human microbiome	Genome biology
ERR1868636	PRJEB19825	SAMEA103890624	EMP	V4	515F-806R	515F_GTGCCAGCMGCCGCGGTAA	806R_GGACTACHVGGGTWTCTAAT	V4	V4	TRUE	10.1186/gb-2011-12-5-r50	Moving pictures of the human microbiome	Genome biology
ERR1868635	PRJEB19825	SAMEA103890623	EMP	V4	515F-806R	515F_GTGCCAGCMGCCGCGGTAA	806R_GGACTACHVGGGTWTCTAAT	V4	V4	TRUE	10.1186/gb-2011-12-5-r50	Moving pictures of the human microbiome	Genome biology
ERR1868634	PRJEB19825	SAMEA103890622	EMP	V4	515F-806R	515F_GTGCCAGCMGCCGCGGTAA	806R_GGACTACHVGGGTWTCTAAT	V4	V4	TRUE	10.1186/gb-2011-12-5-r50	Moving pictures of the human microbiome	Genome biology
ERR1868633	PRJEB19825	SAMEA103890621	EMP	V4	515F-806R	515F_GTGCCAGCMGCCGCGGTAA	806R_GGACTACHVGGGTWTCTAAT	V4	V4	TRUE	10.1186/gb-2011-12-5-r50	Moving pictures of the human microbiome	Genome biology
ERR1868632	PRJEB19825	SAMEA103890620	EMP	V4	515F-806R	515F_GTGCCAGCMGCCGCGGTAA	806R_GGACTACHVGGGTWTCTAAT	V4	V4	TRUE	10.1186/gb-2011-12-5-r50	Moving pictures of the human microbiome	Genome biology
ERR1868631	PRJEB19825	SAMEA103890619	EMP	V4	515F-806R	515F_GTGCCAGCMGCCGCGGTAA	806R_GGACTACHVGGGTWTCTAAT	V4	V4	TRUE	10.1186/gb-2011-12-5-r50	Moving pictures of the human microbiome	Genome biology
ERR1868630	PRJEB19825	SAMEA103890618	EMP	V4	515F-806R	515F_GTGCCAGCMGCCGCGGTAA	806R_GGACTACHVGGGTWTCTAAT	V4	V4	TRUE	10.1186/gb-2011-12-5-r50	Moving pictures of the human microbiome	Genome biology
ERR1868629	PRJEB19825	SAMEA103890617	EMP	V4	515F-806R	515F_GTGCCAGCMGCCGCGGTAA	806R_GGACTACHVGGGTWTCTAAT	V4	V4	TRUE	10.1186/gb-2011-12-5-r50	Moving pictures of the human microbiome	Genome biology
ERR1868628	PRJEB19825	SAMEA103890616	EMP	V4	515F-806R	515F_GTGCCAGCMGCCGCGGTAA	806R_GGACTACHVGGGTWTCTAAT	V4	V4	TRUE	10.1186/gb-2011-12-5-r50	Moving pictures of the human microbiome	Genome biology
ERR1868627	PRJEB19825	SAMEA103890615	EMP	V4	515F-806R	515F_GTGCCAGCMGCCGCGGTAA	806R_GGACTACHVGGGTWTCTAAT	V4	V4	TRUE	10.1186/gb-2011-12-5-r50	Moving pictures of the human microbiome	Genome biology
ERR1868626	PRJEB19825	SAMEA103890614	EMP	V4	515F-806R	515F_GTGCCAGCMGCCGCGGTAA	806R_GGACTACHVGGGTWTCTAAT	V4	V4	TRUE	10.1186/gb-2011-12-5-r50	Moving pictures of the human microbiome	Genome biology
ERR1868625	PRJEB19825	SAMEA103890613	EMP	V4	515F-806R	515F_GTGCCAGCMGCCGCGGTAA	806R_GGACTACHVGGGTWTCTAAT	V4	V4	TRUE	10.1186/gb-2011-12-5-r50	Moving pictures of the human microbiome	Genome biology
ERR1868624	PRJEB19825	SAMEA103890612	EMP	V4	515F-806R	515F_GTGCCAGCMGCCGCGGTAA	806R_GGACTACHVGGGTWTCTAAT	V4	V4	TRUE	10.1186/gb-2011-12-5-r50	Moving pictures of the human microbiome	Genome biology
ERR1868623	PRJEB19825	SAMEA103890611	EMP	V4	515F-806R	515F_GTGCCAGCMGCCGCGGTAA	806R_GGACTACHVGGGTWTCTAAT	V4	V4	TRUE	10.1186/gb-2011-12-5-r50	Moving pictures of the human microbiome	Genome biology
ERR1868622	PRJEB19825	SAMEA103890610	EMP	V4	515F-806R	515F_GTGCCAGCMGCCGCGGTAA	806R_GGACTACHVGGGTWTCTAAT	V4	V4	TRUE	10.1186/gb-2011-12-5-r50	Moving pictures of the human microbiome	Genome biology
ERR1868621	PRJEB19825	SAMEA103890609	EMP	V4	515F-806R	515F_GTGCCAGCMGCCGCGGTAA	806R_GGACTACHVGGGTWTCTAAT	V4	V4	TRUE	10.1186/gb-2011-12-5-r50	Moving pictures of the human microbiome	Genome biology
ERR1868620	PRJEB19825	SAMEA103890608	EMP	V4	515F-806R	515F_GTGCCAGCMGCCGCGGTAA	806R_GGACTACHVGGGTWTCTAAT	V4	V4	TRUE	10.1186/gb-2011-12-5-r50	Moving pictures of the human microbiome	Genome biology
ERR1868619	PRJEB19825	SAMEA103890607	EMP	V4	515F-806R	515F_GTGCCAGCMGCCGCGGTAA	806R_GGACTACHVGGGTWTCTAAT	V4	V4	TRUE	10.1186/gb-2011-12-5-r50	Moving pictures of the human microbiome	Genome biology
ERR1868618	PRJEB19825	SAMEA103890606	EMP	V4	515F-806R	515F_GTGCCAGCMGCCGCGGTAA	806R_GGACTACHVGGGTWTCTAAT	V4	V4	TRUE	10.1186/gb-2011-12-5-r50	Moving pictures of the human microbiome	Genome biology
ERR1868617	PRJEB19825	SAMEA103890605	EMP	V4	515F-806R	515F_GTGCCAGCMGCCGCGGTAA	806R_GGACTACHVGGGTWTCTAAT	V4	V4	TRUE	10.1186/gb-2011-12-5-r50	Moving pictures of the human microbiome	Genome biology
ERR1868616	PRJEB19825	SAMEA103890604	EMP	V4	515F-806R	515F_GTGCCAGCMGCCGCGGTAA	806R_GGACTACHVGGGTWTCTAAT	V4	V4	TRUE	10.1186/gb-2011-12-5-r50	Moving pictures of the human microbiome	Genome biology
ERR1868615	PRJEB19825	SAMEA103890603	EMP	V4	515F-806R	515F_GTGCCAGCMGCCGCGGTAA	806R_GGACTACHVGGGTWTCTAAT	V4	V4	TRUE	10.1186/gb-2011-12-5-r50	Moving pictures of the human microbiome	Genome biology
ERR1868614	PRJEB19825	SAMEA103890602	EMP	V4	515F-806R	515F_GTGCCAGCMGCCGCGGTAA	806R_GGACTACHVGGGTWTCTAAT	V4	V4	TRUE	10.1186/gb-2011-12-5-r50	Moving pictures of the human microbiome	Genome biology
ERR1868613	PRJEB19825	SAMEA103890601	EMP	V4	515F-806R	515F_GTGCCAGCMGCCGCGGTAA	806R_GGACTACHVGGGTWTCTAAT	V4	V4	TRUE	10.1186/gb-2011-12-5-r50	Moving pictures of the human microbiome	Genome biology
ERR1868612	PRJEB19825	SAMEA103890600	EMP	V4	515F-806R	515F_GTGCCAGCMGCCGCGGTAA	806R_GGACTACHVGGGTWTCTAAT	V4	V4	TRUE	10.1186/gb-2011-12-5-r50	Moving pictures of the human microbiome	Genome biology
ERR1868611	PRJEB19825	SAMEA103890599	EMP	V4	515F-806R	515F_GTGCCAGCMGCCGCGGTAA	806R_GGACTACHVGGGTWTCTAAT	V4	V4	TRUE	10.1186/gb-2011-12-5-r50	Moving pictures of the human microbiome	Genome biology
ERR1868610	PRJEB19825	SAMEA103890598	EMP	V4	515F-806R	515F_GTGCCAGCMGCCGCGGTAA	806R_GGACTACHVGGGTWTCTAAT	V4	V4	TRUE	10.1186/gb-2011-12-5-r50	Moving pictures of the human microbiome	Genome biology
ERR1868609	PRJEB19825	SAMEA103890597	EMP	V4	515F-806R	515F_GTGCCAGCMGCCGCGGTAA	806R_GGACTACHVGGGTWTCTAAT	V4	V4	TRUE	10.1186/gb-2011-12-5-r50	Moving pictures of the human microbiome	Genome biology
ERR1868608	PRJEB19825	SAMEA103890596	EMP	V4	515F-806R	515F_GTGCCAGCMGCCGCGGTAA	806R_GGACTACHVGGGTWTCTAAT	V4	V4	TRUE	10.1186/gb-2011-12-5-r50	Moving pictures of the human microbiome	Genome biology
ERR1868607	PRJEB19825	SAMEA103890595	EMP	V4	515F-806R	515F_GTGCCAGCMGCCGCGGTAA	806R_GGACTACHVGGGTWTCTAAT	V4	V4	TRUE	10.1186/gb-2011-12-5-r50	Moving pictures of the human microbiome	Genome biology
ERR1868606	PRJEB19825	SAMEA103890594	EMP	V4	515F-806R	515F_GTGCCAGCMGCCGCGGTAA	806R_GGACTACHVGGGTWTCTAAT	V4	V4	TRUE	10.1186/gb-2011-12-5-r50	Moving pictures of the human microbiome	Genome biology
ERR1868605	PRJEB19825	SAMEA103890593	EMP	V4	515F-806R	515F_GTGCCAGCMGCCGCGGTAA	806R_GGACTACHVGGGTWTCTAAT	V4	V4	TRUE	10.1186/gb-2011-12-5-r50	Moving pictures of the human microbiome	Genome biology
ERR1868604	PRJEB19825	SAMEA103890592	EMP	V4	515F-806R	515F_GTGCCAGCMGCCGCGGTAA	806R_GGACTACHVGGGTWTCTAAT	V4	V4	TRUE	10.1186/gb-2011-12-5-r50	Moving pictures of the human microbiome	Genome biology
ERR1868603	PRJEB19825	SAMEA103890591	EMP	V4	515F-806R	515F_GTGCCAGCMGCCGCGGTAA	806R_GGACTACHVGGGTWTCTAAT	V4	V4	TRUE	10.1186/gb-2011-12-5-r50	Moving pictures of the human microbiome	Genome biology
ERR1868602	PRJEB19825	SAMEA103890590	EMP	V4	515F-806R	515F_GTGCCAGCMGCCGCGGTAA	806R_GGACTACHVGGGTWTCTAAT	V4	V4	TRUE	10.1186/gb-2011-12-5-r50	Moving pictures of the human microbiome	Genome biology
ERR1868601	PRJEB19825	SAMEA103890589	EMP	V4	515F-806R	515F_GTGCCAGCMGCCGCGGTAA	806R_GGACTACHVGGGTWTCTAAT	V4	V4	TRUE	10.1186/gb-2011-12-5-r50	Moving pictures of the human microbiome	Genome biology
ERR1868600	PRJEB19825	SAMEA103890588	EMP	V4	515F-806R	515F_GTGCCAGCMGCCGCGGTAA	806R_GGACTACHVGGGTWTCTAAT	V4	V4	TRUE	10.1186/gb-2011-12-5-r50	Moving pictures of the human microbiome	Genome biology
ERR1868599	PRJEB19825	SAMEA103890587	EMP	V4	515F-806R	515F_GTGCCAGCMGCCGCGGTAA	806R_GGACTACHVGGGTWTCTAAT	V4	V4	TRUE	10.1186/gb-2011-12-5-r50	Moving pictures of the human microbiome	Genome biology
ERR1868598	PRJEB19825	SAMEA103890586	EMP	V4	515F-806R	515F_GTGCCAGCMGCCGCGGTAA	806R_GGACTACHVGGGTWTCTAAT	V4	V4	TRUE	10.1186/gb-2011-12-5-r50	Moving pictures of the human microbiome	Genome biology
ERR1868597	PRJEB19825	SAMEA103890585	EMP	V4	515F-806R	515F_GTGCCAGCMGCCGCGGTAA	806R_GGACTACHVGGGTWTCTAAT	V4	V4	TRUE	10.1186/gb-2011-12-5-r50	Moving pictures of the human microbiome	Genome biology
ERR1868596	PRJEB19825	SAMEA103890584	EMP	V4	515F-806R	515F_GTGCCAGCMGCCGCGGTAA	806R_GGACTACHVGGGTWTCTAAT	V4	V4	TRUE	10.1186/gb-2011-12-5-r50	Moving pictures of the human microbiome	Genome biology
ERR1868595	PRJEB19825	SAMEA103890583	EMP	V4	515F-806R	515F_GTGCCAGCMGCCGCGGTAA	806R_GGACTACHVGGGTWTCTAAT	V4	V4	TRUE	10.1186/gb-2011-12-5-r50	Moving pictures of the human microbiome	Genome biology
ERR1868594	PRJEB19825	SAMEA103890582	EMP	V4	515F-806R	515F_GTGCCAGCMGCCGCGGTAA	806R_GGACTACHVGGGTWTCTAAT	V4	V4	TRUE	10.1186/gb-2011-12-5-r50	Moving pictures of the human microbiome	Genome biology
ERR1868593	PRJEB19825	SAMEA103890581	EMP	V4	515F-806R	515F_GTGCCAGCMGCCGCGGTAA	806R_GGACTACHVGGGTWTCTAAT	V4	V4	TRUE	10.1186/gb-2011-12-5-r50	Moving pictures of the human microbiome	Genome biology
ERR1868592	PRJEB19825	SAMEA103890580	EMP	V4	515F-806R	515F_GTGCCAGCMGCCGCGGTAA	806R_GGACTACHVGGGTWTCTAAT	V4	V4	TRUE	10.1186/gb-2011-12-5-r50	Moving pictures of the human microbiome	Genome biology
ERR1868591	PRJEB19825	SAMEA103890579	EMP	V4	515F-806R	515F_GTGCCAGCMGCCGCGGTAA	806R_GGACTACHVGGGTWTCTAAT	V4	V4	TRUE	10.1186/gb-2011-12-5-r50	Moving pictures of the human microbiome	Genome biology
ERR1868590	PRJEB19825	SAMEA103890578	EMP	V4	515F-806R	515F_GTGCCAGCMGCCGCGGTAA	806R_GGACTACHVGGGTWTCTAAT	V4	V4	TRUE	10.1186/gb-2011-12-5-r50	Moving pictures of the human microbiome	Genome biology
ERR1868589	PRJEB19825	SAMEA103890577	EMP	V4	515F-806R	515F_GTGCCAGCMGCCGCGGTAA	806R_GGACTACHVGGGTWTCTAAT	V4	V4	TRUE	10.1186/gb-2011-12-5-r50	Moving pictures of the human microbiome	Genome biology
ERR1868588	PRJEB19825	SAMEA103890576	EMP	V4	515F-806R	515F_GTGCCAGCMGCCGCGGTAA	806R_GGACTACHVGGGTWTCTAAT	V4	V4	TRUE	10.1186/gb-2011-12-5-r50	Moving pictures of the human microbiome	Genome biology
ERR1868587	PRJEB19825	SAMEA103890575	EMP	V4	515F-806R	515F_GTGCCAGCMGCCGCGGTAA	806R_GGACTACHVGGGTWTCTAAT	V4	V4	TRUE	10.1186/gb-2011-12-5-r50	Moving pictures of the human microbiome	Genome biology
ERR1868586	PRJEB19825	SAMEA103890574	EMP	V4	515F-806R	515F_GTGCCAGCMGCCGCGGTAA	806R_GGACTACHVGGGTWTCTAAT	V4	V4	TRUE	10.1186/gb-2011-12-5-r50	Moving pictures of the human microbiome	Genome biology
ERR1868585	PRJEB19825	SAMEA103890573	EMP	V4	515F-806R	515F_GTGCCAGCMGCCGCGGTAA	806R_GGACTACHVGGGTWTCTAAT	V4	V4	TRUE	10.1186/gb-2011-12-5-r50	Moving pictures of the human microbiome	Genome biology
ERR1868584	PRJEB19825	SAMEA103890572	EMP	V4	515F-806R	515F_GTGCCAGCMGCCGCGGTAA	806R_GGACTACHVGGGTWTCTAAT	V4	V4	TRUE	10.1186/gb-2011-12-5-r50	Moving pictures of the human microbiome	Genome biology
ERR1868583	PRJEB19825	SAMEA103890571	EMP	V4	515F-806R	515F_GTGCCAGCMGCCGCGGTAA	806R_GGACTACHVGGGTWTCTAAT	V4	V4	TRUE	10.1186/gb-2011-12-5-r50	Moving pictures of the human microbiome	Genome biology
ERR1868582	PRJEB19825	SAMEA103890570	EMP	V4	515F-806R	515F_GTGCCAGCMGCCGCGGTAA	806R_GGACTACHVGGGTWTCTAAT	V4	V4	TRUE	10.1186/gb-2011-12-5-r50	Moving pictures of the human microbiome	Genome biology
ERR1868581	PRJEB19825	SAMEA103890569	EMP	V4	515F-806R	515F_GTGCCAGCMGCCGCGGTAA	806R_GGACTACHVGGGTWTCTAAT	V4	V4	TRUE	10.1186/gb-2011-12-5-r50	Moving pictures of the human microbiome	Genome biology
ERR1868580	PRJEB19825	SAMEA103890568	EMP	V4	515F-806R	515F_GTGCCAGCMGCCGCGGTAA	806R_GGACTACHVGGGTWTCTAAT	V4	V4	TRUE	10.1186/gb-2011-12-5-r50	Moving pictures of the human microbiome	Genome biology
ERR1868579	PRJEB19825	SAMEA103890567	EMP	V4	515F-806R	515F_GTGCCAGCMGCCGCGGTAA	806R_GGACTACHVGGGTWTCTAAT	V4	V4	TRUE	10.1186/gb-2011-12-5-r50	Moving pictures of the human microbiome	Genome biology
ERR1868578	PRJEB19825	SAMEA103890566	EMP	V4	515F-806R	515F_GTGCCAGCMGCCGCGGTAA	806R_GGACTACHVGGGTWTCTAAT	V4	V4	TRUE	10.1186/gb-2011-12-5-r50	Moving pictures of the human microbiome	Genome biology
ERR1868577	PRJEB19825	SAMEA103890565	EMP	V4	515F-806R	515F_GTGCCAGCMGCCGCGGTAA	806R_GGACTACHVGGGTWTCTAAT	V4	V4	TRUE	10.1186/gb-2011-12-5-r50	Moving pictures of the human microbiome	Genome biology
ERR1868576	PRJEB19825	SAMEA103890564	EMP	V4	515F-806R	515F_GTGCCAGCMGCCGCGGTAA	806R_GGACTACHVGGGTWTCTAAT	V4	V4	TRUE	10.1186/gb-2011-12-5-r50	Moving pictures of the human microbiome	Genome biology
ERR1868575	PRJEB19825	SAMEA103890563	EMP	V4	515F-806R	515F_GTGCCAGCMGCCGCGGTAA	806R_GGACTACHVGGGTWTCTAAT	V4	V4	TRUE	10.1186/gb-2011-12-5-r50	Moving pictures of the human microbiome	Genome biology
ERR1868574	PRJEB19825	SAMEA103890562	EMP	V4	515F-806R	515F_GTGCCAGCMGCCGCGGTAA	806R_GGACTACHVGGGTWTCTAAT	V4	V4	TRUE	10.1186/gb-2011-12-5-r50	Moving pictures of the human microbiome	Genome biology
ERR1868573	PRJEB19825	SAMEA103890561	EMP	V4	515F-806R	515F_GTGCCAGCMGCCGCGGTAA	806R_GGACTACHVGGGTWTCTAAT	V4	V4	TRUE	10.1186/gb-2011-12-5-r50	Moving pictures of the human microbiome	Genome biology
ERR1868572	PRJEB19825	SAMEA103890560	EMP	V4	515F-806R	515F_GTGCCAGCMGCCGCGGTAA	806R_GGACTACHVGGGTWTCTAAT	V4	V4	TRUE	10.1186/gb-2011-12-5-r50	Moving pictures of the human microbiome	Genome biology
ERR1868571	PRJEB19825	SAMEA103890559	EMP	V4	515F-806R	515F_GTGCCAGCMGCCGCGGTAA	806R_GGACTACHVGGGTWTCTAAT	V4	V4	TRUE	10.1186/gb-2011-12-5-r50	Moving pictures of the human microbiome	Genome biology
ERR1868570	PRJEB19825	SAMEA103890558	EMP	V4	515F-806R	515F_GTGCCAGCMGCCGCGGTAA	806R_GGACTACHVGGGTWTCTAAT	V4	V4	TRUE	10.1186/gb-2011-12-5-r50	Moving pictures of the human microbiome	Genome biology
ERR1868569	PRJEB19825	SAMEA103890557	EMP	V4	515F-806R	515F_GTGCCAGCMGCCGCGGTAA	806R_GGACTACHVGGGTWTCTAAT	V4	V4	TRUE	10.1186/gb-2011-12-5-r50	Moving pictures of the human microbiome	Genome biology
ERR1868568	PRJEB19825	SAMEA103890556	EMP	V4	515F-806R	515F_GTGCCAGCMGCCGCGGTAA	806R_GGACTACHVGGGTWTCTAAT	V4	V4	TRUE	10.1186/gb-2011-12-5-r50	Moving pictures of the human microbiome	Genome biology
ERR1868567	PRJEB19825	SAMEA103890555	EMP	V4	515F-806R	515F_GTGCCAGCMGCCGCGGTAA	806R_GGACTACHVGGGTWTCTAAT	V4	V4	TRUE	10.1186/gb-2011-12-5-r50	Moving pictures of the human microbiome	Genome biology
ERR1868566	PRJEB19825	SAMEA103890554	EMP	V4	515F-806R	515F_GTGCCAGCMGCCGCGGTAA	806R_GGACTACHVGGGTWTCTAAT	V4	V4	TRUE	10.1186/gb-2011-12-5-r50	Moving pictures of the human microbiome	Genome biology
ERR1868565	PRJEB19825	SAMEA103890553	EMP	V4	515F-806R	515F_GTGCCAGCMGCCGCGGTAA	806R_GGACTACHVGGGTWTCTAAT	V4	V4	TRUE	10.1186/gb-2011-12-5-r50	Moving pictures of the human microbiome	Genome biology
ERR1868564	PRJEB19825	SAMEA103890552	EMP	V4	515F-806R	515F_GTGCCAGCMGCCGCGGTAA	806R_GGACTACHVGGGTWTCTAAT	V4	V4	TRUE	10.1186/gb-2011-12-5-r50	Moving pictures of the human microbiome	Genome biology
ERR1868563	PRJEB19825	SAMEA103890551	EMP	V4	515F-806R	515F_GTGCCAGCMGCCGCGGTAA	806R_GGACTACHVGGGTWTCTAAT	V4	V4	TRUE	10.1186/gb-2011-12-5-r50	Moving pictures of the human microbiome	Genome biology
ERR1868562	PRJEB19825	SAMEA103890550	EMP	V4	515F-806R	515F_GTGCCAGCMGCCGCGGTAA	806R_GGACTACHVGGGTWTCTAAT	V4	V4	TRUE	10.1186/gb-2011-12-5-r50	Moving pictures of the human microbiome	Genome biology
ERR1868561	PRJEB19825	SAMEA103890549	EMP	V4	515F-806R	515F_GTGCCAGCMGCCGCGGTAA	806R_GGACTACHVGGGTWTCTAAT	V4	V4	TRUE	10.1186/gb-2011-12-5-r50	Moving pictures of the human microbiome	Genome biology
ERR1868560	PRJEB19825	SAMEA103890548	EMP	V4	515F-806R	515F_GTGCCAGCMGCCGCGGTAA	806R_GGACTACHVGGGTWTCTAAT	V4	V4	TRUE	10.1186/gb-2011-12-5-r50	Moving pictures of the human microbiome	Genome biology
ERR1868559	PRJEB19825	SAMEA103890547	EMP	V4	515F-806R	515F_GTGCCAGCMGCCGCGGTAA	806R_GGACTACHVGGGTWTCTAAT	V4	V4	TRUE	10.1186/gb-2011-12-5-r50	Moving pictures of the human microbiome	Genome biology
ERR1868558	PRJEB19825	SAMEA103890546	EMP	V4	515F-806R	515F_GTGCCAGCMGCCGCGGTAA	806R_GGACTACHVGGGTWTCTAAT	V4	V4	TRUE	10.1186/gb-2011-12-5-r50	Moving pictures of the human microbiome	Genome biology
ERR1868557	PRJEB19825	SAMEA103890545	EMP	V4	515F-806R	515F_GTGCCAGCMGCCGCGGTAA	806R_GGACTACHVGGGTWTCTAAT	V4	V4	TRUE	10.1186/gb-2011-12-5-r50	Moving pictures of the human microbiome	Genome biology
ERR1868556	PRJEB19825	SAMEA103890544	EMP	V4	515F-806R	515F_GTGCCAGCMGCCGCGGTAA	806R_GGACTACHVGGGTWTCTAAT	V4	V4	TRUE	10.1186/gb-2011-12-5-r50	Moving pictures of the human microbiome	Genome biology
ERR1868555	PRJEB19825	SAMEA103890543	EMP	V4	515F-806R	515F_GTGCCAGCMGCCGCGGTAA	806R_GGACTACHVGGGTWTCTAAT	V4	V4	TRUE	10.1186/gb-2011-12-5-r50	Moving pictures of the human microbiome	Genome biology
ERR1868554	PRJEB19825	SAMEA103890542	EMP	V4	515F-806R	515F_GTGCCAGCMGCCGCGGTAA	806R_GGACTACHVGGGTWTCTAAT	V4	V4	TRUE	10.1186/gb-2011-12-5-r50	Moving pictures of the human microbiome	Genome biology
ERR1868553	PRJEB19825	SAMEA103890541	EMP	V4	515F-806R	515F_GTGCCAGCMGCCGCGGTAA	806R_GGACTACHVGGGTWTCTAAT	V4	V4	TRUE	10.1186/gb-2011-12-5-r50	Moving pictures of the human microbiome	Genome biology
ERR1868552	PRJEB19825	SAMEA103890540	EMP	V4	515F-806R	515F_GTGCCAGCMGCCGCGGTAA	806R_GGACTACHVGGGTWTCTAAT	V4	V4	TRUE	10.1186/gb-2011-12-5-r50	Moving pictures of the human microbiome	Genome biology
ERR1868551	PRJEB19825	SAMEA103890539	EMP	V4	515F-806R	515F_GTGCCAGCMGCCGCGGTAA	806R_GGACTACHVGGGTWTCTAAT	V4	V4	TRUE	10.1186/gb-2011-12-5-r50	Moving pictures of the human microbiome	Genome biology
ERR1868550	PRJEB19825	SAMEA103890538	EMP	V4	515F-806R	515F_GTGCCAGCMGCCGCGGTAA	806R_GGACTACHVGGGTWTCTAAT	V4	V4	TRUE	10.1186/gb-2011-12-5-r50	Moving pictures of the human microbiome	Genome biology
ERR1868549	PRJEB19825	SAMEA103890537	EMP	V4	515F-806R	515F_GTGCCAGCMGCCGCGGTAA	806R_GGACTACHVGGGTWTCTAAT	V4	V4	TRUE	10.1186/gb-2011-12-5-r50	Moving pictures of the human microbiome	Genome biology
ERR1868548	PRJEB19825	SAMEA103890536	EMP	V4	515F-806R	515F_GTGCCAGCMGCCGCGGTAA	806R_GGACTACHVGGGTWTCTAAT	V4	V4	TRUE	10.1186/gb-2011-12-5-r50	Moving pictures of the human microbiome	Genome biology
ERR1868547	PRJEB19825	SAMEA103890535	EMP	V4	515F-806R	515F_GTGCCAGCMGCCGCGGTAA	806R_GGACTACHVGGGTWTCTAAT	V4	V4	TRUE	10.1186/gb-2011-12-5-r50	Moving pictures of the human microbiome	Genome biology
ERR1868546	PRJEB19825	SAMEA103890534	EMP	V4	515F-806R	515F_GTGCCAGCMGCCGCGGTAA	806R_GGACTACHVGGGTWTCTAAT	V4	V4	TRUE	10.1186/gb-2011-12-5-r50	Moving pictures of the human microbiome	Genome biology
ERR1868545	PRJEB19825	SAMEA103890533	EMP	V4	515F-806R	515F_GTGCCAGCMGCCGCGGTAA	806R_GGACTACHVGGGTWTCTAAT	V4	V4	TRUE	10.1186/gb-2011-12-5-r50	Moving pictures of the human microbiome	Genome biology
ERR1868544	PRJEB19825	SAMEA103890532	EMP	V4	515F-806R	515F_GTGCCAGCMGCCGCGGTAA	806R_GGACTACHVGGGTWTCTAAT	V4	V4	TRUE	10.1186/gb-2011-12-5-r50	Moving pictures of the human microbiome	Genome biology
ERR1868543	PRJEB19825	SAMEA103890531	EMP	V4	515F-806R	515F_GTGCCAGCMGCCGCGGTAA	806R_GGACTACHVGGGTWTCTAAT	V4	V4	TRUE	10.1186/gb-2011-12-5-r50	Moving pictures of the human microbiome	Genome biology
ERR1868542	PRJEB19825	SAMEA103890530	EMP	V4	515F-806R	515F_GTGCCAGCMGCCGCGGTAA	806R_GGACTACHVGGGTWTCTAAT	V4	V4	TRUE	10.1186/gb-2011-12-5-r50	Moving pictures of the human microbiome	Genome biology
ERR1868541	PRJEB19825	SAMEA103890529	EMP	V4	515F-806R	515F_GTGCCAGCMGCCGCGGTAA	806R_GGACTACHVGGGTWTCTAAT	V4	V4	TRUE	10.1186/gb-2011-12-5-r50	Moving pictures of the human microbiome	Genome biology
ERR1868540	PRJEB19825	SAMEA103890528	EMP	V4	515F-806R	515F_GTGCCAGCMGCCGCGGTAA	806R_GGACTACHVGGGTWTCTAAT	V4	V4	TRUE	10.1186/gb-2011-12-5-r50	Moving pictures of the human microbiome	Genome biology
ERR1868539	PRJEB19825	SAMEA103890527	EMP	V4	515F-806R	515F_GTGCCAGCMGCCGCGGTAA	806R_GGACTACHVGGGTWTCTAAT	V4	V4	TRUE	10.1186/gb-2011-12-5-r50	Moving pictures of the human microbiome	Genome biology
ERR1868538	PRJEB19825	SAMEA103890526	EMP	V4	515F-806R	515F_GTGCCAGCMGCCGCGGTAA	806R_GGACTACHVGGGTWTCTAAT	V4	V4	TRUE	10.1186/gb-2011-12-5-r50	Moving pictures of the human microbiome	Genome biology
ERR1868537	PRJEB19825	SAMEA103890525	EMP	V4	515F-806R	515F_GTGCCAGCMGCCGCGGTAA	806R_GGACTACHVGGGTWTCTAAT	V4	V4	TRUE	10.1186/gb-2011-12-5-r50	Moving pictures of the human microbiome	Genome biology
ERR1868536	PRJEB19825	SAMEA103890524	EMP	V4	515F-806R	515F_GTGCCAGCMGCCGCGGTAA	806R_GGACTACHVGGGTWTCTAAT	V4	V4	TRUE	10.1186/gb-2011-12-5-r50	Moving pictures of the human microbiome	Genome biology
ERR1868535	PRJEB19825	SAMEA103890523	EMP	V4	515F-806R	515F_GTGCCAGCMGCCGCGGTAA	806R_GGACTACHVGGGTWTCTAAT	V4	V4	TRUE	10.1186/gb-2011-12-5-r50	Moving pictures of the human microbiome	Genome biology
ERR1868534	PRJEB19825	SAMEA103890522	EMP	V4	515F-806R	515F_GTGCCAGCMGCCGCGGTAA	806R_GGACTACHVGGGTWTCTAAT	V4	V4	TRUE	10.1186/gb-2011-12-5-r50	Moving pictures of the human microbiome	Genome biology
ERR1868533	PRJEB19825	SAMEA103890521	EMP	V4	515F-806R	515F_GTGCCAGCMGCCGCGGTAA	806R_GGACTACHVGGGTWTCTAAT	V4	V4	TRUE	10.1186/gb-2011-12-5-r50	Moving pictures of the human microbiome	Genome biology
ERR1868532	PRJEB19825	SAMEA103890520	EMP	V4	515F-806R	515F_GTGCCAGCMGCCGCGGTAA	806R_GGACTACHVGGGTWTCTAAT	V4	V4	TRUE	10.1186/gb-2011-12-5-r50	Moving pictures of the human microbiome	Genome biology
ERR1868531	PRJEB19825	SAMEA103890519	EMP	V4	515F-806R	515F_GTGCCAGCMGCCGCGGTAA	806R_GGACTACHVGGGTWTCTAAT	V4	V4	TRUE	10.1186/gb-2011-12-5-r50	Moving pictures of the human microbiome	Genome biology
ERR1868530	PRJEB19825	SAMEA103890518	EMP	V4	515F-806R	515F_GTGCCAGCMGCCGCGGTAA	806R_GGACTACHVGGGTWTCTAAT	V4	V4	TRUE	10.1186/gb-2011-12-5-r50	Moving pictures of the human microbiome	Genome biology
ERR1868529	PRJEB19825	SAMEA103890517	EMP	V4	515F-806R	515F_GTGCCAGCMGCCGCGGTAA	806R_GGACTACHVGGGTWTCTAAT	V4	V4	TRUE	10.1186/gb-2011-12-5-r50	Moving pictures of the human microbiome	Genome biology
ERR1868528	PRJEB19825	SAMEA103890516	EMP	V4	515F-806R	515F_GTGCCAGCMGCCGCGGTAA	806R_GGACTACHVGGGTWTCTAAT	V4	V4	TRUE	10.1186/gb-2011-12-5-r50	Moving pictures of the human microbiome	Genome biology
ERR1868527	PRJEB19825	SAMEA103890515	EMP	V4	515F-806R	515F_GTGCCAGCMGCCGCGGTAA	806R_GGACTACHVGGGTWTCTAAT	V4	V4	TRUE	10.1186/gb-2011-12-5-r50	Moving pictures of the human microbiome	Genome biology
ERR1868526	PRJEB19825	SAMEA103890514	EMP	V4	515F-806R	515F_GTGCCAGCMGCCGCGGTAA	806R_GGACTACHVGGGTWTCTAAT	V4	V4	TRUE	10.1186/gb-2011-12-5-r50	Moving pictures of the human microbiome	Genome biology
ERR1868525	PRJEB19825	SAMEA103890513	EMP	V4	515F-806R	515F_GTGCCAGCMGCCGCGGTAA	806R_GGACTACHVGGGTWTCTAAT	V4	V4	TRUE	10.1186/gb-2011-12-5-r50	Moving pictures of the human microbiome	Genome biology
ERR1868524	PRJEB19825	SAMEA103890512	EMP	V4	515F-806R	515F_GTGCCAGCMGCCGCGGTAA	806R_GGACTACHVGGGTWTCTAAT	V4	V4	TRUE	10.1186/gb-2011-12-5-r50	Moving pictures of the human microbiome	Genome biology
ERR1868523	PRJEB19825	SAMEA103890511	EMP	V4	515F-806R	515F_GTGCCAGCMGCCGCGGTAA	806R_GGACTACHVGGGTWTCTAAT	V4	V4	TRUE	10.1186/gb-2011-12-5-r50	Moving pictures of the human microbiome	Genome biology
ERR1868522	PRJEB19825	SAMEA103890510	EMP	V4	515F-806R	515F_GTGCCAGCMGCCGCGGTAA	806R_GGACTACHVGGGTWTCTAAT	V4	V4	TRUE	10.1186/gb-2011-12-5-r50	Moving pictures of the human microbiome	Genome biology
ERR1868521	PRJEB19825	SAMEA103890509	EMP	V4	515F-806R	515F_GTGCCAGCMGCCGCGGTAA	806R_GGACTACHVGGGTWTCTAAT	V4	V4	TRUE	10.1186/gb-2011-12-5-r50	Moving pictures of the human microbiome	Genome biology
ERR1868520	PRJEB19825	SAMEA103890508	EMP	V4	515F-806R	515F_GTGCCAGCMGCCGCGGTAA	806R_GGACTACHVGGGTWTCTAAT	V4	V4	TRUE	10.1186/gb-2011-12-5-r50	Moving pictures of the human microbiome	Genome biology
ERR1868519	PRJEB19825	SAMEA103890507	EMP	V4	515F-806R	515F_GTGCCAGCMGCCGCGGTAA	806R_GGACTACHVGGGTWTCTAAT	V4	V4	TRUE	10.1186/gb-2011-12-5-r50	Moving pictures of the human microbiome	Genome biology
ERR1868518	PRJEB19825	SAMEA103890506	EMP	V4	515F-806R	515F_GTGCCAGCMGCCGCGGTAA	806R_GGACTACHVGGGTWTCTAAT	V4	V4	TRUE	10.1186/gb-2011-12-5-r50	Moving pictures of the human microbiome	Genome biology
ERR1868517	PRJEB19825	SAMEA103890505	EMP	V4	515F-806R	515F_GTGCCAGCMGCCGCGGTAA	806R_GGACTACHVGGGTWTCTAAT	V4	V4	TRUE	10.1186/gb-2011-12-5-r50	Moving pictures of the human microbiome	Genome biology
ERR1868516	PRJEB19825	SAMEA103890504	EMP	V4	515F-806R	515F_GTGCCAGCMGCCGCGGTAA	806R_GGACTACHVGGGTWTCTAAT	V4	V4	TRUE	10.1186/gb-2011-12-5-r50	Moving pictures of the human microbiome	Genome biology
ERR1868515	PRJEB19825	SAMEA103890503	EMP	V4	515F-806R	515F_GTGCCAGCMGCCGCGGTAA	806R_GGACTACHVGGGTWTCTAAT	V4	V4	TRUE	10.1186/gb-2011-12-5-r50	Moving pictures of the human microbiome	Genome biology
ERR1868514	PRJEB19825	SAMEA103890502	EMP	V4	515F-806R	515F_GTGCCAGCMGCCGCGGTAA	806R_GGACTACHVGGGTWTCTAAT	V4	V4	TRUE	10.1186/gb-2011-12-5-r50	Moving pictures of the human microbiome	Genome biology
ERR1868513	PRJEB19825	SAMEA103890501	EMP	V4	515F-806R	515F_GTGCCAGCMGCCGCGGTAA	806R_GGACTACHVGGGTWTCTAAT	V4	V4	TRUE	10.1186/gb-2011-12-5-r50	Moving pictures of the human microbiome	Genome biology
ERR1868512	PRJEB19825	SAMEA103890500	EMP	V4	515F-806R	515F_GTGCCAGCMGCCGCGGTAA	806R_GGACTACHVGGGTWTCTAAT	V4	V4	TRUE	10.1186/gb-2011-12-5-r50	Moving pictures of the human microbiome	Genome biology
ERR1868511	PRJEB19825	SAMEA103890499	EMP	V4	515F-806R	515F_GTGCCAGCMGCCGCGGTAA	806R_GGACTACHVGGGTWTCTAAT	V4	V4	TRUE	10.1186/gb-2011-12-5-r50	Moving pictures of the human microbiome	Genome biology
ERR1868510	PRJEB19825	SAMEA103890498	EMP	V4	515F-806R	515F_GTGCCAGCMGCCGCGGTAA	806R_GGACTACHVGGGTWTCTAAT	V4	V4	TRUE	10.1186/gb-2011-12-5-r50	Moving pictures of the human microbiome	Genome biology
ERR1868509	PRJEB19825	SAMEA103890497	EMP	V4	515F-806R	515F_GTGCCAGCMGCCGCGGTAA	806R_GGACTACHVGGGTWTCTAAT	V4	V4	TRUE	10.1186/gb-2011-12-5-r50	Moving pictures of the human microbiome	Genome biology
ERR1868508	PRJEB19825	SAMEA103890496	EMP	V4	515F-806R	515F_GTGCCAGCMGCCGCGGTAA	806R_GGACTACHVGGGTWTCTAAT	V4	V4	TRUE	10.1186/gb-2011-12-5-r50	Moving pictures of the human microbiome	Genome biology
ERR1868507	PRJEB19825	SAMEA103890495	EMP	V4	515F-806R	515F_GTGCCAGCMGCCGCGGTAA	806R_GGACTACHVGGGTWTCTAAT	V4	V4	TRUE	10.1186/gb-2011-12-5-r50	Moving pictures of the human microbiome	Genome biology
ERR1868506	PRJEB19825	SAMEA103890494	EMP	V4	515F-806R	515F_GTGCCAGCMGCCGCGGTAA	806R_GGACTACHVGGGTWTCTAAT	V4	V4	TRUE	10.1186/gb-2011-12-5-r50	Moving pictures of the human microbiome	Genome biology
ERR1868505	PRJEB19825	SAMEA103890493	EMP	V4	515F-806R	515F_GTGCCAGCMGCCGCGGTAA	806R_GGACTACHVGGGTWTCTAAT	V4	V4	TRUE	10.1186/gb-2011-12-5-r50	Moving pictures of the human microbiome	Genome biology
ERR1868504	PRJEB19825	SAMEA103890492	EMP	V4	515F-806R	515F_GTGCCAGCMGCCGCGGTAA	806R_GGACTACHVGGGTWTCTAAT	V4	V4	TRUE	10.1186/gb-2011-12-5-r50	Moving pictures of the human microbiome	Genome biology
ERR1868503	PRJEB19825	SAMEA103890491	EMP	V4	515F-806R	515F_GTGCCAGCMGCCGCGGTAA	806R_GGACTACHVGGGTWTCTAAT	V4	V4	TRUE	10.1186/gb-2011-12-5-r50	Moving pictures of the human microbiome	Genome biology
ERR1868502	PRJEB19825	SAMEA103890490	EMP	V4	515F-806R	515F_GTGCCAGCMGCCGCGGTAA	806R_GGACTACHVGGGTWTCTAAT	V4	V4	TRUE	10.1186/gb-2011-12-5-r50	Moving pictures of the human microbiome	Genome biology
ERR1868501	PRJEB19825	SAMEA103890489	EMP	V4	515F-806R	515F_GTGCCAGCMGCCGCGGTAA	806R_GGACTACHVGGGTWTCTAAT	V4	V4	TRUE	10.1186/gb-2011-12-5-r50	Moving pictures of the human microbiome	Genome biology
ERR1868500	PRJEB19825	SAMEA103890488	EMP	V4	515F-806R	515F_GTGCCAGCMGCCGCGGTAA	806R_GGACTACHVGGGTWTCTAAT	V4	V4	TRUE	10.1186/gb-2011-12-5-r50	Moving pictures of the human microbiome	Genome biology
ERR1868499	PRJEB19825	SAMEA103890487	EMP	V4	515F-806R	515F_GTGCCAGCMGCCGCGGTAA	806R_GGACTACHVGGGTWTCTAAT	V4	V4	TRUE	10.1186/gb-2011-12-5-r50	Moving pictures of the human microbiome	Genome biology
ERR1868498	PRJEB19825	SAMEA103890486	EMP	V4	515F-806R	515F_GTGCCAGCMGCCGCGGTAA	806R_GGACTACHVGGGTWTCTAAT	V4	V4	TRUE	10.1186/gb-2011-12-5-r50	Moving pictures of the human microbiome	Genome biology
ERR1868497	PRJEB19825	SAMEA103890485	EMP	V4	515F-806R	515F_GTGCCAGCMGCCGCGGTAA	806R_GGACTACHVGGGTWTCTAAT	V4	V4	TRUE	10.1186/gb-2011-12-5-r50	Moving pictures of the human microbiome	Genome biology
ERR1868496	PRJEB19825	SAMEA103890484	EMP	V4	515F-806R	515F_GTGCCAGCMGCCGCGGTAA	806R_GGACTACHVGGGTWTCTAAT	V4	V4	TRUE	10.1186/gb-2011-12-5-r50	Moving pictures of the human microbiome	Genome biology
ERR1868495	PRJEB19825	SAMEA103890483	EMP	V4	515F-806R	515F_GTGCCAGCMGCCGCGGTAA	806R_GGACTACHVGGGTWTCTAAT	V4	V4	TRUE	10.1186/gb-2011-12-5-r50	Moving pictures of the human microbiome	Genome biology
ERR1868494	PRJEB19825	SAMEA103890482	EMP	V4	515F-806R	515F_GTGCCAGCMGCCGCGGTAA	806R_GGACTACHVGGGTWTCTAAT	V4	V4	TRUE	10.1186/gb-2011-12-5-r50	Moving pictures of the human microbiome	Genome biology
ERR1868493	PRJEB19825	SAMEA103890481	EMP	V4	515F-806R	515F_GTGCCAGCMGCCGCGGTAA	806R_GGACTACHVGGGTWTCTAAT	V4	V4	TRUE	10.1186/gb-2011-12-5-r50	Moving pictures of the human microbiome	Genome biology
ERR1868492	PRJEB19825	SAMEA103890480	EMP	V4	515F-806R	515F_GTGCCAGCMGCCGCGGTAA	806R_GGACTACHVGGGTWTCTAAT	V4	V4	TRUE	10.1186/gb-2011-12-5-r50	Moving pictures of the human microbiome	Genome biology
ERR1868491	PRJEB19825	SAMEA103890479	EMP	V4	515F-806R	515F_GTGCCAGCMGCCGCGGTAA	806R_GGACTACHVGGGTWTCTAAT	V4	V4	TRUE	10.1186/gb-2011-12-5-r50	Moving pictures of the human microbiome	Genome biology
ERR1868490	PRJEB19825	SAMEA103890478	EMP	V4	515F-806R	515F_GTGCCAGCMGCCGCGGTAA	806R_GGACTACHVGGGTWTCTAAT	V4	V4	TRUE	10.1186/gb-2011-12-5-r50	Moving pictures of the human microbiome	Genome biology
ERR1868489	PRJEB19825	SAMEA103890477	EMP	V4	515F-806R	515F_GTGCCAGCMGCCGCGGTAA	806R_GGACTACHVGGGTWTCTAAT	V4	V4	TRUE	10.1186/gb-2011-12-5-r50	Moving pictures of the human microbiome	Genome biology
ERR1868488	PRJEB19825	SAMEA103890476	EMP	V4	515F-806R	515F_GTGCCAGCMGCCGCGGTAA	806R_GGACTACHVGGGTWTCTAAT	V4	V4	TRUE	10.1186/gb-2011-12-5-r50	Moving pictures of the human microbiome	Genome biology
ERR1868487	PRJEB19825	SAMEA103890475	EMP	V4	515F-806R	515F_GTGCCAGCMGCCGCGGTAA	806R_GGACTACHVGGGTWTCTAAT	V4	V4	TRUE	10.1186/gb-2011-12-5-r50	Moving pictures of the human microbiome	Genome biology
ERR1868486	PRJEB19825	SAMEA103890474	EMP	V4	515F-806R	515F_GTGCCAGCMGCCGCGGTAA	806R_GGACTACHVGGGTWTCTAAT	V4	V4	TRUE	10.1186/gb-2011-12-5-r50	Moving pictures of the human microbiome	Genome biology
ERR1868485	PRJEB19825	SAMEA103890473	EMP	V4	515F-806R	515F_GTGCCAGCMGCCGCGGTAA	806R_GGACTACHVGGGTWTCTAAT	V4	V4	TRUE	10.1186/gb-2011-12-5-r50	Moving pictures of the human microbiome	Genome biology
ERR1868484	PRJEB19825	SAMEA103890472	EMP	V4	515F-806R	515F_GTGCCAGCMGCCGCGGTAA	806R_GGACTACHVGGGTWTCTAAT	V4	V4	TRUE	10.1186/gb-2011-12-5-r50	Moving pictures of the human microbiome	Genome biology
ERR1868483	PRJEB19825	SAMEA103890471	EMP	V4	515F-806R	515F_GTGCCAGCMGCCGCGGTAA	806R_GGACTACHVGGGTWTCTAAT	V4	V4	TRUE	10.1186/gb-2011-12-5-r50	Moving pictures of the human microbiome	Genome biology
ERR1868482	PRJEB19825	SAMEA103890470	EMP	V4	515F-806R	515F_GTGCCAGCMGCCGCGGTAA	806R_GGACTACHVGGGTWTCTAAT	V4	V4	TRUE	10.1186/gb-2011-12-5-r50	Moving pictures of the human microbiome	Genome biology
ERR1868481	PRJEB19825	SAMEA103890469	EMP	V4	515F-806R	515F_GTGCCAGCMGCCGCGGTAA	806R_GGACTACHVGGGTWTCTAAT	V4	V4	TRUE	10.1186/gb-2011-12-5-r50	Moving pictures of the human microbiome	Genome biology
ERR1868480	PRJEB19825	SAMEA103890468	EMP	V4	515F-806R	515F_GTGCCAGCMGCCGCGGTAA	806R_GGACTACHVGGGTWTCTAAT	V4	V4	TRUE	10.1186/gb-2011-12-5-r50	Moving pictures of the human microbiome	Genome biology
ERR1868479	PRJEB19825	SAMEA103890467	EMP	V4	515F-806R	515F_GTGCCAGCMGCCGCGGTAA	806R_GGACTACHVGGGTWTCTAAT	V4	V4	TRUE	10.1186/gb-2011-12-5-r50	Moving pictures of the human microbiome	Genome biology
ERR1868478	PRJEB19825	SAMEA103890466	EMP	V4	515F-806R	515F_GTGCCAGCMGCCGCGGTAA	806R_GGACTACHVGGGTWTCTAAT	V4	V4	TRUE	10.1186/gb-2011-12-5-r50	Moving pictures of the human microbiome	Genome biology
ERR1868477	PRJEB19825	SAMEA103890465	EMP	V4	515F-806R	515F_GTGCCAGCMGCCGCGGTAA	806R_GGACTACHVGGGTWTCTAAT	V4	V4	TRUE	10.1186/gb-2011-12-5-r50	Moving pictures of the human microbiome	Genome biology
ERR1868476	PRJEB19825	SAMEA103890464	EMP	V4	515F-806R	515F_GTGCCAGCMGCCGCGGTAA	806R_GGACTACHVGGGTWTCTAAT	V4	V4	TRUE	10.1186/gb-2011-12-5-r50	Moving pictures of the human microbiome	Genome biology
ERR1868475	PRJEB19825	SAMEA103890463	EMP	V4	515F-806R	515F_GTGCCAGCMGCCGCGGTAA	806R_GGACTACHVGGGTWTCTAAT	V4	V4	TRUE	10.1186/gb-2011-12-5-r50	Moving pictures of the human microbiome	Genome biology
ERR1868474	PRJEB19825	SAMEA103890462	EMP	V4	515F-806R	515F_GTGCCAGCMGCCGCGGTAA	806R_GGACTACHVGGGTWTCTAAT	V4	V4	TRUE	10.1186/gb-2011-12-5-r50	Moving pictures of the human microbiome	Genome biology
ERR1868473	PRJEB19825	SAMEA103890461	EMP	V4	515F-806R	515F_GTGCCAGCMGCCGCGGTAA	806R_GGACTACHVGGGTWTCTAAT	V4	V4	TRUE	10.1186/gb-2011-12-5-r50	Moving pictures of the human microbiome	Genome biology
ERR1868472	PRJEB19825	SAMEA103890460	EMP	V4	515F-806R	515F_GTGCCAGCMGCCGCGGTAA	806R_GGACTACHVGGGTWTCTAAT	V4	V4	TRUE	10.1186/gb-2011-12-5-r50	Moving pictures of the human microbiome	Genome biology
ERR1868471	PRJEB19825	SAMEA103890459	EMP	V4	515F-806R	515F_GTGCCAGCMGCCGCGGTAA	806R_GGACTACHVGGGTWTCTAAT	V4	V4	TRUE	10.1186/gb-2011-12-5-r50	Moving pictures of the human microbiome	Genome biology
ERR1868470	PRJEB19825	SAMEA103890458	EMP	V4	515F-806R	515F_GTGCCAGCMGCCGCGGTAA	806R_GGACTACHVGGGTWTCTAAT	V4	V4	TRUE	10.1186/gb-2011-12-5-r50	Moving pictures of the human microbiome	Genome biology
ERR1868469	PRJEB19825	SAMEA103890457	EMP	V4	515F-806R	515F_GTGCCAGCMGCCGCGGTAA	806R_GGACTACHVGGGTWTCTAAT	V4	V4	TRUE	10.1186/gb-2011-12-5-r50	Moving pictures of the human microbiome	Genome biology
ERR1868468	PRJEB19825	SAMEA103890456	EMP	V4	515F-806R	515F_GTGCCAGCMGCCGCGGTAA	806R_GGACTACHVGGGTWTCTAAT	V4	V4	TRUE	10.1186/gb-2011-12-5-r50	Moving pictures of the human microbiome	Genome biology
ERR1868467	PRJEB19825	SAMEA103890455	EMP	V4	515F-806R	515F_GTGCCAGCMGCCGCGGTAA	806R_GGACTACHVGGGTWTCTAAT	V4	V4	TRUE	10.1186/gb-2011-12-5-r50	Moving pictures of the human microbiome	Genome biology
ERR1868466	PRJEB19825	SAMEA103890454	EMP	V4	515F-806R	515F_GTGCCAGCMGCCGCGGTAA	806R_GGACTACHVGGGTWTCTAAT	V4	V4	TRUE	10.1186/gb-2011-12-5-r50	Moving pictures of the human microbiome	Genome biology
ERR1868465	PRJEB19825	SAMEA103890453	EMP	V4	515F-806R	515F_GTGCCAGCMGCCGCGGTAA	806R_GGACTACHVGGGTWTCTAAT	V4	V4	TRUE	10.1186/gb-2011-12-5-r50	Moving pictures of the human microbiome	Genome biology
ERR1868464	PRJEB19825	SAMEA103890452	EMP	V4	515F-806R	515F_GTGCCAGCMGCCGCGGTAA	806R_GGACTACHVGGGTWTCTAAT	V4	V4	TRUE	10.1186/gb-2011-12-5-r50	Moving pictures of the human microbiome	Genome biology
ERR1868463	PRJEB19825	SAMEA103890451	EMP	V4	515F-806R	515F_GTGCCAGCMGCCGCGGTAA	806R_GGACTACHVGGGTWTCTAAT	V4	V4	TRUE	10.1186/gb-2011-12-5-r50	Moving pictures of the human microbiome	Genome biology
ERR1868462	PRJEB19825	SAMEA103890450	EMP	V4	515F-806R	515F_GTGCCAGCMGCCGCGGTAA	806R_GGACTACHVGGGTWTCTAAT	V4	V4	TRUE	10.1186/gb-2011-12-5-r50	Moving pictures of the human microbiome	Genome biology
ERR1868461	PRJEB19825	SAMEA103890449	EMP	V4	515F-806R	515F_GTGCCAGCMGCCGCGGTAA	806R_GGACTACHVGGGTWTCTAAT	V4	V4	TRUE	10.1186/gb-2011-12-5-r50	Moving pictures of the human microbiome	Genome biology
ERR1868460	PRJEB19825	SAMEA103890448	EMP	V4	515F-806R	515F_GTGCCAGCMGCCGCGGTAA	806R_GGACTACHVGGGTWTCTAAT	V4	V4	TRUE	10.1186/gb-2011-12-5-r50	Moving pictures of the human microbiome	Genome biology
ERR1868459	PRJEB19825	SAMEA103890447	EMP	V4	515F-806R	515F_GTGCCAGCMGCCGCGGTAA	806R_GGACTACHVGGGTWTCTAAT	V4	V4	TRUE	10.1186/gb-2011-12-5-r50	Moving pictures of the human microbiome	Genome biology
ERR1868458	PRJEB19825	SAMEA103890446	EMP	V4	515F-806R	515F_GTGCCAGCMGCCGCGGTAA	806R_GGACTACHVGGGTWTCTAAT	V4	V4	TRUE	10.1186/gb-2011-12-5-r50	Moving pictures of the human microbiome	Genome biology
ERR1868457	PRJEB19825	SAMEA103890445	EMP	V4	515F-806R	515F_GTGCCAGCMGCCGCGGTAA	806R_GGACTACHVGGGTWTCTAAT	V4	V4	TRUE	10.1186/gb-2011-12-5-r50	Moving pictures of the human microbiome	Genome biology
ERR1868456	PRJEB19825	SAMEA103890444	EMP	V4	515F-806R	515F_GTGCCAGCMGCCGCGGTAA	806R_GGACTACHVGGGTWTCTAAT	V4	V4	TRUE	10.1186/gb-2011-12-5-r50	Moving pictures of the human microbiome	Genome biology
ERR1868455	PRJEB19825	SAMEA103890443	EMP	V4	515F-806R	515F_GTGCCAGCMGCCGCGGTAA	806R_GGACTACHVGGGTWTCTAAT	V4	V4	TRUE	10.1186/gb-2011-12-5-r50	Moving pictures of the human microbiome	Genome biology
ERR1868454	PRJEB19825	SAMEA103890442	EMP	V4	515F-806R	515F_GTGCCAGCMGCCGCGGTAA	806R_GGACTACHVGGGTWTCTAAT	V4	V4	TRUE	10.1186/gb-2011-12-5-r50	Moving pictures of the human microbiome	Genome biology
ERR1868453	PRJEB19825	SAMEA103890441	EMP	V4	515F-806R	515F_GTGCCAGCMGCCGCGGTAA	806R_GGACTACHVGGGTWTCTAAT	V4	V4	TRUE	10.1186/gb-2011-12-5-r50	Moving pictures of the human microbiome	Genome biology
ERR1868452	PRJEB19825	SAMEA103890440	EMP	V4	515F-806R	515F_GTGCCAGCMGCCGCGGTAA	806R_GGACTACHVGGGTWTCTAAT	V4	V4	TRUE	10.1186/gb-2011-12-5-r50	Moving pictures of the human microbiome	Genome biology
ERR1868451	PRJEB19825	SAMEA103890439	EMP	V4	515F-806R	515F_GTGCCAGCMGCCGCGGTAA	806R_GGACTACHVGGGTWTCTAAT	V4	V4	TRUE	10.1186/gb-2011-12-5-r50	Moving pictures of the human microbiome	Genome biology
ERR1868450	PRJEB19825	SAMEA103890438	EMP	V4	515F-806R	515F_GTGCCAGCMGCCGCGGTAA	806R_GGACTACHVGGGTWTCTAAT	V4	V4	TRUE	10.1186/gb-2011-12-5-r50	Moving pictures of the human microbiome	Genome biology
ERR1868449	PRJEB19825	SAMEA103890437	EMP	V4	515F-806R	515F_GTGCCAGCMGCCGCGGTAA	806R_GGACTACHVGGGTWTCTAAT	V4	V4	TRUE	10.1186/gb-2011-12-5-r50	Moving pictures of the human microbiome	Genome biology
ERR1868448	PRJEB19825	SAMEA103890436	EMP	V4	515F-806R	515F_GTGCCAGCMGCCGCGGTAA	806R_GGACTACHVGGGTWTCTAAT	V4	V4	TRUE	10.1186/gb-2011-12-5-r50	Moving pictures of the human microbiome	Genome biology
ERR1868447	PRJEB19825	SAMEA103890435	EMP	V4	515F-806R	515F_GTGCCAGCMGCCGCGGTAA	806R_GGACTACHVGGGTWTCTAAT	V4	V4	TRUE	10.1186/gb-2011-12-5-r50	Moving pictures of the human microbiome	Genome biology
ERR1868446	PRJEB19825	SAMEA103890434	EMP	V4	515F-806R	515F_GTGCCAGCMGCCGCGGTAA	806R_GGACTACHVGGGTWTCTAAT	V4	V4	TRUE	10.1186/gb-2011-12-5-r50	Moving pictures of the human microbiome	Genome biology
ERR1868445	PRJEB19825	SAMEA103890433	EMP	V4	515F-806R	515F_GTGCCAGCMGCCGCGGTAA	806R_GGACTACHVGGGTWTCTAAT	V4	V4	TRUE	10.1186/gb-2011-12-5-r50	Moving pictures of the human microbiome	Genome biology
ERR1868444	PRJEB19825	SAMEA103890432	EMP	V4	515F-806R	515F_GTGCCAGCMGCCGCGGTAA	806R_GGACTACHVGGGTWTCTAAT	V4	V4	TRUE	10.1186/gb-2011-12-5-r50	Moving pictures of the human microbiome	Genome biology
ERR1868443	PRJEB19825	SAMEA103890431	EMP	V4	515F-806R	515F_GTGCCAGCMGCCGCGGTAA	806R_GGACTACHVGGGTWTCTAAT	V4	V4	TRUE	10.1186/gb-2011-12-5-r50	Moving pictures of the human microbiome	Genome biology
ERR1868442	PRJEB19825	SAMEA103890430	EMP	V4	515F-806R	515F_GTGCCAGCMGCCGCGGTAA	806R_GGACTACHVGGGTWTCTAAT	V4	V4	TRUE	10.1186/gb-2011-12-5-r50	Moving pictures of the human microbiome	Genome biology
ERR1868441	PRJEB19825	SAMEA103890429	EMP	V4	515F-806R	515F_GTGCCAGCMGCCGCGGTAA	806R_GGACTACHVGGGTWTCTAAT	V4	V4	TRUE	10.1186/gb-2011-12-5-r50	Moving pictures of the human microbiome	Genome biology
ERR1868440	PRJEB19825	SAMEA103890428	EMP	V4	515F-806R	515F_GTGCCAGCMGCCGCGGTAA	806R_GGACTACHVGGGTWTCTAAT	V4	V4	TRUE	10.1186/gb-2011-12-5-r50	Moving pictures of the human microbiome	Genome biology
ERR1868439	PRJEB19825	SAMEA103890427	EMP	V4	515F-806R	515F_GTGCCAGCMGCCGCGGTAA	806R_GGACTACHVGGGTWTCTAAT	V4	V4	TRUE	10.1186/gb-2011-12-5-r50	Moving pictures of the human microbiome	Genome biology
ERR1868438	PRJEB19825	SAMEA103890426	EMP	V4	515F-806R	515F_GTGCCAGCMGCCGCGGTAA	806R_GGACTACHVGGGTWTCTAAT	V4	V4	TRUE	10.1186/gb-2011-12-5-r50	Moving pictures of the human microbiome	Genome biology
ERR1868437	PRJEB19825	SAMEA103890425	EMP	V4	515F-806R	515F_GTGCCAGCMGCCGCGGTAA	806R_GGACTACHVGGGTWTCTAAT	V4	V4	TRUE	10.1186/gb-2011-12-5-r50	Moving pictures of the human microbiome	Genome biology
ERR1868436	PRJEB19825	SAMEA103890424	EMP	V4	515F-806R	515F_GTGCCAGCMGCCGCGGTAA	806R_GGACTACHVGGGTWTCTAAT	V4	V4	TRUE	10.1186/gb-2011-12-5-r50	Moving pictures of the human microbiome	Genome biology
ERR1868435	PRJEB19825	SAMEA103890423	EMP	V4	515F-806R	515F_GTGCCAGCMGCCGCGGTAA	806R_GGACTACHVGGGTWTCTAAT	V4	V4	TRUE	10.1186/gb-2011-12-5-r50	Moving pictures of the human microbiome	Genome biology
ERR1868434	PRJEB19825	SAMEA103890422	EMP	V4	515F-806R	515F_GTGCCAGCMGCCGCGGTAA	806R_GGACTACHVGGGTWTCTAAT	V4	V4	TRUE	10.1186/gb-2011-12-5-r50	Moving pictures of the human microbiome	Genome biology
ERR1868433	PRJEB19825	SAMEA103890421	EMP	V4	515F-806R	515F_GTGCCAGCMGCCGCGGTAA	806R_GGACTACHVGGGTWTCTAAT	V4	V4	TRUE	10.1186/gb-2011-12-5-r50	Moving pictures of the human microbiome	Genome biology
ERR1868432	PRJEB19825	SAMEA103890420	EMP	V4	515F-806R	515F_GTGCCAGCMGCCGCGGTAA	806R_GGACTACHVGGGTWTCTAAT	V4	V4	TRUE	10.1186/gb-2011-12-5-r50	Moving pictures of the human microbiome	Genome biology
ERR1868431	PRJEB19825	SAMEA103890419	EMP	V4	515F-806R	515F_GTGCCAGCMGCCGCGGTAA	806R_GGACTACHVGGGTWTCTAAT	V4	V4	TRUE	10.1186/gb-2011-12-5-r50	Moving pictures of the human microbiome	Genome biology
ERR1868430	PRJEB19825	SAMEA103890418	EMP	V4	515F-806R	515F_GTGCCAGCMGCCGCGGTAA	806R_GGACTACHVGGGTWTCTAAT	V4	V4	TRUE	10.1186/gb-2011-12-5-r50	Moving pictures of the human microbiome	Genome biology
ERR1868429	PRJEB19825	SAMEA103890417	EMP	V4	515F-806R	515F_GTGCCAGCMGCCGCGGTAA	806R_GGACTACHVGGGTWTCTAAT	V4	V4	TRUE	10.1186/gb-2011-12-5-r50	Moving pictures of the human microbiome	Genome biology
ERR1868428	PRJEB19825	SAMEA103890416	EMP	V4	515F-806R	515F_GTGCCAGCMGCCGCGGTAA	806R_GGACTACHVGGGTWTCTAAT	V4	V4	TRUE	10.1186/gb-2011-12-5-r50	Moving pictures of the human microbiome	Genome biology
ERR1868427	PRJEB19825	SAMEA103890415	EMP	V4	515F-806R	515F_GTGCCAGCMGCCGCGGTAA	806R_GGACTACHVGGGTWTCTAAT	V4	V4	TRUE	10.1186/gb-2011-12-5-r50	Moving pictures of the human microbiome	Genome biology
ERR1868426	PRJEB19825	SAMEA103890414	EMP	V4	515F-806R	515F_GTGCCAGCMGCCGCGGTAA	806R_GGACTACHVGGGTWTCTAAT	V4	V4	TRUE	10.1186/gb-2011-12-5-r50	Moving pictures of the human microbiome	Genome biology
ERR1868425	PRJEB19825	SAMEA103890413	EMP	V4	515F-806R	515F_GTGCCAGCMGCCGCGGTAA	806R_GGACTACHVGGGTWTCTAAT	V4	V4	TRUE	10.1186/gb-2011-12-5-r50	Moving pictures of the human microbiome	Genome biology
ERR1868424	PRJEB19825	SAMEA103890412	EMP	V4	515F-806R	515F_GTGCCAGCMGCCGCGGTAA	806R_GGACTACHVGGGTWTCTAAT	V4	V4	TRUE	10.1186/gb-2011-12-5-r50	Moving pictures of the human microbiome	Genome biology
ERR1868423	PRJEB19825	SAMEA103890411	EMP	V4	515F-806R	515F_GTGCCAGCMGCCGCGGTAA	806R_GGACTACHVGGGTWTCTAAT	V4	V4	TRUE	10.1186/gb-2011-12-5-r50	Moving pictures of the human microbiome	Genome biology
ERR1868422	PRJEB19825	SAMEA103890410	EMP	V4	515F-806R	515F_GTGCCAGCMGCCGCGGTAA	806R_GGACTACHVGGGTWTCTAAT	V4	V4	TRUE	10.1186/gb-2011-12-5-r50	Moving pictures of the human microbiome	Genome biology
ERR1868421	PRJEB19825	SAMEA103890409	EMP	V4	515F-806R	515F_GTGCCAGCMGCCGCGGTAA	806R_GGACTACHVGGGTWTCTAAT	V4	V4	TRUE	10.1186/gb-2011-12-5-r50	Moving pictures of the human microbiome	Genome biology
ERR1868420	PRJEB19825	SAMEA103890408	EMP	V4	515F-806R	515F_GTGCCAGCMGCCGCGGTAA	806R_GGACTACHVGGGTWTCTAAT	V4	V4	TRUE	10.1186/gb-2011-12-5-r50	Moving pictures of the human microbiome	Genome biology
ERR1868419	PRJEB19825	SAMEA103890407	EMP	V4	515F-806R	515F_GTGCCAGCMGCCGCGGTAA	806R_GGACTACHVGGGTWTCTAAT	V4	V4	TRUE	10.1186/gb-2011-12-5-r50	Moving pictures of the human microbiome	Genome biology
ERR1868418	PRJEB19825	SAMEA103890406	EMP	V4	515F-806R	515F_GTGCCAGCMGCCGCGGTAA	806R_GGACTACHVGGGTWTCTAAT	V4	V4	TRUE	10.1186/gb-2011-12-5-r50	Moving pictures of the human microbiome	Genome biology
ERR1868417	PRJEB19825	SAMEA103890405	EMP	V4	515F-806R	515F_GTGCCAGCMGCCGCGGTAA	806R_GGACTACHVGGGTWTCTAAT	V4	V4	TRUE	10.1186/gb-2011-12-5-r50	Moving pictures of the human microbiome	Genome biology
ERR1868416	PRJEB19825	SAMEA103890404	EMP	V4	515F-806R	515F_GTGCCAGCMGCCGCGGTAA	806R_GGACTACHVGGGTWTCTAAT	V4	V4	TRUE	10.1186/gb-2011-12-5-r50	Moving pictures of the human microbiome	Genome biology
ERR1868415	PRJEB19825	SAMEA103890403	EMP	V4	515F-806R	515F_GTGCCAGCMGCCGCGGTAA	806R_GGACTACHVGGGTWTCTAAT	V4	V4	TRUE	10.1186/gb-2011-12-5-r50	Moving pictures of the human microbiome	Genome biology
ERR1868414	PRJEB19825	SAMEA103890402	EMP	V4	515F-806R	515F_GTGCCAGCMGCCGCGGTAA	806R_GGACTACHVGGGTWTCTAAT	V4	V4	TRUE	10.1186/gb-2011-12-5-r50	Moving pictures of the human microbiome	Genome biology
ERR1868413	PRJEB19825	SAMEA103890401	EMP	V4	515F-806R	515F_GTGCCAGCMGCCGCGGTAA	806R_GGACTACHVGGGTWTCTAAT	V4	V4	TRUE	10.1186/gb-2011-12-5-r50	Moving pictures of the human microbiome	Genome biology
ERR1868412	PRJEB19825	SAMEA103890400	EMP	V4	515F-806R	515F_GTGCCAGCMGCCGCGGTAA	806R_GGACTACHVGGGTWTCTAAT	V4	V4	TRUE	10.1186/gb-2011-12-5-r50	Moving pictures of the human microbiome	Genome biology
ERR1868411	PRJEB19825	SAMEA103890399	EMP	V4	515F-806R	515F_GTGCCAGCMGCCGCGGTAA	806R_GGACTACHVGGGTWTCTAAT	V4	V4	TRUE	10.1186/gb-2011-12-5-r50	Moving pictures of the human microbiome	Genome biology
ERR1868410	PRJEB19825	SAMEA103890398	EMP	V4	515F-806R	515F_GTGCCAGCMGCCGCGGTAA	806R_GGACTACHVGGGTWTCTAAT	V4	V4	TRUE	10.1186/gb-2011-12-5-r50	Moving pictures of the human microbiome	Genome biology
ERR1868409	PRJEB19825	SAMEA103890397	EMP	V4	515F-806R	515F_GTGCCAGCMGCCGCGGTAA	806R_GGACTACHVGGGTWTCTAAT	V4	V4	TRUE	10.1186/gb-2011-12-5-r50	Moving pictures of the human microbiome	Genome biology
ERR1868408	PRJEB19825	SAMEA103890396	EMP	V4	515F-806R	515F_GTGCCAGCMGCCGCGGTAA	806R_GGACTACHVGGGTWTCTAAT	V4	V4	TRUE	10.1186/gb-2011-12-5-r50	Moving pictures of the human microbiome	Genome biology
ERR1868407	PRJEB19825	SAMEA103890395	EMP	V4	515F-806R	515F_GTGCCAGCMGCCGCGGTAA	806R_GGACTACHVGGGTWTCTAAT	V4	V4	TRUE	10.1186/gb-2011-12-5-r50	Moving pictures of the human microbiome	Genome biology
ERR1868406	PRJEB19825	SAMEA103890394	EMP	V4	515F-806R	515F_GTGCCAGCMGCCGCGGTAA	806R_GGACTACHVGGGTWTCTAAT	V4	V4	TRUE	10.1186/gb-2011-12-5-r50	Moving pictures of the human microbiome	Genome biology
ERR1868405	PRJEB19825	SAMEA103890393	EMP	V4	515F-806R	515F_GTGCCAGCMGCCGCGGTAA	806R_GGACTACHVGGGTWTCTAAT	V4	V4	TRUE	10.1186/gb-2011-12-5-r50	Moving pictures of the human microbiome	Genome biology
ERR1868404	PRJEB19825	SAMEA103890392	EMP	V4	515F-806R	515F_GTGCCAGCMGCCGCGGTAA	806R_GGACTACHVGGGTWTCTAAT	V4	V4	TRUE	10.1186/gb-2011-12-5-r50	Moving pictures of the human microbiome	Genome biology
ERR1868403	PRJEB19825	SAMEA103890391	EMP	V4	515F-806R	515F_GTGCCAGCMGCCGCGGTAA	806R_GGACTACHVGGGTWTCTAAT	V4	V4	TRUE	10.1186/gb-2011-12-5-r50	Moving pictures of the human microbiome	Genome biology
ERR1868402	PRJEB19825	SAMEA103890390	EMP	V4	515F-806R	515F_GTGCCAGCMGCCGCGGTAA	806R_GGACTACHVGGGTWTCTAAT	V4	V4	TRUE	10.1186/gb-2011-12-5-r50	Moving pictures of the human microbiome	Genome biology
ERR1868401	PRJEB19825	SAMEA103890389	EMP	V4	515F-806R	515F_GTGCCAGCMGCCGCGGTAA	806R_GGACTACHVGGGTWTCTAAT	V4	V4	TRUE	10.1186/gb-2011-12-5-r50	Moving pictures of the human microbiome	Genome biology
ERR1868400	PRJEB19825	SAMEA103890388	EMP	V4	515F-806R	515F_GTGCCAGCMGCCGCGGTAA	806R_GGACTACHVGGGTWTCTAAT	V4	V4	TRUE	10.1186/gb-2011-12-5-r50	Moving pictures of the human microbiome	Genome biology
ERR1868399	PRJEB19825	SAMEA103890387	EMP	V4	515F-806R	515F_GTGCCAGCMGCCGCGGTAA	806R_GGACTACHVGGGTWTCTAAT	V4	V4	TRUE	10.1186/gb-2011-12-5-r50	Moving pictures of the human microbiome	Genome biology
ERR1868398	PRJEB19825	SAMEA103890386	EMP	V4	515F-806R	515F_GTGCCAGCMGCCGCGGTAA	806R_GGACTACHVGGGTWTCTAAT	V4	V4	TRUE	10.1186/gb-2011-12-5-r50	Moving pictures of the human microbiome	Genome biology
ERR1868397	PRJEB19825	SAMEA103890385	EMP	V4	515F-806R	515F_GTGCCAGCMGCCGCGGTAA	806R_GGACTACHVGGGTWTCTAAT	V4	V4	TRUE	10.1186/gb-2011-12-5-r50	Moving pictures of the human microbiome	Genome biology
ERR1868396	PRJEB19825	SAMEA103890384	EMP	V4	515F-806R	515F_GTGCCAGCMGCCGCGGTAA	806R_GGACTACHVGGGTWTCTAAT	V4	V4	TRUE	10.1186/gb-2011-12-5-r50	Moving pictures of the human microbiome	Genome biology
ERR1868395	PRJEB19825	SAMEA103890383	EMP	V4	515F-806R	515F_GTGCCAGCMGCCGCGGTAA	806R_GGACTACHVGGGTWTCTAAT	V4	V4	TRUE	10.1186/gb-2011-12-5-r50	Moving pictures of the human microbiome	Genome biology
ERR1868394	PRJEB19825	SAMEA103890382	EMP	V4	515F-806R	515F_GTGCCAGCMGCCGCGGTAA	806R_GGACTACHVGGGTWTCTAAT	V4	V4	TRUE	10.1186/gb-2011-12-5-r50	Moving pictures of the human microbiome	Genome biology
ERR1868393	PRJEB19825	SAMEA103890381	EMP	V4	515F-806R	515F_GTGCCAGCMGCCGCGGTAA	806R_GGACTACHVGGGTWTCTAAT	V4	V4	TRUE	10.1186/gb-2011-12-5-r50	Moving pictures of the human microbiome	Genome biology
ERR1868392	PRJEB19825	SAMEA103890380	EMP	V4	515F-806R	515F_GTGCCAGCMGCCGCGGTAA	806R_GGACTACHVGGGTWTCTAAT	V4	V4	TRUE	10.1186/gb-2011-12-5-r50	Moving pictures of the human microbiome	Genome biology
ERR1868391	PRJEB19825	SAMEA103890379	EMP	V4	515F-806R	515F_GTGCCAGCMGCCGCGGTAA	806R_GGACTACHVGGGTWTCTAAT	V4	V4	TRUE	10.1186/gb-2011-12-5-r50	Moving pictures of the human microbiome	Genome biology
ERR1868390	PRJEB19825	SAMEA103890378	EMP	V4	515F-806R	515F_GTGCCAGCMGCCGCGGTAA	806R_GGACTACHVGGGTWTCTAAT	V4	V4	TRUE	10.1186/gb-2011-12-5-r50	Moving pictures of the human microbiome	Genome biology
ERR1868389	PRJEB19825	SAMEA103890377	EMP	V4	515F-806R	515F_GTGCCAGCMGCCGCGGTAA	806R_GGACTACHVGGGTWTCTAAT	V4	V4	TRUE	10.1186/gb-2011-12-5-r50	Moving pictures of the human microbiome	Genome biology
ERR1868388	PRJEB19825	SAMEA103890376	EMP	V4	515F-806R	515F_GTGCCAGCMGCCGCGGTAA	806R_GGACTACHVGGGTWTCTAAT	V4	V4	TRUE	10.1186/gb-2011-12-5-r50	Moving pictures of the human microbiome	Genome biology
ERR1868387	PRJEB19825	SAMEA103890375	EMP	V4	515F-806R	515F_GTGCCAGCMGCCGCGGTAA	806R_GGACTACHVGGGTWTCTAAT	V4	V4	TRUE	10.1186/gb-2011-12-5-r50	Moving pictures of the human microbiome	Genome biology
ERR1868386	PRJEB19825	SAMEA103890374	EMP	V4	515F-806R	515F_GTGCCAGCMGCCGCGGTAA	806R_GGACTACHVGGGTWTCTAAT	V4	V4	TRUE	10.1186/gb-2011-12-5-r50	Moving pictures of the human microbiome	Genome biology
ERR1868385	PRJEB19825	SAMEA103890373	EMP	V4	515F-806R	515F_GTGCCAGCMGCCGCGGTAA	806R_GGACTACHVGGGTWTCTAAT	V4	V4	TRUE	10.1186/gb-2011-12-5-r50	Moving pictures of the human microbiome	Genome biology
ERR1868384	PRJEB19825	SAMEA103890372	EMP	V4	515F-806R	515F_GTGCCAGCMGCCGCGGTAA	806R_GGACTACHVGGGTWTCTAAT	V4	V4	TRUE	10.1186/gb-2011-12-5-r50	Moving pictures of the human microbiome	Genome biology
ERR1868383	PRJEB19825	SAMEA103890371	EMP	V4	515F-806R	515F_GTGCCAGCMGCCGCGGTAA	806R_GGACTACHVGGGTWTCTAAT	V4	V4	TRUE	10.1186/gb-2011-12-5-r50	Moving pictures of the human microbiome	Genome biology
ERR1868382	PRJEB19825	SAMEA103890370	EMP	V4	515F-806R	515F_GTGCCAGCMGCCGCGGTAA	806R_GGACTACHVGGGTWTCTAAT	V4	V4	TRUE	10.1186/gb-2011-12-5-r50	Moving pictures of the human microbiome	Genome biology
ERR1868381	PRJEB19825	SAMEA103890369	EMP	V4	515F-806R	515F_GTGCCAGCMGCCGCGGTAA	806R_GGACTACHVGGGTWTCTAAT	V4	V4	TRUE	10.1186/gb-2011-12-5-r50	Moving pictures of the human microbiome	Genome biology
ERR1868380	PRJEB19825	SAMEA103890368	EMP	V4	515F-806R	515F_GTGCCAGCMGCCGCGGTAA	806R_GGACTACHVGGGTWTCTAAT	V4	V4	TRUE	10.1186/gb-2011-12-5-r50	Moving pictures of the human microbiome	Genome biology
ERR1868379	PRJEB19825	SAMEA103890367	EMP	V4	515F-806R	515F_GTGCCAGCMGCCGCGGTAA	806R_GGACTACHVGGGTWTCTAAT	V4	V4	TRUE	10.1186/gb-2011-12-5-r50	Moving pictures of the human microbiome	Genome biology
ERR1868378	PRJEB19825	SAMEA103890366	EMP	V4	515F-806R	515F_GTGCCAGCMGCCGCGGTAA	806R_GGACTACHVGGGTWTCTAAT	V4	V4	TRUE	10.1186/gb-2011-12-5-r50	Moving pictures of the human microbiome	Genome biology
ERR1868377	PRJEB19825	SAMEA103890365	EMP	V4	515F-806R	515F_GTGCCAGCMGCCGCGGTAA	806R_GGACTACHVGGGTWTCTAAT	V4	V4	TRUE	10.1186/gb-2011-12-5-r50	Moving pictures of the human microbiome	Genome biology
ERR1868376	PRJEB19825	SAMEA103890364	EMP	V4	515F-806R	515F_GTGCCAGCMGCCGCGGTAA	806R_GGACTACHVGGGTWTCTAAT	V4	V4	TRUE	10.1186/gb-2011-12-5-r50	Moving pictures of the human microbiome	Genome biology
ERR1868375	PRJEB19825	SAMEA103890363	EMP	V4	515F-806R	515F_GTGCCAGCMGCCGCGGTAA	806R_GGACTACHVGGGTWTCTAAT	V4	V4	TRUE	10.1186/gb-2011-12-5-r50	Moving pictures of the human microbiome	Genome biology
ERR1868374	PRJEB19825	SAMEA103890362	EMP	V4	515F-806R	515F_GTGCCAGCMGCCGCGGTAA	806R_GGACTACHVGGGTWTCTAAT	V4	V4	TRUE	10.1186/gb-2011-12-5-r50	Moving pictures of the human microbiome	Genome biology
ERR1868373	PRJEB19825	SAMEA103890361	EMP	V4	515F-806R	515F_GTGCCAGCMGCCGCGGTAA	806R_GGACTACHVGGGTWTCTAAT	V4	V4	TRUE	10.1186/gb-2011-12-5-r50	Moving pictures of the human microbiome	Genome biology
ERR1868372	PRJEB19825	SAMEA103890360	EMP	V4	515F-806R	515F_GTGCCAGCMGCCGCGGTAA	806R_GGACTACHVGGGTWTCTAAT	V4	V4	TRUE	10.1186/gb-2011-12-5-r50	Moving pictures of the human microbiome	Genome biology
ERR1868371	PRJEB19825	SAMEA103890359	EMP	V4	515F-806R	515F_GTGCCAGCMGCCGCGGTAA	806R_GGACTACHVGGGTWTCTAAT	V4	V4	TRUE	10.1186/gb-2011-12-5-r50	Moving pictures of the human microbiome	Genome biology
ERR1868370	PRJEB19825	SAMEA103890358	EMP	V4	515F-806R	515F_GTGCCAGCMGCCGCGGTAA	806R_GGACTACHVGGGTWTCTAAT	V4	V4	TRUE	10.1186/gb-2011-12-5-r50	Moving pictures of the human microbiome	Genome biology
ERR1868369	PRJEB19825	SAMEA103890357	EMP	V4	515F-806R	515F_GTGCCAGCMGCCGCGGTAA	806R_GGACTACHVGGGTWTCTAAT	V4	V4	TRUE	10.1186/gb-2011-12-5-r50	Moving pictures of the human microbiome	Genome biology
ERR1868368	PRJEB19825	SAMEA103890356	EMP	V4	515F-806R	515F_GTGCCAGCMGCCGCGGTAA	806R_GGACTACHVGGGTWTCTAAT	V4	V4	TRUE	10.1186/gb-2011-12-5-r50	Moving pictures of the human microbiome	Genome biology
ERR1868367	PRJEB19825	SAMEA103890355	EMP	V4	515F-806R	515F_GTGCCAGCMGCCGCGGTAA	806R_GGACTACHVGGGTWTCTAAT	V4	V4	TRUE	10.1186/gb-2011-12-5-r50	Moving pictures of the human microbiome	Genome biology
ERR1868366	PRJEB19825	SAMEA103890354	EMP	V4	515F-806R	515F_GTGCCAGCMGCCGCGGTAA	806R_GGACTACHVGGGTWTCTAAT	V4	V4	TRUE	10.1186/gb-2011-12-5-r50	Moving pictures of the human microbiome	Genome biology
ERR1868365	PRJEB19825	SAMEA103890353	EMP	V4	515F-806R	515F_GTGCCAGCMGCCGCGGTAA	806R_GGACTACHVGGGTWTCTAAT	V4	V4	TRUE	10.1186/gb-2011-12-5-r50	Moving pictures of the human microbiome	Genome biology
ERR1868364	PRJEB19825	SAMEA103890352	EMP	V4	515F-806R	515F_GTGCCAGCMGCCGCGGTAA	806R_GGACTACHVGGGTWTCTAAT	V4	V4	TRUE	10.1186/gb-2011-12-5-r50	Moving pictures of the human microbiome	Genome biology
ERR1868363	PRJEB19825	SAMEA103890351	EMP	V4	515F-806R	515F_GTGCCAGCMGCCGCGGTAA	806R_GGACTACHVGGGTWTCTAAT	V4	V4	TRUE	10.1186/gb-2011-12-5-r50	Moving pictures of the human microbiome	Genome biology
ERR1868362	PRJEB19825	SAMEA103890350	EMP	V4	515F-806R	515F_GTGCCAGCMGCCGCGGTAA	806R_GGACTACHVGGGTWTCTAAT	V4	V4	TRUE	10.1186/gb-2011-12-5-r50	Moving pictures of the human microbiome	Genome biology
ERR1868361	PRJEB19825	SAMEA103890349	EMP	V4	515F-806R	515F_GTGCCAGCMGCCGCGGTAA	806R_GGACTACHVGGGTWTCTAAT	V4	V4	TRUE	10.1186/gb-2011-12-5-r50	Moving pictures of the human microbiome	Genome biology
ERR1868360	PRJEB19825	SAMEA103890348	EMP	V4	515F-806R	515F_GTGCCAGCMGCCGCGGTAA	806R_GGACTACHVGGGTWTCTAAT	V4	V4	TRUE	10.1186/gb-2011-12-5-r50	Moving pictures of the human microbiome	Genome biology
ERR1868359	PRJEB19825	SAMEA103890347	EMP	V4	515F-806R	515F_GTGCCAGCMGCCGCGGTAA	806R_GGACTACHVGGGTWTCTAAT	V4	V4	TRUE	10.1186/gb-2011-12-5-r50	Moving pictures of the human microbiome	Genome biology
ERR1868358	PRJEB19825	SAMEA103890346	EMP	V4	515F-806R	515F_GTGCCAGCMGCCGCGGTAA	806R_GGACTACHVGGGTWTCTAAT	V4	V4	TRUE	10.1186/gb-2011-12-5-r50	Moving pictures of the human microbiome	Genome biology
ERR1868357	PRJEB19825	SAMEA103890345	EMP	V4	515F-806R	515F_GTGCCAGCMGCCGCGGTAA	806R_GGACTACHVGGGTWTCTAAT	V4	V4	TRUE	10.1186/gb-2011-12-5-r50	Moving pictures of the human microbiome	Genome biology
ERR1868356	PRJEB19825	SAMEA103890344	EMP	V4	515F-806R	515F_GTGCCAGCMGCCGCGGTAA	806R_GGACTACHVGGGTWTCTAAT	V4	V4	TRUE	10.1186/gb-2011-12-5-r50	Moving pictures of the human microbiome	Genome biology
ERR1868355	PRJEB19825	SAMEA103890343	EMP	V4	515F-806R	515F_GTGCCAGCMGCCGCGGTAA	806R_GGACTACHVGGGTWTCTAAT	V4	V4	TRUE	10.1186/gb-2011-12-5-r50	Moving pictures of the human microbiome	Genome biology
ERR1868354	PRJEB19825	SAMEA103890342	EMP	V4	515F-806R	515F_GTGCCAGCMGCCGCGGTAA	806R_GGACTACHVGGGTWTCTAAT	V4	V4	TRUE	10.1186/gb-2011-12-5-r50	Moving pictures of the human microbiome	Genome biology
ERR1868353	PRJEB19825	SAMEA103890341	EMP	V4	515F-806R	515F_GTGCCAGCMGCCGCGGTAA	806R_GGACTACHVGGGTWTCTAAT	V4	V4	TRUE	10.1186/gb-2011-12-5-r50	Moving pictures of the human microbiome	Genome biology
ERR1868352	PRJEB19825	SAMEA103890340	EMP	V4	515F-806R	515F_GTGCCAGCMGCCGCGGTAA	806R_GGACTACHVGGGTWTCTAAT	V4	V4	TRUE	10.1186/gb-2011-12-5-r50	Moving pictures of the human microbiome	Genome biology
ERR1868351	PRJEB19825	SAMEA103890339	EMP	V4	515F-806R	515F_GTGCCAGCMGCCGCGGTAA	806R_GGACTACHVGGGTWTCTAAT	V4	V4	TRUE	10.1186/gb-2011-12-5-r50	Moving pictures of the human microbiome	Genome biology
ERR1868350	PRJEB19825	SAMEA103890338	EMP	V4	515F-806R	515F_GTGCCAGCMGCCGCGGTAA	806R_GGACTACHVGGGTWTCTAAT	V4	V4	TRUE	10.1186/gb-2011-12-5-r50	Moving pictures of the human microbiome	Genome biology
ERR1868349	PRJEB19825	SAMEA103890337	EMP	V4	515F-806R	515F_GTGCCAGCMGCCGCGGTAA	806R_GGACTACHVGGGTWTCTAAT	V4	V4	TRUE	10.1186/gb-2011-12-5-r50	Moving pictures of the human microbiome	Genome biology
ERR1868348	PRJEB19825	SAMEA103890336	EMP	V4	515F-806R	515F_GTGCCAGCMGCCGCGGTAA	806R_GGACTACHVGGGTWTCTAAT	V4	V4	TRUE	10.1186/gb-2011-12-5-r50	Moving pictures of the human microbiome	Genome biology
ERR1868347	PRJEB19825	SAMEA103890335	EMP	V4	515F-806R	515F_GTGCCAGCMGCCGCGGTAA	806R_GGACTACHVGGGTWTCTAAT	V4	V4	TRUE	10.1186/gb-2011-12-5-r50	Moving pictures of the human microbiome	Genome biology
ERR1868346	PRJEB19825	SAMEA103890334	EMP	V4	515F-806R	515F_GTGCCAGCMGCCGCGGTAA	806R_GGACTACHVGGGTWTCTAAT	V4	V4	TRUE	10.1186/gb-2011-12-5-r50	Moving pictures of the human microbiome	Genome biology
ERR1868345	PRJEB19825	SAMEA103890333	EMP	V4	515F-806R	515F_GTGCCAGCMGCCGCGGTAA	806R_GGACTACHVGGGTWTCTAAT	V4	V4	TRUE	10.1186/gb-2011-12-5-r50	Moving pictures of the human microbiome	Genome biology
ERR1868344	PRJEB19825	SAMEA103890332	EMP	V4	515F-806R	515F_GTGCCAGCMGCCGCGGTAA	806R_GGACTACHVGGGTWTCTAAT	V4	V4	TRUE	10.1186/gb-2011-12-5-r50	Moving pictures of the human microbiome	Genome biology
ERR1868343	PRJEB19825	SAMEA103890331	EMP	V4	515F-806R	515F_GTGCCAGCMGCCGCGGTAA	806R_GGACTACHVGGGTWTCTAAT	V4	V4	TRUE	10.1186/gb-2011-12-5-r50	Moving pictures of the human microbiome	Genome biology
ERR1868342	PRJEB19825	SAMEA103890330	EMP	V4	515F-806R	515F_GTGCCAGCMGCCGCGGTAA	806R_GGACTACHVGGGTWTCTAAT	V4	V4	TRUE	10.1186/gb-2011-12-5-r50	Moving pictures of the human microbiome	Genome biology
ERR1868341	PRJEB19825	SAMEA103890329	EMP	V4	515F-806R	515F_GTGCCAGCMGCCGCGGTAA	806R_GGACTACHVGGGTWTCTAAT	V4	V4	TRUE	10.1186/gb-2011-12-5-r50	Moving pictures of the human microbiome	Genome biology
ERR1868340	PRJEB19825	SAMEA103890328	EMP	V4	515F-806R	515F_GTGCCAGCMGCCGCGGTAA	806R_GGACTACHVGGGTWTCTAAT	V4	V4	TRUE	10.1186/gb-2011-12-5-r50	Moving pictures of the human microbiome	Genome biology
ERR1868339	PRJEB19825	SAMEA103890327	EMP	V4	515F-806R	515F_GTGCCAGCMGCCGCGGTAA	806R_GGACTACHVGGGTWTCTAAT	V4	V4	TRUE	10.1186/gb-2011-12-5-r50	Moving pictures of the human microbiome	Genome biology
ERR1868338	PRJEB19825	SAMEA103890326	EMP	V4	515F-806R	515F_GTGCCAGCMGCCGCGGTAA	806R_GGACTACHVGGGTWTCTAAT	V4	V4	TRUE	10.1186/gb-2011-12-5-r50	Moving pictures of the human microbiome	Genome biology
ERR1868337	PRJEB19825	SAMEA103890325	EMP	V4	515F-806R	515F_GTGCCAGCMGCCGCGGTAA	806R_GGACTACHVGGGTWTCTAAT	V4	V4	TRUE	10.1186/gb-2011-12-5-r50	Moving pictures of the human microbiome	Genome biology
ERR1868336	PRJEB19825	SAMEA103890324	EMP	V4	515F-806R	515F_GTGCCAGCMGCCGCGGTAA	806R_GGACTACHVGGGTWTCTAAT	V4	V4	TRUE	10.1186/gb-2011-12-5-r50	Moving pictures of the human microbiome	Genome biology
ERR1868335	PRJEB19825	SAMEA103890323	EMP	V4	515F-806R	515F_GTGCCAGCMGCCGCGGTAA	806R_GGACTACHVGGGTWTCTAAT	V4	V4	TRUE	10.1186/gb-2011-12-5-r50	Moving pictures of the human microbiome	Genome biology
ERR1868334	PRJEB19825	SAMEA103890322	EMP	V4	515F-806R	515F_GTGCCAGCMGCCGCGGTAA	806R_GGACTACHVGGGTWTCTAAT	V4	V4	TRUE	10.1186/gb-2011-12-5-r50	Moving pictures of the human microbiome	Genome biology
ERR1868333	PRJEB19825	SAMEA103890321	EMP	V4	515F-806R	515F_GTGCCAGCMGCCGCGGTAA	806R_GGACTACHVGGGTWTCTAAT	V4	V4	TRUE	10.1186/gb-2011-12-5-r50	Moving pictures of the human microbiome	Genome biology
ERR1868332	PRJEB19825	SAMEA103890320	EMP	V4	515F-806R	515F_GTGCCAGCMGCCGCGGTAA	806R_GGACTACHVGGGTWTCTAAT	V4	V4	TRUE	10.1186/gb-2011-12-5-r50	Moving pictures of the human microbiome	Genome biology
ERR1868331	PRJEB19825	SAMEA103890319	EMP	V4	515F-806R	515F_GTGCCAGCMGCCGCGGTAA	806R_GGACTACHVGGGTWTCTAAT	V4	V4	TRUE	10.1186/gb-2011-12-5-r50	Moving pictures of the human microbiome	Genome biology
ERR1868330	PRJEB19825	SAMEA103890318	EMP	V4	515F-806R	515F_GTGCCAGCMGCCGCGGTAA	806R_GGACTACHVGGGTWTCTAAT	V4	V4	TRUE	10.1186/gb-2011-12-5-r50	Moving pictures of the human microbiome	Genome biology
ERR1868329	PRJEB19825	SAMEA103890317	EMP	V4	515F-806R	515F_GTGCCAGCMGCCGCGGTAA	806R_GGACTACHVGGGTWTCTAAT	V4	V4	TRUE	10.1186/gb-2011-12-5-r50	Moving pictures of the human microbiome	Genome biology
ERR1868328	PRJEB19825	SAMEA103890316	EMP	V4	515F-806R	515F_GTGCCAGCMGCCGCGGTAA	806R_GGACTACHVGGGTWTCTAAT	V4	V4	TRUE	10.1186/gb-2011-12-5-r50	Moving pictures of the human microbiome	Genome biology
ERR1868327	PRJEB19825	SAMEA103890315	EMP	V4	515F-806R	515F_GTGCCAGCMGCCGCGGTAA	806R_GGACTACHVGGGTWTCTAAT	V4	V4	TRUE	10.1186/gb-2011-12-5-r50	Moving pictures of the human microbiome	Genome biology
ERR1868326	PRJEB19825	SAMEA103890314	EMP	V4	515F-806R	515F_GTGCCAGCMGCCGCGGTAA	806R_GGACTACHVGGGTWTCTAAT	V4	V4	TRUE	10.1186/gb-2011-12-5-r50	Moving pictures of the human microbiome	Genome biology
ERR1868325	PRJEB19825	SAMEA103890313	EMP	V4	515F-806R	515F_GTGCCAGCMGCCGCGGTAA	806R_GGACTACHVGGGTWTCTAAT	V4	V4	TRUE	10.1186/gb-2011-12-5-r50	Moving pictures of the human microbiome	Genome biology
ERR1868324	PRJEB19825	SAMEA103890312	EMP	V4	515F-806R	515F_GTGCCAGCMGCCGCGGTAA	806R_GGACTACHVGGGTWTCTAAT	V4	V4	TRUE	10.1186/gb-2011-12-5-r50	Moving pictures of the human microbiome	Genome biology
ERR1868323	PRJEB19825	SAMEA103890311	EMP	V4	515F-806R	515F_GTGCCAGCMGCCGCGGTAA	806R_GGACTACHVGGGTWTCTAAT	V4	V4	TRUE	10.1186/gb-2011-12-5-r50	Moving pictures of the human microbiome	Genome biology
ERR1868322	PRJEB19825	SAMEA103890310	EMP	V4	515F-806R	515F_GTGCCAGCMGCCGCGGTAA	806R_GGACTACHVGGGTWTCTAAT	V4	V4	TRUE	10.1186/gb-2011-12-5-r50	Moving pictures of the human microbiome	Genome biology
ERR1868321	PRJEB19825	SAMEA103890309	EMP	V4	515F-806R	515F_GTGCCAGCMGCCGCGGTAA	806R_GGACTACHVGGGTWTCTAAT	V4	V4	TRUE	10.1186/gb-2011-12-5-r50	Moving pictures of the human microbiome	Genome biology
ERR1868320	PRJEB19825	SAMEA103890308	EMP	V4	515F-806R	515F_GTGCCAGCMGCCGCGGTAA	806R_GGACTACHVGGGTWTCTAAT	V4	V4	TRUE	10.1186/gb-2011-12-5-r50	Moving pictures of the human microbiome	Genome biology
ERR1868319	PRJEB19825	SAMEA103890307	EMP	V4	515F-806R	515F_GTGCCAGCMGCCGCGGTAA	806R_GGACTACHVGGGTWTCTAAT	V4	V4	TRUE	10.1186/gb-2011-12-5-r50	Moving pictures of the human microbiome	Genome biology
ERR1868318	PRJEB19825	SAMEA103890306	EMP	V4	515F-806R	515F_GTGCCAGCMGCCGCGGTAA	806R_GGACTACHVGGGTWTCTAAT	V4	V4	TRUE	10.1186/gb-2011-12-5-r50	Moving pictures of the human microbiome	Genome biology
ERR1868317	PRJEB19825	SAMEA103890305	EMP	V4	515F-806R	515F_GTGCCAGCMGCCGCGGTAA	806R_GGACTACHVGGGTWTCTAAT	V4	V4	TRUE	10.1186/gb-2011-12-5-r50	Moving pictures of the human microbiome	Genome biology
ERR1868316	PRJEB19825	SAMEA103890304	EMP	V4	515F-806R	515F_GTGCCAGCMGCCGCGGTAA	806R_GGACTACHVGGGTWTCTAAT	V4	V4	TRUE	10.1186/gb-2011-12-5-r50	Moving pictures of the human microbiome	Genome biology
ERR1868315	PRJEB19825	SAMEA103890303	EMP	V4	515F-806R	515F_GTGCCAGCMGCCGCGGTAA	806R_GGACTACHVGGGTWTCTAAT	V4	V4	TRUE	10.1186/gb-2011-12-5-r50	Moving pictures of the human microbiome	Genome biology
ERR1868314	PRJEB19825	SAMEA103890302	EMP	V4	515F-806R	515F_GTGCCAGCMGCCGCGGTAA	806R_GGACTACHVGGGTWTCTAAT	V4	V4	TRUE	10.1186/gb-2011-12-5-r50	Moving pictures of the human microbiome	Genome biology
ERR1868313	PRJEB19825	SAMEA103890301	EMP	V4	515F-806R	515F_GTGCCAGCMGCCGCGGTAA	806R_GGACTACHVGGGTWTCTAAT	V4	V4	TRUE	10.1186/gb-2011-12-5-r50	Moving pictures of the human microbiome	Genome biology
ERR1868312	PRJEB19825	SAMEA103890300	EMP	V4	515F-806R	515F_GTGCCAGCMGCCGCGGTAA	806R_GGACTACHVGGGTWTCTAAT	V4	V4	TRUE	10.1186/gb-2011-12-5-r50	Moving pictures of the human microbiome	Genome biology
ERR1868311	PRJEB19825	SAMEA103890299	EMP	V4	515F-806R	515F_GTGCCAGCMGCCGCGGTAA	806R_GGACTACHVGGGTWTCTAAT	V4	V4	TRUE	10.1186/gb-2011-12-5-r50	Moving pictures of the human microbiome	Genome biology
ERR1868310	PRJEB19825	SAMEA103890298	EMP	V4	515F-806R	515F_GTGCCAGCMGCCGCGGTAA	806R_GGACTACHVGGGTWTCTAAT	V4	V4	TRUE	10.1186/gb-2011-12-5-r50	Moving pictures of the human microbiome	Genome biology
ERR1868309	PRJEB19825	SAMEA103890297	EMP	V4	515F-806R	515F_GTGCCAGCMGCCGCGGTAA	806R_GGACTACHVGGGTWTCTAAT	V4	V4	TRUE	10.1186/gb-2011-12-5-r50	Moving pictures of the human microbiome	Genome biology
ERR1868308	PRJEB19825	SAMEA103890296	EMP	V4	515F-806R	515F_GTGCCAGCMGCCGCGGTAA	806R_GGACTACHVGGGTWTCTAAT	V4	V4	TRUE	10.1186/gb-2011-12-5-r50	Moving pictures of the human microbiome	Genome biology
ERR1868307	PRJEB19825	SAMEA103890295	EMP	V4	515F-806R	515F_GTGCCAGCMGCCGCGGTAA	806R_GGACTACHVGGGTWTCTAAT	V4	V4	TRUE	10.1186/gb-2011-12-5-r50	Moving pictures of the human microbiome	Genome biology
ERR1868306	PRJEB19825	SAMEA103890294	EMP	V4	515F-806R	515F_GTGCCAGCMGCCGCGGTAA	806R_GGACTACHVGGGTWTCTAAT	V4	V4	TRUE	10.1186/gb-2011-12-5-r50	Moving pictures of the human microbiome	Genome biology
ERR1868305	PRJEB19825	SAMEA103890293	EMP	V4	515F-806R	515F_GTGCCAGCMGCCGCGGTAA	806R_GGACTACHVGGGTWTCTAAT	V4	V4	TRUE	10.1186/gb-2011-12-5-r50	Moving pictures of the human microbiome	Genome biology
ERR1868304	PRJEB19825	SAMEA103890292	EMP	V4	515F-806R	515F_GTGCCAGCMGCCGCGGTAA	806R_GGACTACHVGGGTWTCTAAT	V4	V4	TRUE	10.1186/gb-2011-12-5-r50	Moving pictures of the human microbiome	Genome biology
ERR1868303	PRJEB19825	SAMEA103890291	EMP	V4	515F-806R	515F_GTGCCAGCMGCCGCGGTAA	806R_GGACTACHVGGGTWTCTAAT	V4	V4	TRUE	10.1186/gb-2011-12-5-r50	Moving pictures of the human microbiome	Genome biology
ERR1868302	PRJEB19825	SAMEA103890290	EMP	V4	515F-806R	515F_GTGCCAGCMGCCGCGGTAA	806R_GGACTACHVGGGTWTCTAAT	V4	V4	TRUE	10.1186/gb-2011-12-5-r50	Moving pictures of the human microbiome	Genome biology
ERR1868301	PRJEB19825	SAMEA103890289	EMP	V4	515F-806R	515F_GTGCCAGCMGCCGCGGTAA	806R_GGACTACHVGGGTWTCTAAT	V4	V4	TRUE	10.1186/gb-2011-12-5-r50	Moving pictures of the human microbiome	Genome biology
ERR1868300	PRJEB19825	SAMEA103890288	EMP	V4	515F-806R	515F_GTGCCAGCMGCCGCGGTAA	806R_GGACTACHVGGGTWTCTAAT	V4	V4	TRUE	10.1186/gb-2011-12-5-r50	Moving pictures of the human microbiome	Genome biology
ERR1868299	PRJEB19825	SAMEA103890287	EMP	V4	515F-806R	515F_GTGCCAGCMGCCGCGGTAA	806R_GGACTACHVGGGTWTCTAAT	V4	V4	TRUE	10.1186/gb-2011-12-5-r50	Moving pictures of the human microbiome	Genome biology
ERR1868298	PRJEB19825	SAMEA103890286	EMP	V4	515F-806R	515F_GTGCCAGCMGCCGCGGTAA	806R_GGACTACHVGGGTWTCTAAT	V4	V4	TRUE	10.1186/gb-2011-12-5-r50	Moving pictures of the human microbiome	Genome biology
ERR1868297	PRJEB19825	SAMEA103890285	EMP	V4	515F-806R	515F_GTGCCAGCMGCCGCGGTAA	806R_GGACTACHVGGGTWTCTAAT	V4	V4	TRUE	10.1186/gb-2011-12-5-r50	Moving pictures of the human microbiome	Genome biology
ERR1868296	PRJEB19825	SAMEA103890284	EMP	V4	515F-806R	515F_GTGCCAGCMGCCGCGGTAA	806R_GGACTACHVGGGTWTCTAAT	V4	V4	TRUE	10.1186/gb-2011-12-5-r50	Moving pictures of the human microbiome	Genome biology
ERR1868295	PRJEB19825	SAMEA103890283	EMP	V4	515F-806R	515F_GTGCCAGCMGCCGCGGTAA	806R_GGACTACHVGGGTWTCTAAT	V4	V4	TRUE	10.1186/gb-2011-12-5-r50	Moving pictures of the human microbiome	Genome biology
ERR1868294	PRJEB19825	SAMEA103890282	EMP	V4	515F-806R	515F_GTGCCAGCMGCCGCGGTAA	806R_GGACTACHVGGGTWTCTAAT	V4	V4	TRUE	10.1186/gb-2011-12-5-r50	Moving pictures of the human microbiome	Genome biology
ERR1868293	PRJEB19825	SAMEA103890281	EMP	V4	515F-806R	515F_GTGCCAGCMGCCGCGGTAA	806R_GGACTACHVGGGTWTCTAAT	V4	V4	TRUE	10.1186/gb-2011-12-5-r50	Moving pictures of the human microbiome	Genome biology
ERR1868292	PRJEB19825	SAMEA103890280	EMP	V4	515F-806R	515F_GTGCCAGCMGCCGCGGTAA	806R_GGACTACHVGGGTWTCTAAT	V4	V4	TRUE	10.1186/gb-2011-12-5-r50	Moving pictures of the human microbiome	Genome biology
ERR1868291	PRJEB19825	SAMEA103890279	EMP	V4	515F-806R	515F_GTGCCAGCMGCCGCGGTAA	806R_GGACTACHVGGGTWTCTAAT	V4	V4	TRUE	10.1186/gb-2011-12-5-r50	Moving pictures of the human microbiome	Genome biology
ERR1868290	PRJEB19825	SAMEA103890278	EMP	V4	515F-806R	515F_GTGCCAGCMGCCGCGGTAA	806R_GGACTACHVGGGTWTCTAAT	V4	V4	TRUE	10.1186/gb-2011-12-5-r50	Moving pictures of the human microbiome	Genome biology
ERR1868289	PRJEB19825	SAMEA103890277	EMP	V4	515F-806R	515F_GTGCCAGCMGCCGCGGTAA	806R_GGACTACHVGGGTWTCTAAT	V4	V4	TRUE	10.1186/gb-2011-12-5-r50	Moving pictures of the human microbiome	Genome biology
ERR1868288	PRJEB19825	SAMEA103890276	EMP	V4	515F-806R	515F_GTGCCAGCMGCCGCGGTAA	806R_GGACTACHVGGGTWTCTAAT	V4	V4	TRUE	10.1186/gb-2011-12-5-r50	Moving pictures of the human microbiome	Genome biology
ERR1868287	PRJEB19825	SAMEA103890275	EMP	V4	515F-806R	515F_GTGCCAGCMGCCGCGGTAA	806R_GGACTACHVGGGTWTCTAAT	V4	V4	TRUE	10.1186/gb-2011-12-5-r50	Moving pictures of the human microbiome	Genome biology
ERR1868286	PRJEB19825	SAMEA103890274	EMP	V4	515F-806R	515F_GTGCCAGCMGCCGCGGTAA	806R_GGACTACHVGGGTWTCTAAT	V4	V4	TRUE	10.1186/gb-2011-12-5-r50	Moving pictures of the human microbiome	Genome biology
ERR1868285	PRJEB19825	SAMEA103890273	EMP	V4	515F-806R	515F_GTGCCAGCMGCCGCGGTAA	806R_GGACTACHVGGGTWTCTAAT	V4	V4	TRUE	10.1186/gb-2011-12-5-r50	Moving pictures of the human microbiome	Genome biology
ERR1868284	PRJEB19825	SAMEA103890272	EMP	V4	515F-806R	515F_GTGCCAGCMGCCGCGGTAA	806R_GGACTACHVGGGTWTCTAAT	V4	V4	TRUE	10.1186/gb-2011-12-5-r50	Moving pictures of the human microbiome	Genome biology
ERR1868283	PRJEB19825	SAMEA103890271	EMP	V4	515F-806R	515F_GTGCCAGCMGCCGCGGTAA	806R_GGACTACHVGGGTWTCTAAT	V4	V4	TRUE	10.1186/gb-2011-12-5-r50	Moving pictures of the human microbiome	Genome biology
ERR1868282	PRJEB19825	SAMEA103890270	EMP	V4	515F-806R	515F_GTGCCAGCMGCCGCGGTAA	806R_GGACTACHVGGGTWTCTAAT	V4	V4	TRUE	10.1186/gb-2011-12-5-r50	Moving pictures of the human microbiome	Genome biology
ERR1868281	PRJEB19825	SAMEA103890269	EMP	V4	515F-806R	515F_GTGCCAGCMGCCGCGGTAA	806R_GGACTACHVGGGTWTCTAAT	V4	V4	TRUE	10.1186/gb-2011-12-5-r50	Moving pictures of the human microbiome	Genome biology
ERR1868280	PRJEB19825	SAMEA103890268	EMP	V4	515F-806R	515F_GTGCCAGCMGCCGCGGTAA	806R_GGACTACHVGGGTWTCTAAT	V4	V4	TRUE	10.1186/gb-2011-12-5-r50	Moving pictures of the human microbiome	Genome biology
ERR1868279	PRJEB19825	SAMEA103890267	EMP	V4	515F-806R	515F_GTGCCAGCMGCCGCGGTAA	806R_GGACTACHVGGGTWTCTAAT	V4	V4	TRUE	10.1186/gb-2011-12-5-r50	Moving pictures of the human microbiome	Genome biology
ERR1868278	PRJEB19825	SAMEA103890266	EMP	V4	515F-806R	515F_GTGCCAGCMGCCGCGGTAA	806R_GGACTACHVGGGTWTCTAAT	V4	V4	TRUE	10.1186/gb-2011-12-5-r50	Moving pictures of the human microbiome	Genome biology
ERR1868277	PRJEB19825	SAMEA103890265	EMP	V4	515F-806R	515F_GTGCCAGCMGCCGCGGTAA	806R_GGACTACHVGGGTWTCTAAT	V4	V4	TRUE	10.1186/gb-2011-12-5-r50	Moving pictures of the human microbiome	Genome biology
ERR1868276	PRJEB19825	SAMEA103890264	EMP	V4	515F-806R	515F_GTGCCAGCMGCCGCGGTAA	806R_GGACTACHVGGGTWTCTAAT	V4	V4	TRUE	10.1186/gb-2011-12-5-r50	Moving pictures of the human microbiome	Genome biology
ERR1868275	PRJEB19825	SAMEA103890263	EMP	V4	515F-806R	515F_GTGCCAGCMGCCGCGGTAA	806R_GGACTACHVGGGTWTCTAAT	V4	V4	TRUE	10.1186/gb-2011-12-5-r50	Moving pictures of the human microbiome	Genome biology
ERR1868274	PRJEB19825	SAMEA103890262	EMP	V4	515F-806R	515F_GTGCCAGCMGCCGCGGTAA	806R_GGACTACHVGGGTWTCTAAT	V4	V4	TRUE	10.1186/gb-2011-12-5-r50	Moving pictures of the human microbiome	Genome biology
ERR1868273	PRJEB19825	SAMEA103890261	EMP	V4	515F-806R	515F_GTGCCAGCMGCCGCGGTAA	806R_GGACTACHVGGGTWTCTAAT	V4	V4	TRUE	10.1186/gb-2011-12-5-r50	Moving pictures of the human microbiome	Genome biology
ERR1868272	PRJEB19825	SAMEA103890260	EMP	V4	515F-806R	515F_GTGCCAGCMGCCGCGGTAA	806R_GGACTACHVGGGTWTCTAAT	V4	V4	TRUE	10.1186/gb-2011-12-5-r50	Moving pictures of the human microbiome	Genome biology
ERR1868271	PRJEB19825	SAMEA103890259	EMP	V4	515F-806R	515F_GTGCCAGCMGCCGCGGTAA	806R_GGACTACHVGGGTWTCTAAT	V4	V4	TRUE	10.1186/gb-2011-12-5-r50	Moving pictures of the human microbiome	Genome biology
ERR1868270	PRJEB19825	SAMEA103890258	EMP	V4	515F-806R	515F_GTGCCAGCMGCCGCGGTAA	806R_GGACTACHVGGGTWTCTAAT	V4	V4	TRUE	10.1186/gb-2011-12-5-r50	Moving pictures of the human microbiome	Genome biology
ERR1868269	PRJEB19825	SAMEA103890257	EMP	V4	515F-806R	515F_GTGCCAGCMGCCGCGGTAA	806R_GGACTACHVGGGTWTCTAAT	V4	V4	TRUE	10.1186/gb-2011-12-5-r50	Moving pictures of the human microbiome	Genome biology
ERR1868268	PRJEB19825	SAMEA103890256	EMP	V4	515F-806R	515F_GTGCCAGCMGCCGCGGTAA	806R_GGACTACHVGGGTWTCTAAT	V4	V4	TRUE	10.1186/gb-2011-12-5-r50	Moving pictures of the human microbiome	Genome biology
ERR1868267	PRJEB19825	SAMEA103890255	EMP	V4	515F-806R	515F_GTGCCAGCMGCCGCGGTAA	806R_GGACTACHVGGGTWTCTAAT	V4	V4	TRUE	10.1186/gb-2011-12-5-r50	Moving pictures of the human microbiome	Genome biology
ERR1868266	PRJEB19825	SAMEA103890254	EMP	V4	515F-806R	515F_GTGCCAGCMGCCGCGGTAA	806R_GGACTACHVGGGTWTCTAAT	V4	V4	TRUE	10.1186/gb-2011-12-5-r50	Moving pictures of the human microbiome	Genome biology
ERR1868265	PRJEB19825	SAMEA103890253	EMP	V4	515F-806R	515F_GTGCCAGCMGCCGCGGTAA	806R_GGACTACHVGGGTWTCTAAT	V4	V4	TRUE	10.1186/gb-2011-12-5-r50	Moving pictures of the human microbiome	Genome biology
ERR1868264	PRJEB19825	SAMEA103890252	EMP	V4	515F-806R	515F_GTGCCAGCMGCCGCGGTAA	806R_GGACTACHVGGGTWTCTAAT	V4	V4	TRUE	10.1186/gb-2011-12-5-r50	Moving pictures of the human microbiome	Genome biology
ERR1868263	PRJEB19825	SAMEA103890251	EMP	V4	515F-806R	515F_GTGCCAGCMGCCGCGGTAA	806R_GGACTACHVGGGTWTCTAAT	V4	V4	TRUE	10.1186/gb-2011-12-5-r50	Moving pictures of the human microbiome	Genome biology
ERR1868262	PRJEB19825	SAMEA103890250	EMP	V4	515F-806R	515F_GTGCCAGCMGCCGCGGTAA	806R_GGACTACHVGGGTWTCTAAT	V4	V4	TRUE	10.1186/gb-2011-12-5-r50	Moving pictures of the human microbiome	Genome biology
ERR1868261	PRJEB19825	SAMEA103890249	EMP	V4	515F-806R	515F_GTGCCAGCMGCCGCGGTAA	806R_GGACTACHVGGGTWTCTAAT	V4	V4	TRUE	10.1186/gb-2011-12-5-r50	Moving pictures of the human microbiome	Genome biology
ERR1868260	PRJEB19825	SAMEA103890248	EMP	V4	515F-806R	515F_GTGCCAGCMGCCGCGGTAA	806R_GGACTACHVGGGTWTCTAAT	V4	V4	TRUE	10.1186/gb-2011-12-5-r50	Moving pictures of the human microbiome	Genome biology
ERR1868259	PRJEB19825	SAMEA103890247	EMP	V4	515F-806R	515F_GTGCCAGCMGCCGCGGTAA	806R_GGACTACHVGGGTWTCTAAT	V4	V4	TRUE	10.1186/gb-2011-12-5-r50	Moving pictures of the human microbiome	Genome biology
ERR1868258	PRJEB19825	SAMEA103890246	EMP	V4	515F-806R	515F_GTGCCAGCMGCCGCGGTAA	806R_GGACTACHVGGGTWTCTAAT	V4	V4	TRUE	10.1186/gb-2011-12-5-r50	Moving pictures of the human microbiome	Genome biology
ERR1868257	PRJEB19825	SAMEA103890245	EMP	V4	515F-806R	515F_GTGCCAGCMGCCGCGGTAA	806R_GGACTACHVGGGTWTCTAAT	V4	V4	TRUE	10.1186/gb-2011-12-5-r50	Moving pictures of the human microbiome	Genome biology
ERR1868256	PRJEB19825	SAMEA103890244	EMP	V4	515F-806R	515F_GTGCCAGCMGCCGCGGTAA	806R_GGACTACHVGGGTWTCTAAT	V4	V4	TRUE	10.1186/gb-2011-12-5-r50	Moving pictures of the human microbiome	Genome biology
ERR1868255	PRJEB19825	SAMEA103890243	EMP	V4	515F-806R	515F_GTGCCAGCMGCCGCGGTAA	806R_GGACTACHVGGGTWTCTAAT	V4	V4	TRUE	10.1186/gb-2011-12-5-r50	Moving pictures of the human microbiome	Genome biology
ERR1868254	PRJEB19825	SAMEA103890242	EMP	V4	515F-806R	515F_GTGCCAGCMGCCGCGGTAA	806R_GGACTACHVGGGTWTCTAAT	V4	V4	TRUE	10.1186/gb-2011-12-5-r50	Moving pictures of the human microbiome	Genome biology
ERR1868253	PRJEB19825	SAMEA103890241	EMP	V4	515F-806R	515F_GTGCCAGCMGCCGCGGTAA	806R_GGACTACHVGGGTWTCTAAT	V4	V4	TRUE	10.1186/gb-2011-12-5-r50	Moving pictures of the human microbiome	Genome biology
ERR1868252	PRJEB19825	SAMEA103890240	EMP	V4	515F-806R	515F_GTGCCAGCMGCCGCGGTAA	806R_GGACTACHVGGGTWTCTAAT	V4	V4	TRUE	10.1186/gb-2011-12-5-r50	Moving pictures of the human microbiome	Genome biology
ERR1868251	PRJEB19825	SAMEA103890239	EMP	V4	515F-806R	515F_GTGCCAGCMGCCGCGGTAA	806R_GGACTACHVGGGTWTCTAAT	V4	V4	TRUE	10.1186/gb-2011-12-5-r50	Moving pictures of the human microbiome	Genome biology
ERR1868250	PRJEB19825	SAMEA103890238	EMP	V4	515F-806R	515F_GTGCCAGCMGCCGCGGTAA	806R_GGACTACHVGGGTWTCTAAT	V4	V4	TRUE	10.1186/gb-2011-12-5-r50	Moving pictures of the human microbiome	Genome biology
ERR1868249	PRJEB19825	SAMEA103890237	EMP	V4	515F-806R	515F_GTGCCAGCMGCCGCGGTAA	806R_GGACTACHVGGGTWTCTAAT	V4	V4	TRUE	10.1186/gb-2011-12-5-r50	Moving pictures of the human microbiome	Genome biology
ERR1868248	PRJEB19825	SAMEA103890236	EMP	V4	515F-806R	515F_GTGCCAGCMGCCGCGGTAA	806R_GGACTACHVGGGTWTCTAAT	V4	V4	TRUE	10.1186/gb-2011-12-5-r50	Moving pictures of the human microbiome	Genome biology
ERR1868247	PRJEB19825	SAMEA103890235	EMP	V4	515F-806R	515F_GTGCCAGCMGCCGCGGTAA	806R_GGACTACHVGGGTWTCTAAT	V4	V4	TRUE	10.1186/gb-2011-12-5-r50	Moving pictures of the human microbiome	Genome biology
ERR1868246	PRJEB19825	SAMEA103890234	EMP	V4	515F-806R	515F_GTGCCAGCMGCCGCGGTAA	806R_GGACTACHVGGGTWTCTAAT	V4	V4	TRUE	10.1186/gb-2011-12-5-r50	Moving pictures of the human microbiome	Genome biology
ERR1868245	PRJEB19825	SAMEA103890233	EMP	V4	515F-806R	515F_GTGCCAGCMGCCGCGGTAA	806R_GGACTACHVGGGTWTCTAAT	V4	V4	TRUE	10.1186/gb-2011-12-5-r50	Moving pictures of the human microbiome	Genome biology
ERR1868244	PRJEB19825	SAMEA103890232	EMP	V4	515F-806R	515F_GTGCCAGCMGCCGCGGTAA	806R_GGACTACHVGGGTWTCTAAT	V4	V4	TRUE	10.1186/gb-2011-12-5-r50	Moving pictures of the human microbiome	Genome biology
ERR1868243	PRJEB19825	SAMEA103890231	EMP	V4	515F-806R	515F_GTGCCAGCMGCCGCGGTAA	806R_GGACTACHVGGGTWTCTAAT	V4	V4	TRUE	10.1186/gb-2011-12-5-r50	Moving pictures of the human microbiome	Genome biology
ERR1868242	PRJEB19825	SAMEA103890230	EMP	V4	515F-806R	515F_GTGCCAGCMGCCGCGGTAA	806R_GGACTACHVGGGTWTCTAAT	V4	V4	TRUE	10.1186/gb-2011-12-5-r50	Moving pictures of the human microbiome	Genome biology
ERR1868241	PRJEB19825	SAMEA103890229	EMP	V4	515F-806R	515F_GTGCCAGCMGCCGCGGTAA	806R_GGACTACHVGGGTWTCTAAT	V4	V4	TRUE	10.1186/gb-2011-12-5-r50	Moving pictures of the human microbiome	Genome biology
ERR1868240	PRJEB19825	SAMEA103890228	EMP	V4	515F-806R	515F_GTGCCAGCMGCCGCGGTAA	806R_GGACTACHVGGGTWTCTAAT	V4	V4	TRUE	10.1186/gb-2011-12-5-r50	Moving pictures of the human microbiome	Genome biology
ERR1868239	PRJEB19825	SAMEA103890227	EMP	V4	515F-806R	515F_GTGCCAGCMGCCGCGGTAA	806R_GGACTACHVGGGTWTCTAAT	V4	V4	TRUE	10.1186/gb-2011-12-5-r50	Moving pictures of the human microbiome	Genome biology
ERR1868238	PRJEB19825	SAMEA103890226	EMP	V4	515F-806R	515F_GTGCCAGCMGCCGCGGTAA	806R_GGACTACHVGGGTWTCTAAT	V4	V4	TRUE	10.1186/gb-2011-12-5-r50	Moving pictures of the human microbiome	Genome biology
ERR1868237	PRJEB19825	SAMEA103890225	EMP	V4	515F-806R	515F_GTGCCAGCMGCCGCGGTAA	806R_GGACTACHVGGGTWTCTAAT	V4	V4	TRUE	10.1186/gb-2011-12-5-r50	Moving pictures of the human microbiome	Genome biology
ERR1868236	PRJEB19825	SAMEA103890224	EMP	V4	515F-806R	515F_GTGCCAGCMGCCGCGGTAA	806R_GGACTACHVGGGTWTCTAAT	V4	V4	TRUE	10.1186/gb-2011-12-5-r50	Moving pictures of the human microbiome	Genome biology
ERR1868235	PRJEB19825	SAMEA103890223	EMP	V4	515F-806R	515F_GTGCCAGCMGCCGCGGTAA	806R_GGACTACHVGGGTWTCTAAT	V4	V4	TRUE	10.1186/gb-2011-12-5-r50	Moving pictures of the human microbiome	Genome biology
ERR1868234	PRJEB19825	SAMEA103890222	EMP	V4	515F-806R	515F_GTGCCAGCMGCCGCGGTAA	806R_GGACTACHVGGGTWTCTAAT	V4	V4	TRUE	10.1186/gb-2011-12-5-r50	Moving pictures of the human microbiome	Genome biology
ERR1868233	PRJEB19825	SAMEA103890221	EMP	V4	515F-806R	515F_GTGCCAGCMGCCGCGGTAA	806R_GGACTACHVGGGTWTCTAAT	V4	V4	TRUE	10.1186/gb-2011-12-5-r50	Moving pictures of the human microbiome	Genome biology
ERR1868232	PRJEB19825	SAMEA103890220	EMP	V4	515F-806R	515F_GTGCCAGCMGCCGCGGTAA	806R_GGACTACHVGGGTWTCTAAT	V4	V4	TRUE	10.1186/gb-2011-12-5-r50	Moving pictures of the human microbiome	Genome biology
ERR1868231	PRJEB19825	SAMEA103890219	EMP	V4	515F-806R	515F_GTGCCAGCMGCCGCGGTAA	806R_GGACTACHVGGGTWTCTAAT	V4	V4	TRUE	10.1186/gb-2011-12-5-r50	Moving pictures of the human microbiome	Genome biology
ERR1868230	PRJEB19825	SAMEA103890218	EMP	V4	515F-806R	515F_GTGCCAGCMGCCGCGGTAA	806R_GGACTACHVGGGTWTCTAAT	V4	V4	TRUE	10.1186/gb-2011-12-5-r50	Moving pictures of the human microbiome	Genome biology
ERR1868229	PRJEB19825	SAMEA103890217	EMP	V4	515F-806R	515F_GTGCCAGCMGCCGCGGTAA	806R_GGACTACHVGGGTWTCTAAT	V4	V4	TRUE	10.1186/gb-2011-12-5-r50	Moving pictures of the human microbiome	Genome biology
ERR1868228	PRJEB19825	SAMEA103890216	EMP	V4	515F-806R	515F_GTGCCAGCMGCCGCGGTAA	806R_GGACTACHVGGGTWTCTAAT	V4	V4	TRUE	10.1186/gb-2011-12-5-r50	Moving pictures of the human microbiome	Genome biology
ERR1868227	PRJEB19825	SAMEA103890215	EMP	V4	515F-806R	515F_GTGCCAGCMGCCGCGGTAA	806R_GGACTACHVGGGTWTCTAAT	V4	V4	TRUE	10.1186/gb-2011-12-5-r50	Moving pictures of the human microbiome	Genome biology
ERR1868226	PRJEB19825	SAMEA103890214	EMP	V4	515F-806R	515F_GTGCCAGCMGCCGCGGTAA	806R_GGACTACHVGGGTWTCTAAT	V4	V4	TRUE	10.1186/gb-2011-12-5-r50	Moving pictures of the human microbiome	Genome biology
ERR1868225	PRJEB19825	SAMEA103890213	EMP	V4	515F-806R	515F_GTGCCAGCMGCCGCGGTAA	806R_GGACTACHVGGGTWTCTAAT	V4	V4	TRUE	10.1186/gb-2011-12-5-r50	Moving pictures of the human microbiome	Genome biology
ERR1868224	PRJEB19825	SAMEA103890212	EMP	V4	515F-806R	515F_GTGCCAGCMGCCGCGGTAA	806R_GGACTACHVGGGTWTCTAAT	V4	V4	TRUE	10.1186/gb-2011-12-5-r50	Moving pictures of the human microbiome	Genome biology
ERR1868223	PRJEB19825	SAMEA103890211	EMP	V4	515F-806R	515F_GTGCCAGCMGCCGCGGTAA	806R_GGACTACHVGGGTWTCTAAT	V4	V4	TRUE	10.1186/gb-2011-12-5-r50	Moving pictures of the human microbiome	Genome biology
ERR1868222	PRJEB19825	SAMEA103890210	EMP	V4	515F-806R	515F_GTGCCAGCMGCCGCGGTAA	806R_GGACTACHVGGGTWTCTAAT	V4	V4	TRUE	10.1186/gb-2011-12-5-r50	Moving pictures of the human microbiome	Genome biology
ERR1868221	PRJEB19825	SAMEA103890209	EMP	V4	515F-806R	515F_GTGCCAGCMGCCGCGGTAA	806R_GGACTACHVGGGTWTCTAAT	V4	V4	TRUE	10.1186/gb-2011-12-5-r50	Moving pictures of the human microbiome	Genome biology
ERR1868220	PRJEB19825	SAMEA103890208	EMP	V4	515F-806R	515F_GTGCCAGCMGCCGCGGTAA	806R_GGACTACHVGGGTWTCTAAT	V4	V4	TRUE	10.1186/gb-2011-12-5-r50	Moving pictures of the human microbiome	Genome biology
ERR1868219	PRJEB19825	SAMEA103890207	EMP	V4	515F-806R	515F_GTGCCAGCMGCCGCGGTAA	806R_GGACTACHVGGGTWTCTAAT	V4	V4	TRUE	10.1186/gb-2011-12-5-r50	Moving pictures of the human microbiome	Genome biology
ERR1868218	PRJEB19825	SAMEA103890206	EMP	V4	515F-806R	515F_GTGCCAGCMGCCGCGGTAA	806R_GGACTACHVGGGTWTCTAAT	V4	V4	TRUE	10.1186/gb-2011-12-5-r50	Moving pictures of the human microbiome	Genome biology
ERR1868217	PRJEB19825	SAMEA103890205	EMP	V4	515F-806R	515F_GTGCCAGCMGCCGCGGTAA	806R_GGACTACHVGGGTWTCTAAT	V4	V4	TRUE	10.1186/gb-2011-12-5-r50	Moving pictures of the human microbiome	Genome biology
ERR1868216	PRJEB19825	SAMEA103890204	EMP	V4	515F-806R	515F_GTGCCAGCMGCCGCGGTAA	806R_GGACTACHVGGGTWTCTAAT	V4	V4	TRUE	10.1186/gb-2011-12-5-r50	Moving pictures of the human microbiome	Genome biology
ERR1868215	PRJEB19825	SAMEA103890203	EMP	V4	515F-806R	515F_GTGCCAGCMGCCGCGGTAA	806R_GGACTACHVGGGTWTCTAAT	V4	V4	TRUE	10.1186/gb-2011-12-5-r50	Moving pictures of the human microbiome	Genome biology
ERR1868214	PRJEB19825	SAMEA103890202	EMP	V4	515F-806R	515F_GTGCCAGCMGCCGCGGTAA	806R_GGACTACHVGGGTWTCTAAT	V4	V4	TRUE	10.1186/gb-2011-12-5-r50	Moving pictures of the human microbiome	Genome biology
ERR1868213	PRJEB19825	SAMEA103890201	EMP	V4	515F-806R	515F_GTGCCAGCMGCCGCGGTAA	806R_GGACTACHVGGGTWTCTAAT	V4	V4	TRUE	10.1186/gb-2011-12-5-r50	Moving pictures of the human microbiome	Genome biology
ERR1868212	PRJEB19825	SAMEA103890200	EMP	V4	515F-806R	515F_GTGCCAGCMGCCGCGGTAA	806R_GGACTACHVGGGTWTCTAAT	V4	V4	TRUE	10.1186/gb-2011-12-5-r50	Moving pictures of the human microbiome	Genome biology
ERR1868211	PRJEB19825	SAMEA103890199	EMP	V4	515F-806R	515F_GTGCCAGCMGCCGCGGTAA	806R_GGACTACHVGGGTWTCTAAT	V4	V4	TRUE	10.1186/gb-2011-12-5-r50	Moving pictures of the human microbiome	Genome biology
ERR1868210	PRJEB19825	SAMEA103890198	EMP	V4	515F-806R	515F_GTGCCAGCMGCCGCGGTAA	806R_GGACTACHVGGGTWTCTAAT	V4	V4	TRUE	10.1186/gb-2011-12-5-r50	Moving pictures of the human microbiome	Genome biology
ERR1868209	PRJEB19825	SAMEA103890197	EMP	V4	515F-806R	515F_GTGCCAGCMGCCGCGGTAA	806R_GGACTACHVGGGTWTCTAAT	V4	V4	TRUE	10.1186/gb-2011-12-5-r50	Moving pictures of the human microbiome	Genome biology
ERR1868208	PRJEB19825	SAMEA103890196	EMP	V4	515F-806R	515F_GTGCCAGCMGCCGCGGTAA	806R_GGACTACHVGGGTWTCTAAT	V4	V4	TRUE	10.1186/gb-2011-12-5-r50	Moving pictures of the human microbiome	Genome biology
ERR1868207	PRJEB19825	SAMEA103890195	EMP	V4	515F-806R	515F_GTGCCAGCMGCCGCGGTAA	806R_GGACTACHVGGGTWTCTAAT	V4	V4	TRUE	10.1186/gb-2011-12-5-r50	Moving pictures of the human microbiome	Genome biology
ERR1868206	PRJEB19825	SAMEA103890194	EMP	V4	515F-806R	515F_GTGCCAGCMGCCGCGGTAA	806R_GGACTACHVGGGTWTCTAAT	V4	V4	TRUE	10.1186/gb-2011-12-5-r50	Moving pictures of the human microbiome	Genome biology
ERR1868205	PRJEB19825	SAMEA103890193	EMP	V4	515F-806R	515F_GTGCCAGCMGCCGCGGTAA	806R_GGACTACHVGGGTWTCTAAT	V4	V4	TRUE	10.1186/gb-2011-12-5-r50	Moving pictures of the human microbiome	Genome biology
ERR1868204	PRJEB19825	SAMEA103890192	EMP	V4	515F-806R	515F_GTGCCAGCMGCCGCGGTAA	806R_GGACTACHVGGGTWTCTAAT	V4	V4	TRUE	10.1186/gb-2011-12-5-r50	Moving pictures of the human microbiome	Genome biology
ERR1868203	PRJEB19825	SAMEA103890191	EMP	V4	515F-806R	515F_GTGCCAGCMGCCGCGGTAA	806R_GGACTACHVGGGTWTCTAAT	V4	V4	TRUE	10.1186/gb-2011-12-5-r50	Moving pictures of the human microbiome	Genome biology
ERR1868202	PRJEB19825	SAMEA103890190	EMP	V4	515F-806R	515F_GTGCCAGCMGCCGCGGTAA	806R_GGACTACHVGGGTWTCTAAT	V4	V4	TRUE	10.1186/gb-2011-12-5-r50	Moving pictures of the human microbiome	Genome biology
ERR1868201	PRJEB19825	SAMEA103890189	EMP	V4	515F-806R	515F_GTGCCAGCMGCCGCGGTAA	806R_GGACTACHVGGGTWTCTAAT	V4	V4	TRUE	10.1186/gb-2011-12-5-r50	Moving pictures of the human microbiome	Genome biology
ERR1868200	PRJEB19825	SAMEA103890188	EMP	V4	515F-806R	515F_GTGCCAGCMGCCGCGGTAA	806R_GGACTACHVGGGTWTCTAAT	V4	V4	TRUE	10.1186/gb-2011-12-5-r50	Moving pictures of the human microbiome	Genome biology
ERR1868199	PRJEB19825	SAMEA103890187	EMP	V4	515F-806R	515F_GTGCCAGCMGCCGCGGTAA	806R_GGACTACHVGGGTWTCTAAT	V4	V4	TRUE	10.1186/gb-2011-12-5-r50	Moving pictures of the human microbiome	Genome biology
ERR1868198	PRJEB19825	SAMEA103890186	EMP	V4	515F-806R	515F_GTGCCAGCMGCCGCGGTAA	806R_GGACTACHVGGGTWTCTAAT	V4	V4	TRUE	10.1186/gb-2011-12-5-r50	Moving pictures of the human microbiome	Genome biology
ERR1868197	PRJEB19825	SAMEA103890185	EMP	V4	515F-806R	515F_GTGCCAGCMGCCGCGGTAA	806R_GGACTACHVGGGTWTCTAAT	V4	V4	TRUE	10.1186/gb-2011-12-5-r50	Moving pictures of the human microbiome	Genome biology
ERR1868196	PRJEB19825	SAMEA103890184	EMP	V4	515F-806R	515F_GTGCCAGCMGCCGCGGTAA	806R_GGACTACHVGGGTWTCTAAT	V4	V4	TRUE	10.1186/gb-2011-12-5-r50	Moving pictures of the human microbiome	Genome biology
ERR1868195	PRJEB19825	SAMEA103890183	EMP	V4	515F-806R	515F_GTGCCAGCMGCCGCGGTAA	806R_GGACTACHVGGGTWTCTAAT	V4	V4	TRUE	10.1186/gb-2011-12-5-r50	Moving pictures of the human microbiome	Genome biology
ERR1868194	PRJEB19825	SAMEA103890182	EMP	V4	515F-806R	515F_GTGCCAGCMGCCGCGGTAA	806R_GGACTACHVGGGTWTCTAAT	V4	V4	TRUE	10.1186/gb-2011-12-5-r50	Moving pictures of the human microbiome	Genome biology
ERR1868193	PRJEB19825	SAMEA103890181	EMP	V4	515F-806R	515F_GTGCCAGCMGCCGCGGTAA	806R_GGACTACHVGGGTWTCTAAT	V4	V4	TRUE	10.1186/gb-2011-12-5-r50	Moving pictures of the human microbiome	Genome biology
ERR1868192	PRJEB19825	SAMEA103890180	EMP	V4	515F-806R	515F_GTGCCAGCMGCCGCGGTAA	806R_GGACTACHVGGGTWTCTAAT	V4	V4	TRUE	10.1186/gb-2011-12-5-r50	Moving pictures of the human microbiome	Genome biology
ERR1868191	PRJEB19825	SAMEA103890179	EMP	V4	515F-806R	515F_GTGCCAGCMGCCGCGGTAA	806R_GGACTACHVGGGTWTCTAAT	V4	V4	TRUE	10.1186/gb-2011-12-5-r50	Moving pictures of the human microbiome	Genome biology
ERR1868190	PRJEB19825	SAMEA103890178	EMP	V4	515F-806R	515F_GTGCCAGCMGCCGCGGTAA	806R_GGACTACHVGGGTWTCTAAT	V4	V4	TRUE	10.1186/gb-2011-12-5-r50	Moving pictures of the human microbiome	Genome biology
ERR1868189	PRJEB19825	SAMEA103890177	EMP	V4	515F-806R	515F_GTGCCAGCMGCCGCGGTAA	806R_GGACTACHVGGGTWTCTAAT	V4	V4	TRUE	10.1186/gb-2011-12-5-r50	Moving pictures of the human microbiome	Genome biology
ERR1868188	PRJEB19825	SAMEA103890176	EMP	V4	515F-806R	515F_GTGCCAGCMGCCGCGGTAA	806R_GGACTACHVGGGTWTCTAAT	V4	V4	TRUE	10.1186/gb-2011-12-5-r50	Moving pictures of the human microbiome	Genome biology
ERR1868187	PRJEB19825	SAMEA103890175	EMP	V4	515F-806R	515F_GTGCCAGCMGCCGCGGTAA	806R_GGACTACHVGGGTWTCTAAT	V4	V4	TRUE	10.1186/gb-2011-12-5-r50	Moving pictures of the human microbiome	Genome biology
ERR1868186	PRJEB19825	SAMEA103890174	EMP	V4	515F-806R	515F_GTGCCAGCMGCCGCGGTAA	806R_GGACTACHVGGGTWTCTAAT	V4	V4	TRUE	10.1186/gb-2011-12-5-r50	Moving pictures of the human microbiome	Genome biology
ERR1868185	PRJEB19825	SAMEA103890173	EMP	V4	515F-806R	515F_GTGCCAGCMGCCGCGGTAA	806R_GGACTACHVGGGTWTCTAAT	V4	V4	TRUE	10.1186/gb-2011-12-5-r50	Moving pictures of the human microbiome	Genome biology
ERR1868184	PRJEB19825	SAMEA103890172	EMP	V4	515F-806R	515F_GTGCCAGCMGCCGCGGTAA	806R_GGACTACHVGGGTWTCTAAT	V4	V4	TRUE	10.1186/gb-2011-12-5-r50	Moving pictures of the human microbiome	Genome biology
ERR1868183	PRJEB19825	SAMEA103890171	EMP	V4	515F-806R	515F_GTGCCAGCMGCCGCGGTAA	806R_GGACTACHVGGGTWTCTAAT	V4	V4	TRUE	10.1186/gb-2011-12-5-r50	Moving pictures of the human microbiome	Genome biology
ERR1868182	PRJEB19825	SAMEA103890170	EMP	V4	515F-806R	515F_GTGCCAGCMGCCGCGGTAA	806R_GGACTACHVGGGTWTCTAAT	V4	V4	TRUE	10.1186/gb-2011-12-5-r50	Moving pictures of the human microbiome	Genome biology
ERR1868181	PRJEB19825	SAMEA103890169	EMP	V4	515F-806R	515F_GTGCCAGCMGCCGCGGTAA	806R_GGACTACHVGGGTWTCTAAT	V4	V4	TRUE	10.1186/gb-2011-12-5-r50	Moving pictures of the human microbiome	Genome biology
ERR1868180	PRJEB19825	SAMEA103890168	EMP	V4	515F-806R	515F_GTGCCAGCMGCCGCGGTAA	806R_GGACTACHVGGGTWTCTAAT	V4	V4	TRUE	10.1186/gb-2011-12-5-r50	Moving pictures of the human microbiome	Genome biology
ERR1868179	PRJEB19825	SAMEA103890167	EMP	V4	515F-806R	515F_GTGCCAGCMGCCGCGGTAA	806R_GGACTACHVGGGTWTCTAAT	V4	V4	TRUE	10.1186/gb-2011-12-5-r50	Moving pictures of the human microbiome	Genome biology
ERR1868178	PRJEB19825	SAMEA103890166	EMP	V4	515F-806R	515F_GTGCCAGCMGCCGCGGTAA	806R_GGACTACHVGGGTWTCTAAT	V4	V4	TRUE	10.1186/gb-2011-12-5-r50	Moving pictures of the human microbiome	Genome biology
ERR1868177	PRJEB19825	SAMEA103890165	EMP	V4	515F-806R	515F_GTGCCAGCMGCCGCGGTAA	806R_GGACTACHVGGGTWTCTAAT	V4	V4	TRUE	10.1186/gb-2011-12-5-r50	Moving pictures of the human microbiome	Genome biology
ERR1868176	PRJEB19825	SAMEA103890164	EMP	V4	515F-806R	515F_GTGCCAGCMGCCGCGGTAA	806R_GGACTACHVGGGTWTCTAAT	V4	V4	TRUE	10.1186/gb-2011-12-5-r50	Moving pictures of the human microbiome	Genome biology
ERR1868175	PRJEB19825	SAMEA103890163	EMP	V4	515F-806R	515F_GTGCCAGCMGCCGCGGTAA	806R_GGACTACHVGGGTWTCTAAT	V4	V4	TRUE	10.1186/gb-2011-12-5-r50	Moving pictures of the human microbiome	Genome biology
ERR1868174	PRJEB19825	SAMEA103890162	EMP	V4	515F-806R	515F_GTGCCAGCMGCCGCGGTAA	806R_GGACTACHVGGGTWTCTAAT	V4	V4	TRUE	10.1186/gb-2011-12-5-r50	Moving pictures of the human microbiome	Genome biology
ERR1868173	PRJEB19825	SAMEA103890161	EMP	V4	515F-806R	515F_GTGCCAGCMGCCGCGGTAA	806R_GGACTACHVGGGTWTCTAAT	V4	V4	TRUE	10.1186/gb-2011-12-5-r50	Moving pictures of the human microbiome	Genome biology
ERR1868172	PRJEB19825	SAMEA103890160	EMP	V4	515F-806R	515F_GTGCCAGCMGCCGCGGTAA	806R_GGACTACHVGGGTWTCTAAT	V4	V4	TRUE	10.1186/gb-2011-12-5-r50	Moving pictures of the human microbiome	Genome biology
ERR1868171	PRJEB19825	SAMEA103890159	EMP	V4	515F-806R	515F_GTGCCAGCMGCCGCGGTAA	806R_GGACTACHVGGGTWTCTAAT	V4	V4	TRUE	10.1186/gb-2011-12-5-r50	Moving pictures of the human microbiome	Genome biology
ERR1868170	PRJEB19825	SAMEA103890158	EMP	V4	515F-806R	515F_GTGCCAGCMGCCGCGGTAA	806R_GGACTACHVGGGTWTCTAAT	V4	V4	TRUE	10.1186/gb-2011-12-5-r50	Moving pictures of the human microbiome	Genome biology
ERR1868169	PRJEB19825	SAMEA103890157	EMP	V4	515F-806R	515F_GTGCCAGCMGCCGCGGTAA	806R_GGACTACHVGGGTWTCTAAT	V4	V4	TRUE	10.1186/gb-2011-12-5-r50	Moving pictures of the human microbiome	Genome biology
ERR1868168	PRJEB19825	SAMEA103890156	EMP	V4	515F-806R	515F_GTGCCAGCMGCCGCGGTAA	806R_GGACTACHVGGGTWTCTAAT	V4	V4	TRUE	10.1186/gb-2011-12-5-r50	Moving pictures of the human microbiome	Genome biology
ERR1868167	PRJEB19825	SAMEA103890155	EMP	V4	515F-806R	515F_GTGCCAGCMGCCGCGGTAA	806R_GGACTACHVGGGTWTCTAAT	V4	V4	TRUE	10.1186/gb-2011-12-5-r50	Moving pictures of the human microbiome	Genome biology
ERR1868166	PRJEB19825	SAMEA103890154	EMP	V4	515F-806R	515F_GTGCCAGCMGCCGCGGTAA	806R_GGACTACHVGGGTWTCTAAT	V4	V4	TRUE	10.1186/gb-2011-12-5-r50	Moving pictures of the human microbiome	Genome biology
ERR1868165	PRJEB19825	SAMEA103890153	EMP	V4	515F-806R	515F_GTGCCAGCMGCCGCGGTAA	806R_GGACTACHVGGGTWTCTAAT	V4	V4	TRUE	10.1186/gb-2011-12-5-r50	Moving pictures of the human microbiome	Genome biology
ERR1868164	PRJEB19825	SAMEA103890152	EMP	V4	515F-806R	515F_GTGCCAGCMGCCGCGGTAA	806R_GGACTACHVGGGTWTCTAAT	V4	V4	TRUE	10.1186/gb-2011-12-5-r50	Moving pictures of the human microbiome	Genome biology
ERR1868163	PRJEB19825	SAMEA103890151	EMP	V4	515F-806R	515F_GTGCCAGCMGCCGCGGTAA	806R_GGACTACHVGGGTWTCTAAT	V4	V4	TRUE	10.1186/gb-2011-12-5-r50	Moving pictures of the human microbiome	Genome biology
ERR1868162	PRJEB19825	SAMEA103890150	EMP	V4	515F-806R	515F_GTGCCAGCMGCCGCGGTAA	806R_GGACTACHVGGGTWTCTAAT	V4	V4	TRUE	10.1186/gb-2011-12-5-r50	Moving pictures of the human microbiome	Genome biology
ERR1868161	PRJEB19825	SAMEA103890149	EMP	V4	515F-806R	515F_GTGCCAGCMGCCGCGGTAA	806R_GGACTACHVGGGTWTCTAAT	V4	V4	TRUE	10.1186/gb-2011-12-5-r50	Moving pictures of the human microbiome	Genome biology
ERR1868160	PRJEB19825	SAMEA103890148	EMP	V4	515F-806R	515F_GTGCCAGCMGCCGCGGTAA	806R_GGACTACHVGGGTWTCTAAT	V4	V4	TRUE	10.1186/gb-2011-12-5-r50	Moving pictures of the human microbiome	Genome biology
ERR1868159	PRJEB19825	SAMEA103890147	EMP	V4	515F-806R	515F_GTGCCAGCMGCCGCGGTAA	806R_GGACTACHVGGGTWTCTAAT	V4	V4	TRUE	10.1186/gb-2011-12-5-r50	Moving pictures of the human microbiome	Genome biology
ERR1868158	PRJEB19825	SAMEA103890146	EMP	V4	515F-806R	515F_GTGCCAGCMGCCGCGGTAA	806R_GGACTACHVGGGTWTCTAAT	V4	V4	TRUE	10.1186/gb-2011-12-5-r50	Moving pictures of the human microbiome	Genome biology
ERR1868157	PRJEB19825	SAMEA103890145	EMP	V4	515F-806R	515F_GTGCCAGCMGCCGCGGTAA	806R_GGACTACHVGGGTWTCTAAT	V4	V4	TRUE	10.1186/gb-2011-12-5-r50	Moving pictures of the human microbiome	Genome biology
ERR1868156	PRJEB19825	SAMEA103890143	EMP	V4	515F-806R	515F_GTGCCAGCMGCCGCGGTAA	806R_GGACTACHVGGGTWTCTAAT	V4	V4	TRUE	10.1186/gb-2011-12-5-r50	Moving pictures of the human microbiome	Genome biology
ERR1868155	PRJEB19825	SAMEA103890140	EMP	V4	515F-806R	515F_GTGCCAGCMGCCGCGGTAA	806R_GGACTACHVGGGTWTCTAAT	V4	V4	TRUE	10.1186/gb-2011-12-5-r50	Moving pictures of the human microbiome	Genome biology
ERR1868154	PRJEB19825	SAMEA103890138	EMP	V4	515F-806R	515F_GTGCCAGCMGCCGCGGTAA	806R_GGACTACHVGGGTWTCTAAT	V4	V4	TRUE	10.1186/gb-2011-12-5-r50	Moving pictures of the human microbiome	Genome biology
ERR1868153	PRJEB19825	SAMEA103890136	EMP	V4	515F-806R	515F_GTGCCAGCMGCCGCGGTAA	806R_GGACTACHVGGGTWTCTAAT	V4	V4	TRUE	10.1186/gb-2011-12-5-r50	Moving pictures of the human microbiome	Genome biology
ERR1868152	PRJEB19825	SAMEA103890134	EMP	V4	515F-806R	515F_GTGCCAGCMGCCGCGGTAA	806R_GGACTACHVGGGTWTCTAAT	V4	V4	TRUE	10.1186/gb-2011-12-5-r50	Moving pictures of the human microbiome	Genome biology
ERR1868151	PRJEB19825	SAMEA103890132	EMP	V4	515F-806R	515F_GTGCCAGCMGCCGCGGTAA	806R_GGACTACHVGGGTWTCTAAT	V4	V4	TRUE	10.1186/gb-2011-12-5-r50	Moving pictures of the human microbiome	Genome biology
ERR1868150	PRJEB19825	SAMEA103890130	EMP	V4	515F-806R	515F_GTGCCAGCMGCCGCGGTAA	806R_GGACTACHVGGGTWTCTAAT	V4	V4	TRUE	10.1186/gb-2011-12-5-r50	Moving pictures of the human microbiome	Genome biology
ERR1868149	PRJEB19825	SAMEA103890128	EMP	V4	515F-806R	515F_GTGCCAGCMGCCGCGGTAA	806R_GGACTACHVGGGTWTCTAAT	V4	V4	TRUE	10.1186/gb-2011-12-5-r50	Moving pictures of the human microbiome	Genome biology
ERR1868148	PRJEB19825	SAMEA103890126	EMP	V4	515F-806R	515F_GTGCCAGCMGCCGCGGTAA	806R_GGACTACHVGGGTWTCTAAT	V4	V4	TRUE	10.1186/gb-2011-12-5-r50	Moving pictures of the human microbiome	Genome biology
ERR1868147	PRJEB19825	SAMEA103890124	EMP	V4	515F-806R	515F_GTGCCAGCMGCCGCGGTAA	806R_GGACTACHVGGGTWTCTAAT	V4	V4	TRUE	10.1186/gb-2011-12-5-r50	Moving pictures of the human microbiome	Genome biology
ERR1868146	PRJEB19825	SAMEA103890122	EMP	V4	515F-806R	515F_GTGCCAGCMGCCGCGGTAA	806R_GGACTACHVGGGTWTCTAAT	V4	V4	TRUE	10.1186/gb-2011-12-5-r50	Moving pictures of the human microbiome	Genome biology
ERR1868145	PRJEB19825	SAMEA103890120	EMP	V4	515F-806R	515F_GTGCCAGCMGCCGCGGTAA	806R_GGACTACHVGGGTWTCTAAT	V4	V4	TRUE	10.1186/gb-2011-12-5-r50	Moving pictures of the human microbiome	Genome biology
ERR1868144	PRJEB19825	SAMEA103890118	EMP	V4	515F-806R	515F_GTGCCAGCMGCCGCGGTAA	806R_GGACTACHVGGGTWTCTAAT	V4	V4	TRUE	10.1186/gb-2011-12-5-r50	Moving pictures of the human microbiome	Genome biology
ERR1868143	PRJEB19825	SAMEA103890116	EMP	V4	515F-806R	515F_GTGCCAGCMGCCGCGGTAA	806R_GGACTACHVGGGTWTCTAAT	V4	V4	TRUE	10.1186/gb-2011-12-5-r50	Moving pictures of the human microbiome	Genome biology
ERR1868142	PRJEB19825	SAMEA103890114	EMP	V4	515F-806R	515F_GTGCCAGCMGCCGCGGTAA	806R_GGACTACHVGGGTWTCTAAT	V4	V4	TRUE	10.1186/gb-2011-12-5-r50	Moving pictures of the human microbiome	Genome biology
ERR1868141	PRJEB19825	SAMEA103890112	EMP	V4	515F-806R	515F_GTGCCAGCMGCCGCGGTAA	806R_GGACTACHVGGGTWTCTAAT	V4	V4	TRUE	10.1186/gb-2011-12-5-r50	Moving pictures of the human microbiome	Genome biology
ERR1868140	PRJEB19825	SAMEA103890110	EMP	V4	515F-806R	515F_GTGCCAGCMGCCGCGGTAA	806R_GGACTACHVGGGTWTCTAAT	V4	V4	TRUE	10.1186/gb-2011-12-5-r50	Moving pictures of the human microbiome	Genome biology
ERR1868139	PRJEB19825	SAMEA103890108	EMP	V4	515F-806R	515F_GTGCCAGCMGCCGCGGTAA	806R_GGACTACHVGGGTWTCTAAT	V4	V4	TRUE	10.1186/gb-2011-12-5-r50	Moving pictures of the human microbiome	Genome biology
ERR1868138	PRJEB19825	SAMEA103890106	EMP	V4	515F-806R	515F_GTGCCAGCMGCCGCGGTAA	806R_GGACTACHVGGGTWTCTAAT	V4	V4	TRUE	10.1186/gb-2011-12-5-r50	Moving pictures of the human microbiome	Genome biology
ERR1868137	PRJEB19825	SAMEA103890104	EMP	V4	515F-806R	515F_GTGCCAGCMGCCGCGGTAA	806R_GGACTACHVGGGTWTCTAAT	V4	V4	TRUE	10.1186/gb-2011-12-5-r50	Moving pictures of the human microbiome	Genome biology
ERR1868136	PRJEB19825	SAMEA103890102	EMP	V4	515F-806R	515F_GTGCCAGCMGCCGCGGTAA	806R_GGACTACHVGGGTWTCTAAT	V4	V4	TRUE	10.1186/gb-2011-12-5-r50	Moving pictures of the human microbiome	Genome biology
ERR1868135	PRJEB19825	SAMEA103890100	EMP	V4	515F-806R	515F_GTGCCAGCMGCCGCGGTAA	806R_GGACTACHVGGGTWTCTAAT	V4	V4	TRUE	10.1186/gb-2011-12-5-r50	Moving pictures of the human microbiome	Genome biology
ERR1868134	PRJEB19825	SAMEA103890098	EMP	V4	515F-806R	515F_GTGCCAGCMGCCGCGGTAA	806R_GGACTACHVGGGTWTCTAAT	V4	V4	TRUE	10.1186/gb-2011-12-5-r50	Moving pictures of the human microbiome	Genome biology
ERR1868133	PRJEB19825	SAMEA103890096	EMP	V4	515F-806R	515F_GTGCCAGCMGCCGCGGTAA	806R_GGACTACHVGGGTWTCTAAT	V4	V4	TRUE	10.1186/gb-2011-12-5-r50	Moving pictures of the human microbiome	Genome biology
ERR1868132	PRJEB19825	SAMEA103890093	EMP	V4	515F-806R	515F_GTGCCAGCMGCCGCGGTAA	806R_GGACTACHVGGGTWTCTAAT	V4	V4	TRUE	10.1186/gb-2011-12-5-r50	Moving pictures of the human microbiome	Genome biology
ERR1868131	PRJEB19825	SAMEA103890091	EMP	V4	515F-806R	515F_GTGCCAGCMGCCGCGGTAA	806R_GGACTACHVGGGTWTCTAAT	V4	V4	TRUE	10.1186/gb-2011-12-5-r50	Moving pictures of the human microbiome	Genome biology
ERR1868130	PRJEB19825	SAMEA103890089	EMP	V4	515F-806R	515F_GTGCCAGCMGCCGCGGTAA	806R_GGACTACHVGGGTWTCTAAT	V4	V4	TRUE	10.1186/gb-2011-12-5-r50	Moving pictures of the human microbiome	Genome biology
ERR1868129	PRJEB19825	SAMEA103890087	EMP	V4	515F-806R	515F_GTGCCAGCMGCCGCGGTAA	806R_GGACTACHVGGGTWTCTAAT	V4	V4	TRUE	10.1186/gb-2011-12-5-r50	Moving pictures of the human microbiome	Genome biology
ERR1868128	PRJEB19825	SAMEA103890085	EMP	V4	515F-806R	515F_GTGCCAGCMGCCGCGGTAA	806R_GGACTACHVGGGTWTCTAAT	V4	V4	TRUE	10.1186/gb-2011-12-5-r50	Moving pictures of the human microbiome	Genome biology
ERR1868127	PRJEB19825	SAMEA103890082	EMP	V4	515F-806R	515F_GTGCCAGCMGCCGCGGTAA	806R_GGACTACHVGGGTWTCTAAT	V4	V4	TRUE	10.1186/gb-2011-12-5-r50	Moving pictures of the human microbiome	Genome biology
ERR1868126	PRJEB19825	SAMEA103890080	EMP	V4	515F-806R	515F_GTGCCAGCMGCCGCGGTAA	806R_GGACTACHVGGGTWTCTAAT	V4	V4	TRUE	10.1186/gb-2011-12-5-r50	Moving pictures of the human microbiome	Genome biology
ERR1868125	PRJEB19825	SAMEA103890078	EMP	V4	515F-806R	515F_GTGCCAGCMGCCGCGGTAA	806R_GGACTACHVGGGTWTCTAAT	V4	V4	TRUE	10.1186/gb-2011-12-5-r50	Moving pictures of the human microbiome	Genome biology
ERR1868124	PRJEB19825	SAMEA103890075	EMP	V4	515F-806R	515F_GTGCCAGCMGCCGCGGTAA	806R_GGACTACHVGGGTWTCTAAT	V4	V4	TRUE	10.1186/gb-2011-12-5-r50	Moving pictures of the human microbiome	Genome biology
ERR1868123	PRJEB19825	SAMEA103890073	EMP	V4	515F-806R	515F_GTGCCAGCMGCCGCGGTAA	806R_GGACTACHVGGGTWTCTAAT	V4	V4	TRUE	10.1186/gb-2011-12-5-r50	Moving pictures of the human microbiome	Genome biology
ERR1868122	PRJEB19825	SAMEA103890071	EMP	V4	515F-806R	515F_GTGCCAGCMGCCGCGGTAA	806R_GGACTACHVGGGTWTCTAAT	V4	V4	TRUE	10.1186/gb-2011-12-5-r50	Moving pictures of the human microbiome	Genome biology
ERR1868121	PRJEB19825	SAMEA103890069	EMP	V4	515F-806R	515F_GTGCCAGCMGCCGCGGTAA	806R_GGACTACHVGGGTWTCTAAT	V4	V4	TRUE	10.1186/gb-2011-12-5-r50	Moving pictures of the human microbiome	Genome biology
ERR1868120	PRJEB19825	SAMEA103890066	EMP	V4	515F-806R	515F_GTGCCAGCMGCCGCGGTAA	806R_GGACTACHVGGGTWTCTAAT	V4	V4	TRUE	10.1186/gb-2011-12-5-r50	Moving pictures of the human microbiome	Genome biology
ERR1868119	PRJEB19825	SAMEA103890064	EMP	V4	515F-806R	515F_GTGCCAGCMGCCGCGGTAA	806R_GGACTACHVGGGTWTCTAAT	V4	V4	TRUE	10.1186/gb-2011-12-5-r50	Moving pictures of the human microbiome	Genome biology
ERR1868118	PRJEB19825	SAMEA103890062	EMP	V4	515F-806R	515F_GTGCCAGCMGCCGCGGTAA	806R_GGACTACHVGGGTWTCTAAT	V4	V4	TRUE	10.1186/gb-2011-12-5-r50	Moving pictures of the human microbiome	Genome biology
ERR1868117	PRJEB19825	SAMEA103890061	EMP	V4	515F-806R	515F_GTGCCAGCMGCCGCGGTAA	806R_GGACTACHVGGGTWTCTAAT	V4	V4	TRUE	10.1186/gb-2011-12-5-r50	Moving pictures of the human microbiome	Genome biology
ERR1868116	PRJEB19825	SAMEA103890059	EMP	V4	515F-806R	515F_GTGCCAGCMGCCGCGGTAA	806R_GGACTACHVGGGTWTCTAAT	V4	V4	TRUE	10.1186/gb-2011-12-5-r50	Moving pictures of the human microbiome	Genome biology
ERR1868115	PRJEB19825	SAMEA103890057	EMP	V4	515F-806R	515F_GTGCCAGCMGCCGCGGTAA	806R_GGACTACHVGGGTWTCTAAT	V4	V4	TRUE	10.1186/gb-2011-12-5-r50	Moving pictures of the human microbiome	Genome biology
ERR1868114	PRJEB19825	SAMEA103890055	EMP	V4	515F-806R	515F_GTGCCAGCMGCCGCGGTAA	806R_GGACTACHVGGGTWTCTAAT	V4	V4	TRUE	10.1186/gb-2011-12-5-r50	Moving pictures of the human microbiome	Genome biology
ERR1868113	PRJEB19825	SAMEA103890053	EMP	V4	515F-806R	515F_GTGCCAGCMGCCGCGGTAA	806R_GGACTACHVGGGTWTCTAAT	V4	V4	TRUE	10.1186/gb-2011-12-5-r50	Moving pictures of the human microbiome	Genome biology
ERR1868112	PRJEB19825	SAMEA103890051	EMP	V4	515F-806R	515F_GTGCCAGCMGCCGCGGTAA	806R_GGACTACHVGGGTWTCTAAT	V4	V4	TRUE	10.1186/gb-2011-12-5-r50	Moving pictures of the human microbiome	Genome biology
ERR1868111	PRJEB19825	SAMEA103890048	EMP	V4	515F-806R	515F_GTGCCAGCMGCCGCGGTAA	806R_GGACTACHVGGGTWTCTAAT	V4	V4	TRUE	10.1186/gb-2011-12-5-r50	Moving pictures of the human microbiome	Genome biology
ERR1868110	PRJEB19825	SAMEA103890046	EMP	V4	515F-806R	515F_GTGCCAGCMGCCGCGGTAA	806R_GGACTACHVGGGTWTCTAAT	V4	V4	TRUE	10.1186/gb-2011-12-5-r50	Moving pictures of the human microbiome	Genome biology
ERR1868109	PRJEB19825	SAMEA103890045	EMP	V4	515F-806R	515F_GTGCCAGCMGCCGCGGTAA	806R_GGACTACHVGGGTWTCTAAT	V4	V4	TRUE	10.1186/gb-2011-12-5-r50	Moving pictures of the human microbiome	Genome biology
ERR1868108	PRJEB19825	SAMEA103890043	EMP	V4	515F-806R	515F_GTGCCAGCMGCCGCGGTAA	806R_GGACTACHVGGGTWTCTAAT	V4	V4	TRUE	10.1186/gb-2011-12-5-r50	Moving pictures of the human microbiome	Genome biology
ERR1868107	PRJEB19825	SAMEA103890041	EMP	V4	515F-806R	515F_GTGCCAGCMGCCGCGGTAA	806R_GGACTACHVGGGTWTCTAAT	V4	V4	TRUE	10.1186/gb-2011-12-5-r50	Moving pictures of the human microbiome	Genome biology
ERR1868106	PRJEB19825	SAMEA103890038	EMP	V4	515F-806R	515F_GTGCCAGCMGCCGCGGTAA	806R_GGACTACHVGGGTWTCTAAT	V4	V4	TRUE	10.1186/gb-2011-12-5-r50	Moving pictures of the human microbiome	Genome biology
ERR1868105	PRJEB19825	SAMEA103890036	EMP	V4	515F-806R	515F_GTGCCAGCMGCCGCGGTAA	806R_GGACTACHVGGGTWTCTAAT	V4	V4	TRUE	10.1186/gb-2011-12-5-r50	Moving pictures of the human microbiome	Genome biology
ERR1868104	PRJEB19825	SAMEA103890034	EMP	V4	515F-806R	515F_GTGCCAGCMGCCGCGGTAA	806R_GGACTACHVGGGTWTCTAAT	V4	V4	TRUE	10.1186/gb-2011-12-5-r50	Moving pictures of the human microbiome	Genome biology
ERR1868103	PRJEB19825	SAMEA103890032	EMP	V4	515F-806R	515F_GTGCCAGCMGCCGCGGTAA	806R_GGACTACHVGGGTWTCTAAT	V4	V4	TRUE	10.1186/gb-2011-12-5-r50	Moving pictures of the human microbiome	Genome biology
ERR1868102	PRJEB19825	SAMEA103890029	EMP	V4	515F-806R	515F_GTGCCAGCMGCCGCGGTAA	806R_GGACTACHVGGGTWTCTAAT	V4	V4	TRUE	10.1186/gb-2011-12-5-r50	Moving pictures of the human microbiome	Genome biology
ERR1868101	PRJEB19825	SAMEA103890028	EMP	V4	515F-806R	515F_GTGCCAGCMGCCGCGGTAA	806R_GGACTACHVGGGTWTCTAAT	V4	V4	TRUE	10.1186/gb-2011-12-5-r50	Moving pictures of the human microbiome	Genome biology
ERR1868100	PRJEB19825	SAMEA103890025	EMP	V4	515F-806R	515F_GTGCCAGCMGCCGCGGTAA	806R_GGACTACHVGGGTWTCTAAT	V4	V4	TRUE	10.1186/gb-2011-12-5-r50	Moving pictures of the human microbiome	Genome biology
ERR1868099	PRJEB19825	SAMEA103890023	EMP	V4	515F-806R	515F_GTGCCAGCMGCCGCGGTAA	806R_GGACTACHVGGGTWTCTAAT	V4	V4	TRUE	10.1186/gb-2011-12-5-r50	Moving pictures of the human microbiome	Genome biology
ERR1868098	PRJEB19825	SAMEA103890021	EMP	V4	515F-806R	515F_GTGCCAGCMGCCGCGGTAA	806R_GGACTACHVGGGTWTCTAAT	V4	V4	TRUE	10.1186/gb-2011-12-5-r50	Moving pictures of the human microbiome	Genome biology
ERR1868097	PRJEB19825	SAMEA103890019	EMP	V4	515F-806R	515F_GTGCCAGCMGCCGCGGTAA	806R_GGACTACHVGGGTWTCTAAT	V4	V4	TRUE	10.1186/gb-2011-12-5-r50	Moving pictures of the human microbiome	Genome biology
ERR1868096	PRJEB19825	SAMEA103890017	EMP	V4	515F-806R	515F_GTGCCAGCMGCCGCGGTAA	806R_GGACTACHVGGGTWTCTAAT	V4	V4	TRUE	10.1186/gb-2011-12-5-r50	Moving pictures of the human microbiome	Genome biology
ERR1868095	PRJEB19825	SAMEA103890015	EMP	V4	515F-806R	515F_GTGCCAGCMGCCGCGGTAA	806R_GGACTACHVGGGTWTCTAAT	V4	V4	TRUE	10.1186/gb-2011-12-5-r50	Moving pictures of the human microbiome	Genome biology
ERR1868094	PRJEB19825	SAMEA103890013	EMP	V4	515F-806R	515F_GTGCCAGCMGCCGCGGTAA	806R_GGACTACHVGGGTWTCTAAT	V4	V4	TRUE	10.1186/gb-2011-12-5-r50	Moving pictures of the human microbiome	Genome biology
ERR1868093	PRJEB19825	SAMEA103890011	EMP	V4	515F-806R	515F_GTGCCAGCMGCCGCGGTAA	806R_GGACTACHVGGGTWTCTAAT	V4	V4	TRUE	10.1186/gb-2011-12-5-r50	Moving pictures of the human microbiome	Genome biology
ERR1868092	PRJEB19825	SAMEA103890009	EMP	V4	515F-806R	515F_GTGCCAGCMGCCGCGGTAA	806R_GGACTACHVGGGTWTCTAAT	V4	V4	TRUE	10.1186/gb-2011-12-5-r50	Moving pictures of the human microbiome	Genome biology
ERR1868091	PRJEB19825	SAMEA103890008	EMP	V4	515F-806R	515F_GTGCCAGCMGCCGCGGTAA	806R_GGACTACHVGGGTWTCTAAT	V4	V4	TRUE	10.1186/gb-2011-12-5-r50	Moving pictures of the human microbiome	Genome biology
ERR1868090	PRJEB19825	SAMEA103890006	EMP	V4	515F-806R	515F_GTGCCAGCMGCCGCGGTAA	806R_GGACTACHVGGGTWTCTAAT	V4	V4	TRUE	10.1186/gb-2011-12-5-r50	Moving pictures of the human microbiome	Genome biology
ERR1868089	PRJEB19825	SAMEA103890004	EMP	V4	515F-806R	515F_GTGCCAGCMGCCGCGGTAA	806R_GGACTACHVGGGTWTCTAAT	V4	V4	TRUE	10.1186/gb-2011-12-5-r50	Moving pictures of the human microbiome	Genome biology
ERR1868088	PRJEB19825	SAMEA103890002	EMP	V4	515F-806R	515F_GTGCCAGCMGCCGCGGTAA	806R_GGACTACHVGGGTWTCTAAT	V4	V4	TRUE	10.1186/gb-2011-12-5-r50	Moving pictures of the human microbiome	Genome biology
ERR1868087	PRJEB19825	SAMEA103890000	EMP	V4	515F-806R	515F_GTGCCAGCMGCCGCGGTAA	806R_GGACTACHVGGGTWTCTAAT	V4	V4	TRUE	10.1186/gb-2011-12-5-r50	Moving pictures of the human microbiome	Genome biology
ERR1868086	PRJEB19825	SAMEA103889998	EMP	V4	515F-806R	515F_GTGCCAGCMGCCGCGGTAA	806R_GGACTACHVGGGTWTCTAAT	V4	V4	TRUE	10.1186/gb-2011-12-5-r50	Moving pictures of the human microbiome	Genome biology
ERR1868085	PRJEB19825	SAMEA103889996	EMP	V4	515F-806R	515F_GTGCCAGCMGCCGCGGTAA	806R_GGACTACHVGGGTWTCTAAT	V4	V4	TRUE	10.1186/gb-2011-12-5-r50	Moving pictures of the human microbiome	Genome biology
ERR1868084	PRJEB19825	SAMEA103889994	EMP	V4	515F-806R	515F_GTGCCAGCMGCCGCGGTAA	806R_GGACTACHVGGGTWTCTAAT	V4	V4	TRUE	10.1186/gb-2011-12-5-r50	Moving pictures of the human microbiome	Genome biology
ERR1868083	PRJEB19825	SAMEA103889992	EMP	V4	515F-806R	515F_GTGCCAGCMGCCGCGGTAA	806R_GGACTACHVGGGTWTCTAAT	V4	V4	TRUE	10.1186/gb-2011-12-5-r50	Moving pictures of the human microbiome	Genome biology
ERR1868082	PRJEB19825	SAMEA103889989	EMP	V4	515F-806R	515F_GTGCCAGCMGCCGCGGTAA	806R_GGACTACHVGGGTWTCTAAT	V4	V4	TRUE	10.1186/gb-2011-12-5-r50	Moving pictures of the human microbiome	Genome biology
ERR1868081	PRJEB19825	SAMEA103889988	EMP	V4	515F-806R	515F_GTGCCAGCMGCCGCGGTAA	806R_GGACTACHVGGGTWTCTAAT	V4	V4	TRUE	10.1186/gb-2011-12-5-r50	Moving pictures of the human microbiome	Genome biology
ERR1868080	PRJEB19825	SAMEA103889987	EMP	V4	515F-806R	515F_GTGCCAGCMGCCGCGGTAA	806R_GGACTACHVGGGTWTCTAAT	V4	V4	TRUE	10.1186/gb-2011-12-5-r50	Moving pictures of the human microbiome	Genome biology
ERR1868079	PRJEB19825	SAMEA103889985	EMP	V4	515F-806R	515F_GTGCCAGCMGCCGCGGTAA	806R_GGACTACHVGGGTWTCTAAT	V4	V4	TRUE	10.1186/gb-2011-12-5-r50	Moving pictures of the human microbiome	Genome biology
ERR1868078	PRJEB19825	SAMEA103889983	EMP	V4	515F-806R	515F_GTGCCAGCMGCCGCGGTAA	806R_GGACTACHVGGGTWTCTAAT	V4	V4	TRUE	10.1186/gb-2011-12-5-r50	Moving pictures of the human microbiome	Genome biology
ERR1868077	PRJEB19825	SAMEA103889981	EMP	V4	515F-806R	515F_GTGCCAGCMGCCGCGGTAA	806R_GGACTACHVGGGTWTCTAAT	V4	V4	TRUE	10.1186/gb-2011-12-5-r50	Moving pictures of the human microbiome	Genome biology
ERR1868076	PRJEB19825	SAMEA103889979	EMP	V4	515F-806R	515F_GTGCCAGCMGCCGCGGTAA	806R_GGACTACHVGGGTWTCTAAT	V4	V4	TRUE	10.1186/gb-2011-12-5-r50	Moving pictures of the human microbiome	Genome biology
ERR1868075	PRJEB19825	SAMEA103889977	EMP	V4	515F-806R	515F_GTGCCAGCMGCCGCGGTAA	806R_GGACTACHVGGGTWTCTAAT	V4	V4	TRUE	10.1186/gb-2011-12-5-r50	Moving pictures of the human microbiome	Genome biology
ERR1868074	PRJEB19825	SAMEA103889975	EMP	V4	515F-806R	515F_GTGCCAGCMGCCGCGGTAA	806R_GGACTACHVGGGTWTCTAAT	V4	V4	TRUE	10.1186/gb-2011-12-5-r50	Moving pictures of the human microbiome	Genome biology
ERR1868073	PRJEB19825	SAMEA103889972	EMP	V4	515F-806R	515F_GTGCCAGCMGCCGCGGTAA	806R_GGACTACHVGGGTWTCTAAT	V4	V4	TRUE	10.1186/gb-2011-12-5-r50	Moving pictures of the human microbiome	Genome biology
ERR1868072	PRJEB19825	SAMEA103889970	EMP	V4	515F-806R	515F_GTGCCAGCMGCCGCGGTAA	806R_GGACTACHVGGGTWTCTAAT	V4	V4	TRUE	10.1186/gb-2011-12-5-r50	Moving pictures of the human microbiome	Genome biology
ERR1868071	PRJEB19825	SAMEA103889968	EMP	V4	515F-806R	515F_GTGCCAGCMGCCGCGGTAA	806R_GGACTACHVGGGTWTCTAAT	V4	V4	TRUE	10.1186/gb-2011-12-5-r50	Moving pictures of the human microbiome	Genome biology
ERR1868070	PRJEB19825	SAMEA103889966	EMP	V4	515F-806R	515F_GTGCCAGCMGCCGCGGTAA	806R_GGACTACHVGGGTWTCTAAT	V4	V4	TRUE	10.1186/gb-2011-12-5-r50	Moving pictures of the human microbiome	Genome biology
ERR1868069	PRJEB19825	SAMEA103889964	EMP	V4	515F-806R	515F_GTGCCAGCMGCCGCGGTAA	806R_GGACTACHVGGGTWTCTAAT	V4	V4	TRUE	10.1186/gb-2011-12-5-r50	Moving pictures of the human microbiome	Genome biology
ERR1868068	PRJEB19825	SAMEA103889963	EMP	V4	515F-806R	515F_GTGCCAGCMGCCGCGGTAA	806R_GGACTACHVGGGTWTCTAAT	V4	V4	TRUE	10.1186/gb-2011-12-5-r50	Moving pictures of the human microbiome	Genome biology
ERR1868067	PRJEB19825	SAMEA103889960	EMP	V4	515F-806R	515F_GTGCCAGCMGCCGCGGTAA	806R_GGACTACHVGGGTWTCTAAT	V4	V4	TRUE	10.1186/gb-2011-12-5-r50	Moving pictures of the human microbiome	Genome biology
ERR1868066	PRJEB19825	SAMEA103889958	EMP	V4	515F-806R	515F_GTGCCAGCMGCCGCGGTAA	806R_GGACTACHVGGGTWTCTAAT	V4	V4	TRUE	10.1186/gb-2011-12-5-r50	Moving pictures of the human microbiome	Genome biology
ERR1868065	PRJEB19825	SAMEA103889956	EMP	V4	515F-806R	515F_GTGCCAGCMGCCGCGGTAA	806R_GGACTACHVGGGTWTCTAAT	V4	V4	TRUE	10.1186/gb-2011-12-5-r50	Moving pictures of the human microbiome	Genome biology
ERR1868064	PRJEB19825	SAMEA103889954	EMP	V4	515F-806R	515F_GTGCCAGCMGCCGCGGTAA	806R_GGACTACHVGGGTWTCTAAT	V4	V4	TRUE	10.1186/gb-2011-12-5-r50	Moving pictures of the human microbiome	Genome biology
ERR1868063	PRJEB19825	SAMEA103889953	EMP	V4	515F-806R	515F_GTGCCAGCMGCCGCGGTAA	806R_GGACTACHVGGGTWTCTAAT	V4	V4	TRUE	10.1186/gb-2011-12-5-r50	Moving pictures of the human microbiome	Genome biology
ERR1868062	PRJEB19825	SAMEA103889951	EMP	V4	515F-806R	515F_GTGCCAGCMGCCGCGGTAA	806R_GGACTACHVGGGTWTCTAAT	V4	V4	TRUE	10.1186/gb-2011-12-5-r50	Moving pictures of the human microbiome	Genome biology
ERR1868061	PRJEB19825	SAMEA103889949	EMP	V4	515F-806R	515F_GTGCCAGCMGCCGCGGTAA	806R_GGACTACHVGGGTWTCTAAT	V4	V4	TRUE	10.1186/gb-2011-12-5-r50	Moving pictures of the human microbiome	Genome biology
ERR1868060	PRJEB19825	SAMEA103889947	EMP	V4	515F-806R	515F_GTGCCAGCMGCCGCGGTAA	806R_GGACTACHVGGGTWTCTAAT	V4	V4	TRUE	10.1186/gb-2011-12-5-r50	Moving pictures of the human microbiome	Genome biology
ERR1868059	PRJEB19825	SAMEA103889945	EMP	V4	515F-806R	515F_GTGCCAGCMGCCGCGGTAA	806R_GGACTACHVGGGTWTCTAAT	V4	V4	TRUE	10.1186/gb-2011-12-5-r50	Moving pictures of the human microbiome	Genome biology
ERR1868058	PRJEB19825	SAMEA103889944	EMP	V4	515F-806R	515F_GTGCCAGCMGCCGCGGTAA	806R_GGACTACHVGGGTWTCTAAT	V4	V4	TRUE	10.1186/gb-2011-12-5-r50	Moving pictures of the human microbiome	Genome biology
ERR1868057	PRJEB19825	SAMEA103889942	EMP	V4	515F-806R	515F_GTGCCAGCMGCCGCGGTAA	806R_GGACTACHVGGGTWTCTAAT	V4	V4	TRUE	10.1186/gb-2011-12-5-r50	Moving pictures of the human microbiome	Genome biology
ERR1868056	PRJEB19825	SAMEA103889940	EMP	V4	515F-806R	515F_GTGCCAGCMGCCGCGGTAA	806R_GGACTACHVGGGTWTCTAAT	V4	V4	TRUE	10.1186/gb-2011-12-5-r50	Moving pictures of the human microbiome	Genome biology
ERR1868055	PRJEB19825	SAMEA103889938	EMP	V4	515F-806R	515F_GTGCCAGCMGCCGCGGTAA	806R_GGACTACHVGGGTWTCTAAT	V4	V4	TRUE	10.1186/gb-2011-12-5-r50	Moving pictures of the human microbiome	Genome biology
ERR1868054	PRJEB19825	SAMEA103889936	EMP	V4	515F-806R	515F_GTGCCAGCMGCCGCGGTAA	806R_GGACTACHVGGGTWTCTAAT	V4	V4	TRUE	10.1186/gb-2011-12-5-r50	Moving pictures of the human microbiome	Genome biology
ERR1868053	PRJEB19825	SAMEA103889934	EMP	V4	515F-806R	515F_GTGCCAGCMGCCGCGGTAA	806R_GGACTACHVGGGTWTCTAAT	V4	V4	TRUE	10.1186/gb-2011-12-5-r50	Moving pictures of the human microbiome	Genome biology
ERR1868052	PRJEB19825	SAMEA103889933	EMP	V4	515F-806R	515F_GTGCCAGCMGCCGCGGTAA	806R_GGACTACHVGGGTWTCTAAT	V4	V4	TRUE	10.1186/gb-2011-12-5-r50	Moving pictures of the human microbiome	Genome biology
ERR1868051	PRJEB19825	SAMEA103889930	EMP	V4	515F-806R	515F_GTGCCAGCMGCCGCGGTAA	806R_GGACTACHVGGGTWTCTAAT	V4	V4	TRUE	10.1186/gb-2011-12-5-r50	Moving pictures of the human microbiome	Genome biology
ERR1868050	PRJEB19825	SAMEA103889928	EMP	V4	515F-806R	515F_GTGCCAGCMGCCGCGGTAA	806R_GGACTACHVGGGTWTCTAAT	V4	V4	TRUE	10.1186/gb-2011-12-5-r50	Moving pictures of the human microbiome	Genome biology
ERR1868049	PRJEB19825	SAMEA103889927	EMP	V4	515F-806R	515F_GTGCCAGCMGCCGCGGTAA	806R_GGACTACHVGGGTWTCTAAT	V4	V4	TRUE	10.1186/gb-2011-12-5-r50	Moving pictures of the human microbiome	Genome biology
ERR1868048	PRJEB19825	SAMEA103889925	EMP	V4	515F-806R	515F_GTGCCAGCMGCCGCGGTAA	806R_GGACTACHVGGGTWTCTAAT	V4	V4	TRUE	10.1186/gb-2011-12-5-r50	Moving pictures of the human microbiome	Genome biology
ERR1868047	PRJEB19825	SAMEA103889923	EMP	V4	515F-806R	515F_GTGCCAGCMGCCGCGGTAA	806R_GGACTACHVGGGTWTCTAAT	V4	V4	TRUE	10.1186/gb-2011-12-5-r50	Moving pictures of the human microbiome	Genome biology
ERR1868046	PRJEB19825	SAMEA103889920	EMP	V4	515F-806R	515F_GTGCCAGCMGCCGCGGTAA	806R_GGACTACHVGGGTWTCTAAT	V4	V4	TRUE	10.1186/gb-2011-12-5-r50	Moving pictures of the human microbiome	Genome biology
ERR1868045	PRJEB19825	SAMEA103889919	EMP	V4	515F-806R	515F_GTGCCAGCMGCCGCGGTAA	806R_GGACTACHVGGGTWTCTAAT	V4	V4	TRUE	10.1186/gb-2011-12-5-r50	Moving pictures of the human microbiome	Genome biology
ERR1868044	PRJEB19825	SAMEA103889917	EMP	V4	515F-806R	515F_GTGCCAGCMGCCGCGGTAA	806R_GGACTACHVGGGTWTCTAAT	V4	V4	TRUE	10.1186/gb-2011-12-5-r50	Moving pictures of the human microbiome	Genome biology
ERR1868043	PRJEB19825	SAMEA103889915	EMP	V4	515F-806R	515F_GTGCCAGCMGCCGCGGTAA	806R_GGACTACHVGGGTWTCTAAT	V4	V4	TRUE	10.1186/gb-2011-12-5-r50	Moving pictures of the human microbiome	Genome biology
ERR1868042	PRJEB19825	SAMEA103889912	EMP	V4	515F-806R	515F_GTGCCAGCMGCCGCGGTAA	806R_GGACTACHVGGGTWTCTAAT	V4	V4	TRUE	10.1186/gb-2011-12-5-r50	Moving pictures of the human microbiome	Genome biology
ERR1868041	PRJEB19825	SAMEA103889910	EMP	V4	515F-806R	515F_GTGCCAGCMGCCGCGGTAA	806R_GGACTACHVGGGTWTCTAAT	V4	V4	TRUE	10.1186/gb-2011-12-5-r50	Moving pictures of the human microbiome	Genome biology
ERR1868040	PRJEB19825	SAMEA103889908	EMP	V4	515F-806R	515F_GTGCCAGCMGCCGCGGTAA	806R_GGACTACHVGGGTWTCTAAT	V4	V4	TRUE	10.1186/gb-2011-12-5-r50	Moving pictures of the human microbiome	Genome biology
ERR1868039	PRJEB19825	SAMEA103889906	EMP	V4	515F-806R	515F_GTGCCAGCMGCCGCGGTAA	806R_GGACTACHVGGGTWTCTAAT	V4	V4	TRUE	10.1186/gb-2011-12-5-r50	Moving pictures of the human microbiome	Genome biology
ERR1868038	PRJEB19825	SAMEA103889904	EMP	V4	515F-806R	515F_GTGCCAGCMGCCGCGGTAA	806R_GGACTACHVGGGTWTCTAAT	V4	V4	TRUE	10.1186/gb-2011-12-5-r50	Moving pictures of the human microbiome	Genome biology
ERR1868037	PRJEB19825	SAMEA103889902	EMP	V4	515F-806R	515F_GTGCCAGCMGCCGCGGTAA	806R_GGACTACHVGGGTWTCTAAT	V4	V4	TRUE	10.1186/gb-2011-12-5-r50	Moving pictures of the human microbiome	Genome biology
ERR1868036	PRJEB19825	SAMEA103889900	EMP	V4	515F-806R	515F_GTGCCAGCMGCCGCGGTAA	806R_GGACTACHVGGGTWTCTAAT	V4	V4	TRUE	10.1186/gb-2011-12-5-r50	Moving pictures of the human microbiome	Genome biology
ERR1868035	PRJEB19825	SAMEA103889898	EMP	V4	515F-806R	515F_GTGCCAGCMGCCGCGGTAA	806R_GGACTACHVGGGTWTCTAAT	V4	V4	TRUE	10.1186/gb-2011-12-5-r50	Moving pictures of the human microbiome	Genome biology
ERR1868034	PRJEB19825	SAMEA103889896	EMP	V4	515F-806R	515F_GTGCCAGCMGCCGCGGTAA	806R_GGACTACHVGGGTWTCTAAT	V4	V4	TRUE	10.1186/gb-2011-12-5-r50	Moving pictures of the human microbiome	Genome biology
ERR1868033	PRJEB19825	SAMEA103889894	EMP	V4	515F-806R	515F_GTGCCAGCMGCCGCGGTAA	806R_GGACTACHVGGGTWTCTAAT	V4	V4	TRUE	10.1186/gb-2011-12-5-r50	Moving pictures of the human microbiome	Genome biology
ERR1868032	PRJEB19825	SAMEA103889891	EMP	V4	515F-806R	515F_GTGCCAGCMGCCGCGGTAA	806R_GGACTACHVGGGTWTCTAAT	V4	V4	TRUE	10.1186/gb-2011-12-5-r50	Moving pictures of the human microbiome	Genome biology
ERR1868031	PRJEB19825	SAMEA103889889	EMP	V4	515F-806R	515F_GTGCCAGCMGCCGCGGTAA	806R_GGACTACHVGGGTWTCTAAT	V4	V4	TRUE	10.1186/gb-2011-12-5-r50	Moving pictures of the human microbiome	Genome biology
ERR1868030	PRJEB19825	SAMEA103889887	EMP	V4	515F-806R	515F_GTGCCAGCMGCCGCGGTAA	806R_GGACTACHVGGGTWTCTAAT	V4	V4	TRUE	10.1186/gb-2011-12-5-r50	Moving pictures of the human microbiome	Genome biology
ERR1868029	PRJEB19825	SAMEA103889885	EMP	V4	515F-806R	515F_GTGCCAGCMGCCGCGGTAA	806R_GGACTACHVGGGTWTCTAAT	V4	V4	TRUE	10.1186/gb-2011-12-5-r50	Moving pictures of the human microbiome	Genome biology
ERR1868028	PRJEB19825	SAMEA103889883	EMP	V4	515F-806R	515F_GTGCCAGCMGCCGCGGTAA	806R_GGACTACHVGGGTWTCTAAT	V4	V4	TRUE	10.1186/gb-2011-12-5-r50	Moving pictures of the human microbiome	Genome biology
ERR1868027	PRJEB19825	SAMEA103889881	EMP	V4	515F-806R	515F_GTGCCAGCMGCCGCGGTAA	806R_GGACTACHVGGGTWTCTAAT	V4	V4	TRUE	10.1186/gb-2011-12-5-r50	Moving pictures of the human microbiome	Genome biology
ERR1868026	PRJEB19825	SAMEA103889879	EMP	V4	515F-806R	515F_GTGCCAGCMGCCGCGGTAA	806R_GGACTACHVGGGTWTCTAAT	V4	V4	TRUE	10.1186/gb-2011-12-5-r50	Moving pictures of the human microbiome	Genome biology
ERR1868025	PRJEB19825	SAMEA103889877	EMP	V4	515F-806R	515F_GTGCCAGCMGCCGCGGTAA	806R_GGACTACHVGGGTWTCTAAT	V4	V4	TRUE	10.1186/gb-2011-12-5-r50	Moving pictures of the human microbiome	Genome biology
ERR1868024	PRJEB19825	SAMEA103889876	EMP	V4	515F-806R	515F_GTGCCAGCMGCCGCGGTAA	806R_GGACTACHVGGGTWTCTAAT	V4	V4	TRUE	10.1186/gb-2011-12-5-r50	Moving pictures of the human microbiome	Genome biology
ERR1868023	PRJEB19825	SAMEA103889873	EMP	V4	515F-806R	515F_GTGCCAGCMGCCGCGGTAA	806R_GGACTACHVGGGTWTCTAAT	V4	V4	TRUE	10.1186/gb-2011-12-5-r50	Moving pictures of the human microbiome	Genome biology
ERR1868022	PRJEB19825	SAMEA103889871	EMP	V4	515F-806R	515F_GTGCCAGCMGCCGCGGTAA	806R_GGACTACHVGGGTWTCTAAT	V4	V4	TRUE	10.1186/gb-2011-12-5-r50	Moving pictures of the human microbiome	Genome biology
ERR1868021	PRJEB19825	SAMEA103889869	EMP	V4	515F-806R	515F_GTGCCAGCMGCCGCGGTAA	806R_GGACTACHVGGGTWTCTAAT	V4	V4	TRUE	10.1186/gb-2011-12-5-r50	Moving pictures of the human microbiome	Genome biology
ERR1868020	PRJEB19825	SAMEA103889867	EMP	V4	515F-806R	515F_GTGCCAGCMGCCGCGGTAA	806R_GGACTACHVGGGTWTCTAAT	V4	V4	TRUE	10.1186/gb-2011-12-5-r50	Moving pictures of the human microbiome	Genome biology
ERR1868019	PRJEB19825	SAMEA103889865	EMP	V4	515F-806R	515F_GTGCCAGCMGCCGCGGTAA	806R_GGACTACHVGGGTWTCTAAT	V4	V4	TRUE	10.1186/gb-2011-12-5-r50	Moving pictures of the human microbiome	Genome biology
ERR1868018	PRJEB19825	SAMEA103889862	EMP	V4	515F-806R	515F_GTGCCAGCMGCCGCGGTAA	806R_GGACTACHVGGGTWTCTAAT	V4	V4	TRUE	10.1186/gb-2011-12-5-r50	Moving pictures of the human microbiome	Genome biology
ERR1868017	PRJEB19825	SAMEA103889860	EMP	V4	515F-806R	515F_GTGCCAGCMGCCGCGGTAA	806R_GGACTACHVGGGTWTCTAAT	V4	V4	TRUE	10.1186/gb-2011-12-5-r50	Moving pictures of the human microbiome	Genome biology
ERR1868016	PRJEB19825	SAMEA103889858	EMP	V4	515F-806R	515F_GTGCCAGCMGCCGCGGTAA	806R_GGACTACHVGGGTWTCTAAT	V4	V4	TRUE	10.1186/gb-2011-12-5-r50	Moving pictures of the human microbiome	Genome biology
ERR1868015	PRJEB19825	SAMEA103889856	EMP	V4	515F-806R	515F_GTGCCAGCMGCCGCGGTAA	806R_GGACTACHVGGGTWTCTAAT	V4	V4	TRUE	10.1186/gb-2011-12-5-r50	Moving pictures of the human microbiome	Genome biology
ERR1868014	PRJEB19825	SAMEA103889855	EMP	V4	515F-806R	515F_GTGCCAGCMGCCGCGGTAA	806R_GGACTACHVGGGTWTCTAAT	V4	V4	TRUE	10.1186/gb-2011-12-5-r50	Moving pictures of the human microbiome	Genome biology
ERR1868013	PRJEB19825	SAMEA103889853	EMP	V4	515F-806R	515F_GTGCCAGCMGCCGCGGTAA	806R_GGACTACHVGGGTWTCTAAT	V4	V4	TRUE	10.1186/gb-2011-12-5-r50	Moving pictures of the human microbiome	Genome biology
ERR1868012	PRJEB19825	SAMEA103889851	EMP	V4	515F-806R	515F_GTGCCAGCMGCCGCGGTAA	806R_GGACTACHVGGGTWTCTAAT	V4	V4	TRUE	10.1186/gb-2011-12-5-r50	Moving pictures of the human microbiome	Genome biology
ERR1868011	PRJEB19825	SAMEA103889849	EMP	V4	515F-806R	515F_GTGCCAGCMGCCGCGGTAA	806R_GGACTACHVGGGTWTCTAAT	V4	V4	TRUE	10.1186/gb-2011-12-5-r50	Moving pictures of the human microbiome	Genome biology
ERR1868010	PRJEB19825	SAMEA103889847	EMP	V4	515F-806R	515F_GTGCCAGCMGCCGCGGTAA	806R_GGACTACHVGGGTWTCTAAT	V4	V4	TRUE	10.1186/gb-2011-12-5-r50	Moving pictures of the human microbiome	Genome biology
ERR1868009	PRJEB19825	SAMEA103889844	EMP	V4	515F-806R	515F_GTGCCAGCMGCCGCGGTAA	806R_GGACTACHVGGGTWTCTAAT	V4	V4	TRUE	10.1186/gb-2011-12-5-r50	Moving pictures of the human microbiome	Genome biology
ERR1868008	PRJEB19825	SAMEA103889842	EMP	V4	515F-806R	515F_GTGCCAGCMGCCGCGGTAA	806R_GGACTACHVGGGTWTCTAAT	V4	V4	TRUE	10.1186/gb-2011-12-5-r50	Moving pictures of the human microbiome	Genome biology
ERR1868007	PRJEB19825	SAMEA103889840	EMP	V4	515F-806R	515F_GTGCCAGCMGCCGCGGTAA	806R_GGACTACHVGGGTWTCTAAT	V4	V4	TRUE	10.1186/gb-2011-12-5-r50	Moving pictures of the human microbiome	Genome biology
ERR1868006	PRJEB19825	SAMEA103889839	EMP	V4	515F-806R	515F_GTGCCAGCMGCCGCGGTAA	806R_GGACTACHVGGGTWTCTAAT	V4	V4	TRUE	10.1186/gb-2011-12-5-r50	Moving pictures of the human microbiome	Genome biology
ERR1868005	PRJEB19825	SAMEA103889837	EMP	V4	515F-806R	515F_GTGCCAGCMGCCGCGGTAA	806R_GGACTACHVGGGTWTCTAAT	V4	V4	TRUE	10.1186/gb-2011-12-5-r50	Moving pictures of the human microbiome	Genome biology
ERR1868004	PRJEB19825	SAMEA103889835	EMP	V4	515F-806R	515F_GTGCCAGCMGCCGCGGTAA	806R_GGACTACHVGGGTWTCTAAT	V4	V4	TRUE	10.1186/gb-2011-12-5-r50	Moving pictures of the human microbiome	Genome biology
ERR1868003	PRJEB19825	SAMEA103889833	EMP	V4	515F-806R	515F_GTGCCAGCMGCCGCGGTAA	806R_GGACTACHVGGGTWTCTAAT	V4	V4	TRUE	10.1186/gb-2011-12-5-r50	Moving pictures of the human microbiome	Genome biology
ERR1868002	PRJEB19825	SAMEA103889831	EMP	V4	515F-806R	515F_GTGCCAGCMGCCGCGGTAA	806R_GGACTACHVGGGTWTCTAAT	V4	V4	TRUE	10.1186/gb-2011-12-5-r50	Moving pictures of the human microbiome	Genome biology
ERR1868001	PRJEB19825	SAMEA103889829	EMP	V4	515F-806R	515F_GTGCCAGCMGCCGCGGTAA	806R_GGACTACHVGGGTWTCTAAT	V4	V4	TRUE	10.1186/gb-2011-12-5-r50	Moving pictures of the human microbiome	Genome biology
ERR1868000	PRJEB19825	SAMEA103889826	EMP	V4	515F-806R	515F_GTGCCAGCMGCCGCGGTAA	806R_GGACTACHVGGGTWTCTAAT	V4	V4	TRUE	10.1186/gb-2011-12-5-r50	Moving pictures of the human microbiome	Genome biology
ERR1867999	PRJEB19825	SAMEA103889824	EMP	V4	515F-806R	515F_GTGCCAGCMGCCGCGGTAA	806R_GGACTACHVGGGTWTCTAAT	V4	V4	TRUE	10.1186/gb-2011-12-5-r50	Moving pictures of the human microbiome	Genome biology
ERR1867998	PRJEB19825	SAMEA103889823	EMP	V4	515F-806R	515F_GTGCCAGCMGCCGCGGTAA	806R_GGACTACHVGGGTWTCTAAT	V4	V4	TRUE	10.1186/gb-2011-12-5-r50	Moving pictures of the human microbiome	Genome biology
ERR1867997	PRJEB19825	SAMEA103889820	EMP	V4	515F-806R	515F_GTGCCAGCMGCCGCGGTAA	806R_GGACTACHVGGGTWTCTAAT	V4	V4	TRUE	10.1186/gb-2011-12-5-r50	Moving pictures of the human microbiome	Genome biology
ERR1867996	PRJEB19825	SAMEA103889818	EMP	V4	515F-806R	515F_GTGCCAGCMGCCGCGGTAA	806R_GGACTACHVGGGTWTCTAAT	V4	V4	TRUE	10.1186/gb-2011-12-5-r50	Moving pictures of the human microbiome	Genome biology
ERR1867995	PRJEB19825	SAMEA103889816	EMP	V4	515F-806R	515F_GTGCCAGCMGCCGCGGTAA	806R_GGACTACHVGGGTWTCTAAT	V4	V4	TRUE	10.1186/gb-2011-12-5-r50	Moving pictures of the human microbiome	Genome biology
ERR1867994	PRJEB19825	SAMEA103889814	EMP	V4	515F-806R	515F_GTGCCAGCMGCCGCGGTAA	806R_GGACTACHVGGGTWTCTAAT	V4	V4	TRUE	10.1186/gb-2011-12-5-r50	Moving pictures of the human microbiome	Genome biology
ERR1867993	PRJEB19825	SAMEA103889812	EMP	V4	515F-806R	515F_GTGCCAGCMGCCGCGGTAA	806R_GGACTACHVGGGTWTCTAAT	V4	V4	TRUE	10.1186/gb-2011-12-5-r50	Moving pictures of the human microbiome	Genome biology
ERR1867992	PRJEB19825	SAMEA103889810	EMP	V4	515F-806R	515F_GTGCCAGCMGCCGCGGTAA	806R_GGACTACHVGGGTWTCTAAT	V4	V4	TRUE	10.1186/gb-2011-12-5-r50	Moving pictures of the human microbiome	Genome biology
ERR1867991	PRJEB19825	SAMEA103889808	EMP	V4	515F-806R	515F_GTGCCAGCMGCCGCGGTAA	806R_GGACTACHVGGGTWTCTAAT	V4	V4	TRUE	10.1186/gb-2011-12-5-r50	Moving pictures of the human microbiome	Genome biology
ERR1867990	PRJEB19825	SAMEA103889806	EMP	V4	515F-806R	515F_GTGCCAGCMGCCGCGGTAA	806R_GGACTACHVGGGTWTCTAAT	V4	V4	TRUE	10.1186/gb-2011-12-5-r50	Moving pictures of the human microbiome	Genome biology
ERR1867989	PRJEB19825	SAMEA103889804	EMP	V4	515F-806R	515F_GTGCCAGCMGCCGCGGTAA	806R_GGACTACHVGGGTWTCTAAT	V4	V4	TRUE	10.1186/gb-2011-12-5-r50	Moving pictures of the human microbiome	Genome biology
ERR1867988	PRJEB19825	SAMEA103889802	EMP	V4	515F-806R	515F_GTGCCAGCMGCCGCGGTAA	806R_GGACTACHVGGGTWTCTAAT	V4	V4	TRUE	10.1186/gb-2011-12-5-r50	Moving pictures of the human microbiome	Genome biology
ERR1867987	PRJEB19825	SAMEA103889800	EMP	V4	515F-806R	515F_GTGCCAGCMGCCGCGGTAA	806R_GGACTACHVGGGTWTCTAAT	V4	V4	TRUE	10.1186/gb-2011-12-5-r50	Moving pictures of the human microbiome	Genome biology
ERR1867986	PRJEB19825	SAMEA103889798	EMP	V4	515F-806R	515F_GTGCCAGCMGCCGCGGTAA	806R_GGACTACHVGGGTWTCTAAT	V4	V4	TRUE	10.1186/gb-2011-12-5-r50	Moving pictures of the human microbiome	Genome biology
ERR1867985	PRJEB19825	SAMEA103889796	EMP	V4	515F-806R	515F_GTGCCAGCMGCCGCGGTAA	806R_GGACTACHVGGGTWTCTAAT	V4	V4	TRUE	10.1186/gb-2011-12-5-r50	Moving pictures of the human microbiome	Genome biology
ERR1867984	PRJEB19825	SAMEA103889794	EMP	V4	515F-806R	515F_GTGCCAGCMGCCGCGGTAA	806R_GGACTACHVGGGTWTCTAAT	V4	V4	TRUE	10.1186/gb-2011-12-5-r50	Moving pictures of the human microbiome	Genome biology
ERR1867983	PRJEB19825	SAMEA103889792	EMP	V4	515F-806R	515F_GTGCCAGCMGCCGCGGTAA	806R_GGACTACHVGGGTWTCTAAT	V4	V4	TRUE	10.1186/gb-2011-12-5-r50	Moving pictures of the human microbiome	Genome biology
ERR1867982	PRJEB19825	SAMEA103889790	EMP	V4	515F-806R	515F_GTGCCAGCMGCCGCGGTAA	806R_GGACTACHVGGGTWTCTAAT	V4	V4	TRUE	10.1186/gb-2011-12-5-r50	Moving pictures of the human microbiome	Genome biology
ERR1867981	PRJEB19825	SAMEA103889788	EMP	V4	515F-806R	515F_GTGCCAGCMGCCGCGGTAA	806R_GGACTACHVGGGTWTCTAAT	V4	V4	TRUE	10.1186/gb-2011-12-5-r50	Moving pictures of the human microbiome	Genome biology
ERR1867980	PRJEB19825	SAMEA103889786	EMP	V4	515F-806R	515F_GTGCCAGCMGCCGCGGTAA	806R_GGACTACHVGGGTWTCTAAT	V4	V4	TRUE	10.1186/gb-2011-12-5-r50	Moving pictures of the human microbiome	Genome biology
ERR1867979	PRJEB19825	SAMEA103889784	EMP	V4	515F-806R	515F_GTGCCAGCMGCCGCGGTAA	806R_GGACTACHVGGGTWTCTAAT	V4	V4	TRUE	10.1186/gb-2011-12-5-r50	Moving pictures of the human microbiome	Genome biology
ERR1867978	PRJEB19825	SAMEA103889782	EMP	V4	515F-806R	515F_GTGCCAGCMGCCGCGGTAA	806R_GGACTACHVGGGTWTCTAAT	V4	V4	TRUE	10.1186/gb-2011-12-5-r50	Moving pictures of the human microbiome	Genome biology
ERR1867977	PRJEB19825	SAMEA103889781	EMP	V4	515F-806R	515F_GTGCCAGCMGCCGCGGTAA	806R_GGACTACHVGGGTWTCTAAT	V4	V4	TRUE	10.1186/gb-2011-12-5-r50	Moving pictures of the human microbiome	Genome biology
ERR1867976	PRJEB19825	SAMEA103889778	EMP	V4	515F-806R	515F_GTGCCAGCMGCCGCGGTAA	806R_GGACTACHVGGGTWTCTAAT	V4	V4	TRUE	10.1186/gb-2011-12-5-r50	Moving pictures of the human microbiome	Genome biology
ERR1867975	PRJEB19825	SAMEA103889776	EMP	V4	515F-806R	515F_GTGCCAGCMGCCGCGGTAA	806R_GGACTACHVGGGTWTCTAAT	V4	V4	TRUE	10.1186/gb-2011-12-5-r50	Moving pictures of the human microbiome	Genome biology
ERR1867974	PRJEB19825	SAMEA103889774	EMP	V4	515F-806R	515F_GTGCCAGCMGCCGCGGTAA	806R_GGACTACHVGGGTWTCTAAT	V4	V4	TRUE	10.1186/gb-2011-12-5-r50	Moving pictures of the human microbiome	Genome biology
ERR1867973	PRJEB19825	SAMEA103889772	EMP	V4	515F-806R	515F_GTGCCAGCMGCCGCGGTAA	806R_GGACTACHVGGGTWTCTAAT	V4	V4	TRUE	10.1186/gb-2011-12-5-r50	Moving pictures of the human microbiome	Genome biology
ERR1867972	PRJEB19825	SAMEA103889770	EMP	V4	515F-806R	515F_GTGCCAGCMGCCGCGGTAA	806R_GGACTACHVGGGTWTCTAAT	V4	V4	TRUE	10.1186/gb-2011-12-5-r50	Moving pictures of the human microbiome	Genome biology
ERR1867971	PRJEB19825	SAMEA103889768	EMP	V4	515F-806R	515F_GTGCCAGCMGCCGCGGTAA	806R_GGACTACHVGGGTWTCTAAT	V4	V4	TRUE	10.1186/gb-2011-12-5-r50	Moving pictures of the human microbiome	Genome biology
ERR1867970	PRJEB19825	SAMEA103889766	EMP	V4	515F-806R	515F_GTGCCAGCMGCCGCGGTAA	806R_GGACTACHVGGGTWTCTAAT	V4	V4	TRUE	10.1186/gb-2011-12-5-r50	Moving pictures of the human microbiome	Genome biology
ERR1867969	PRJEB19825	SAMEA103889764	EMP	V4	515F-806R	515F_GTGCCAGCMGCCGCGGTAA	806R_GGACTACHVGGGTWTCTAAT	V4	V4	TRUE	10.1186/gb-2011-12-5-r50	Moving pictures of the human microbiome	Genome biology
ERR1867968	PRJEB19825	SAMEA103889762	EMP	V4	515F-806R	515F_GTGCCAGCMGCCGCGGTAA	806R_GGACTACHVGGGTWTCTAAT	V4	V4	TRUE	10.1186/gb-2011-12-5-r50	Moving pictures of the human microbiome	Genome biology
ERR1867967	PRJEB19825	SAMEA103889761	EMP	V4	515F-806R	515F_GTGCCAGCMGCCGCGGTAA	806R_GGACTACHVGGGTWTCTAAT	V4	V4	TRUE	10.1186/gb-2011-12-5-r50	Moving pictures of the human microbiome	Genome biology
ERR1867966	PRJEB19825	SAMEA103889759	EMP	V4	515F-806R	515F_GTGCCAGCMGCCGCGGTAA	806R_GGACTACHVGGGTWTCTAAT	V4	V4	TRUE	10.1186/gb-2011-12-5-r50	Moving pictures of the human microbiome	Genome biology
ERR1867965	PRJEB19825	SAMEA103889758	EMP	V4	515F-806R	515F_GTGCCAGCMGCCGCGGTAA	806R_GGACTACHVGGGTWTCTAAT	V4	V4	TRUE	10.1186/gb-2011-12-5-r50	Moving pictures of the human microbiome	Genome biology
ERR1867964	PRJEB19825	SAMEA103889756	EMP	V4	515F-806R	515F_GTGCCAGCMGCCGCGGTAA	806R_GGACTACHVGGGTWTCTAAT	V4	V4	TRUE	10.1186/gb-2011-12-5-r50	Moving pictures of the human microbiome	Genome biology
ERR1867963	PRJEB19825	SAMEA103889753	EMP	V4	515F-806R	515F_GTGCCAGCMGCCGCGGTAA	806R_GGACTACHVGGGTWTCTAAT	V4	V4	TRUE	10.1186/gb-2011-12-5-r50	Moving pictures of the human microbiome	Genome biology
ERR1867962	PRJEB19825	SAMEA103889750	EMP	V4	515F-806R	515F_GTGCCAGCMGCCGCGGTAA	806R_GGACTACHVGGGTWTCTAAT	V4	V4	TRUE	10.1186/gb-2011-12-5-r50	Moving pictures of the human microbiome	Genome biology
ERR1867961	PRJEB19825	SAMEA103889748	EMP	V4	515F-806R	515F_GTGCCAGCMGCCGCGGTAA	806R_GGACTACHVGGGTWTCTAAT	V4	V4	TRUE	10.1186/gb-2011-12-5-r50	Moving pictures of the human microbiome	Genome biology
ERR1867960	PRJEB19825	SAMEA103889746	EMP	V4	515F-806R	515F_GTGCCAGCMGCCGCGGTAA	806R_GGACTACHVGGGTWTCTAAT	V4	V4	TRUE	10.1186/gb-2011-12-5-r50	Moving pictures of the human microbiome	Genome biology
ERR1867959	PRJEB19825	SAMEA103889744	EMP	V4	515F-806R	515F_GTGCCAGCMGCCGCGGTAA	806R_GGACTACHVGGGTWTCTAAT	V4	V4	TRUE	10.1186/gb-2011-12-5-r50	Moving pictures of the human microbiome	Genome biology
ERR1867958	PRJEB19825	SAMEA103889742	EMP	V4	515F-806R	515F_GTGCCAGCMGCCGCGGTAA	806R_GGACTACHVGGGTWTCTAAT	V4	V4	TRUE	10.1186/gb-2011-12-5-r50	Moving pictures of the human microbiome	Genome biology
ERR1867957	PRJEB19825	SAMEA103889741	EMP	V4	515F-806R	515F_GTGCCAGCMGCCGCGGTAA	806R_GGACTACHVGGGTWTCTAAT	V4	V4	TRUE	10.1186/gb-2011-12-5-r50	Moving pictures of the human microbiome	Genome biology
ERR1867956	PRJEB19825	SAMEA103889738	EMP	V4	515F-806R	515F_GTGCCAGCMGCCGCGGTAA	806R_GGACTACHVGGGTWTCTAAT	V4	V4	TRUE	10.1186/gb-2011-12-5-r50	Moving pictures of the human microbiome	Genome biology
ERR1867955	PRJEB19825	SAMEA103889736	EMP	V4	515F-806R	515F_GTGCCAGCMGCCGCGGTAA	806R_GGACTACHVGGGTWTCTAAT	V4	V4	TRUE	10.1186/gb-2011-12-5-r50	Moving pictures of the human microbiome	Genome biology
ERR1867954	PRJEB19825	SAMEA103889735	EMP	V4	515F-806R	515F_GTGCCAGCMGCCGCGGTAA	806R_GGACTACHVGGGTWTCTAAT	V4	V4	TRUE	10.1186/gb-2011-12-5-r50	Moving pictures of the human microbiome	Genome biology
ERR1867953	PRJEB19825	SAMEA103889732	EMP	V4	515F-806R	515F_GTGCCAGCMGCCGCGGTAA	806R_GGACTACHVGGGTWTCTAAT	V4	V4	TRUE	10.1186/gb-2011-12-5-r50	Moving pictures of the human microbiome	Genome biology
ERR1867952	PRJEB19825	SAMEA103889731	EMP	V4	515F-806R	515F_GTGCCAGCMGCCGCGGTAA	806R_GGACTACHVGGGTWTCTAAT	V4	V4	TRUE	10.1186/gb-2011-12-5-r50	Moving pictures of the human microbiome	Genome biology
ERR1867951	PRJEB19825	SAMEA103889729	EMP	V4	515F-806R	515F_GTGCCAGCMGCCGCGGTAA	806R_GGACTACHVGGGTWTCTAAT	V4	V4	TRUE	10.1186/gb-2011-12-5-r50	Moving pictures of the human microbiome	Genome biology
ERR1867950	PRJEB19825	SAMEA103889727	EMP	V4	515F-806R	515F_GTGCCAGCMGCCGCGGTAA	806R_GGACTACHVGGGTWTCTAAT	V4	V4	TRUE	10.1186/gb-2011-12-5-r50	Moving pictures of the human microbiome	Genome biology
ERR1867949	PRJEB19825	SAMEA103889725	EMP	V4	515F-806R	515F_GTGCCAGCMGCCGCGGTAA	806R_GGACTACHVGGGTWTCTAAT	V4	V4	TRUE	10.1186/gb-2011-12-5-r50	Moving pictures of the human microbiome	Genome biology
ERR1867948	PRJEB19825	SAMEA103889723	EMP	V4	515F-806R	515F_GTGCCAGCMGCCGCGGTAA	806R_GGACTACHVGGGTWTCTAAT	V4	V4	TRUE	10.1186/gb-2011-12-5-r50	Moving pictures of the human microbiome	Genome biology
ERR1867947	PRJEB19825	SAMEA103889721	EMP	V4	515F-806R	515F_GTGCCAGCMGCCGCGGTAA	806R_GGACTACHVGGGTWTCTAAT	V4	V4	TRUE	10.1186/gb-2011-12-5-r50	Moving pictures of the human microbiome	Genome biology
ERR1867946	PRJEB19825	SAMEA103889718	EMP	V4	515F-806R	515F_GTGCCAGCMGCCGCGGTAA	806R_GGACTACHVGGGTWTCTAAT	V4	V4	TRUE	10.1186/gb-2011-12-5-r50	Moving pictures of the human microbiome	Genome biology
ERR1867945	PRJEB19825	SAMEA103889716	EMP	V4	515F-806R	515F_GTGCCAGCMGCCGCGGTAA	806R_GGACTACHVGGGTWTCTAAT	V4	V4	TRUE	10.1186/gb-2011-12-5-r50	Moving pictures of the human microbiome	Genome biology
ERR1867944	PRJEB19825	SAMEA103889715	EMP	V4	515F-806R	515F_GTGCCAGCMGCCGCGGTAA	806R_GGACTACHVGGGTWTCTAAT	V4	V4	TRUE	10.1186/gb-2011-12-5-r50	Moving pictures of the human microbiome	Genome biology
ERR1867943	PRJEB19825	SAMEA103889713	EMP	V4	515F-806R	515F_GTGCCAGCMGCCGCGGTAA	806R_GGACTACHVGGGTWTCTAAT	V4	V4	TRUE	10.1186/gb-2011-12-5-r50	Moving pictures of the human microbiome	Genome biology
ERR1867942	PRJEB19825	SAMEA103889711	EMP	V4	515F-806R	515F_GTGCCAGCMGCCGCGGTAA	806R_GGACTACHVGGGTWTCTAAT	V4	V4	TRUE	10.1186/gb-2011-12-5-r50	Moving pictures of the human microbiome	Genome biology
ERR1867941	PRJEB19825	SAMEA103889709	EMP	V4	515F-806R	515F_GTGCCAGCMGCCGCGGTAA	806R_GGACTACHVGGGTWTCTAAT	V4	V4	TRUE	10.1186/gb-2011-12-5-r50	Moving pictures of the human microbiome	Genome biology
ERR1867940	PRJEB19825	SAMEA103889707	EMP	V4	515F-806R	515F_GTGCCAGCMGCCGCGGTAA	806R_GGACTACHVGGGTWTCTAAT	V4	V4	TRUE	10.1186/gb-2011-12-5-r50	Moving pictures of the human microbiome	Genome biology
ERR1867939	PRJEB19825	SAMEA103889705	EMP	V4	515F-806R	515F_GTGCCAGCMGCCGCGGTAA	806R_GGACTACHVGGGTWTCTAAT	V4	V4	TRUE	10.1186/gb-2011-12-5-r50	Moving pictures of the human microbiome	Genome biology
ERR1867938	PRJEB19825	SAMEA103889703	EMP	V4	515F-806R	515F_GTGCCAGCMGCCGCGGTAA	806R_GGACTACHVGGGTWTCTAAT	V4	V4	TRUE	10.1186/gb-2011-12-5-r50	Moving pictures of the human microbiome	Genome biology
ERR1867937	PRJEB19825	SAMEA103889701	EMP	V4	515F-806R	515F_GTGCCAGCMGCCGCGGTAA	806R_GGACTACHVGGGTWTCTAAT	V4	V4	TRUE	10.1186/gb-2011-12-5-r50	Moving pictures of the human microbiome	Genome biology
ERR1867936	PRJEB19825	SAMEA103889699	EMP	V4	515F-806R	515F_GTGCCAGCMGCCGCGGTAA	806R_GGACTACHVGGGTWTCTAAT	V4	V4	TRUE	10.1186/gb-2011-12-5-r50	Moving pictures of the human microbiome	Genome biology
ERR1867935	PRJEB19825	SAMEA103889697	EMP	V4	515F-806R	515F_GTGCCAGCMGCCGCGGTAA	806R_GGACTACHVGGGTWTCTAAT	V4	V4	TRUE	10.1186/gb-2011-12-5-r50	Moving pictures of the human microbiome	Genome biology
ERR1867934	PRJEB19825	SAMEA103889695	EMP	V4	515F-806R	515F_GTGCCAGCMGCCGCGGTAA	806R_GGACTACHVGGGTWTCTAAT	V4	V4	TRUE	10.1186/gb-2011-12-5-r50	Moving pictures of the human microbiome	Genome biology
ERR1867933	PRJEB19825	SAMEA103889693	EMP	V4	515F-806R	515F_GTGCCAGCMGCCGCGGTAA	806R_GGACTACHVGGGTWTCTAAT	V4	V4	TRUE	10.1186/gb-2011-12-5-r50	Moving pictures of the human microbiome	Genome biology
ERR1867932	PRJEB19825	SAMEA103889691	EMP	V4	515F-806R	515F_GTGCCAGCMGCCGCGGTAA	806R_GGACTACHVGGGTWTCTAAT	V4	V4	TRUE	10.1186/gb-2011-12-5-r50	Moving pictures of the human microbiome	Genome biology
ERR1867931	PRJEB19825	SAMEA103889689	EMP	V4	515F-806R	515F_GTGCCAGCMGCCGCGGTAA	806R_GGACTACHVGGGTWTCTAAT	V4	V4	TRUE	10.1186/gb-2011-12-5-r50	Moving pictures of the human microbiome	Genome biology
ERR1867930	PRJEB19825	SAMEA103889687	EMP	V4	515F-806R	515F_GTGCCAGCMGCCGCGGTAA	806R_GGACTACHVGGGTWTCTAAT	V4	V4	TRUE	10.1186/gb-2011-12-5-r50	Moving pictures of the human microbiome	Genome biology
ERR1867929	PRJEB19825	SAMEA103889685	EMP	V4	515F-806R	515F_GTGCCAGCMGCCGCGGTAA	806R_GGACTACHVGGGTWTCTAAT	V4	V4	TRUE	10.1186/gb-2011-12-5-r50	Moving pictures of the human microbiome	Genome biology
ERR1867928	PRJEB19825	SAMEA103889683	EMP	V4	515F-806R	515F_GTGCCAGCMGCCGCGGTAA	806R_GGACTACHVGGGTWTCTAAT	V4	V4	TRUE	10.1186/gb-2011-12-5-r50	Moving pictures of the human microbiome	Genome biology
ERR1867927	PRJEB19825	SAMEA103889680	EMP	V4	515F-806R	515F_GTGCCAGCMGCCGCGGTAA	806R_GGACTACHVGGGTWTCTAAT	V4	V4	TRUE	10.1186/gb-2011-12-5-r50	Moving pictures of the human microbiome	Genome biology
ERR1867926	PRJEB19825	SAMEA103889679	EMP	V4	515F-806R	515F_GTGCCAGCMGCCGCGGTAA	806R_GGACTACHVGGGTWTCTAAT	V4	V4	TRUE	10.1186/gb-2011-12-5-r50	Moving pictures of the human microbiome	Genome biology
ERR1867925	PRJEB19825	SAMEA103889677	EMP	V4	515F-806R	515F_GTGCCAGCMGCCGCGGTAA	806R_GGACTACHVGGGTWTCTAAT	V4	V4	TRUE	10.1186/gb-2011-12-5-r50	Moving pictures of the human microbiome	Genome biology
ERR1867924	PRJEB19825	SAMEA103889675	EMP	V4	515F-806R	515F_GTGCCAGCMGCCGCGGTAA	806R_GGACTACHVGGGTWTCTAAT	V4	V4	TRUE	10.1186/gb-2011-12-5-r50	Moving pictures of the human microbiome	Genome biology
ERR1867923	PRJEB19825	SAMEA103889673	EMP	V4	515F-806R	515F_GTGCCAGCMGCCGCGGTAA	806R_GGACTACHVGGGTWTCTAAT	V4	V4	TRUE	10.1186/gb-2011-12-5-r50	Moving pictures of the human microbiome	Genome biology
ERR1867922	PRJEB19825	SAMEA103889671	EMP	V4	515F-806R	515F_GTGCCAGCMGCCGCGGTAA	806R_GGACTACHVGGGTWTCTAAT	V4	V4	TRUE	10.1186/gb-2011-12-5-r50	Moving pictures of the human microbiome	Genome biology
ERR1867921	PRJEB19825	SAMEA103889669	EMP	V4	515F-806R	515F_GTGCCAGCMGCCGCGGTAA	806R_GGACTACHVGGGTWTCTAAT	V4	V4	TRUE	10.1186/gb-2011-12-5-r50	Moving pictures of the human microbiome	Genome biology
ERR1867920	PRJEB19825	SAMEA103889667	EMP	V4	515F-806R	515F_GTGCCAGCMGCCGCGGTAA	806R_GGACTACHVGGGTWTCTAAT	V4	V4	TRUE	10.1186/gb-2011-12-5-r50	Moving pictures of the human microbiome	Genome biology
ERR1867919	PRJEB19825	SAMEA103889665	EMP	V4	515F-806R	515F_GTGCCAGCMGCCGCGGTAA	806R_GGACTACHVGGGTWTCTAAT	V4	V4	TRUE	10.1186/gb-2011-12-5-r50	Moving pictures of the human microbiome	Genome biology
ERR1867918	PRJEB19825	SAMEA103889664	EMP	V4	515F-806R	515F_GTGCCAGCMGCCGCGGTAA	806R_GGACTACHVGGGTWTCTAAT	V4	V4	TRUE	10.1186/gb-2011-12-5-r50	Moving pictures of the human microbiome	Genome biology
ERR1867917	PRJEB19825	SAMEA103889661	EMP	V4	515F-806R	515F_GTGCCAGCMGCCGCGGTAA	806R_GGACTACHVGGGTWTCTAAT	V4	V4	TRUE	10.1186/gb-2011-12-5-r50	Moving pictures of the human microbiome	Genome biology
ERR1867916	PRJEB19825	SAMEA103889659	EMP	V4	515F-806R	515F_GTGCCAGCMGCCGCGGTAA	806R_GGACTACHVGGGTWTCTAAT	V4	V4	TRUE	10.1186/gb-2011-12-5-r50	Moving pictures of the human microbiome	Genome biology
ERR1867915	PRJEB19825	SAMEA103889657	EMP	V4	515F-806R	515F_GTGCCAGCMGCCGCGGTAA	806R_GGACTACHVGGGTWTCTAAT	V4	V4	TRUE	10.1186/gb-2011-12-5-r50	Moving pictures of the human microbiome	Genome biology
ERR1867914	PRJEB19825	SAMEA103889655	EMP	V4	515F-806R	515F_GTGCCAGCMGCCGCGGTAA	806R_GGACTACHVGGGTWTCTAAT	V4	V4	TRUE	10.1186/gb-2011-12-5-r50	Moving pictures of the human microbiome	Genome biology
ERR1867913	PRJEB19825	SAMEA103889653	EMP	V4	515F-806R	515F_GTGCCAGCMGCCGCGGTAA	806R_GGACTACHVGGGTWTCTAAT	V4	V4	TRUE	10.1186/gb-2011-12-5-r50	Moving pictures of the human microbiome	Genome biology
ERR1867912	PRJEB19825	SAMEA103889651	EMP	V4	515F-806R	515F_GTGCCAGCMGCCGCGGTAA	806R_GGACTACHVGGGTWTCTAAT	V4	V4	TRUE	10.1186/gb-2011-12-5-r50	Moving pictures of the human microbiome	Genome biology
ERR1867911	PRJEB19825	SAMEA103889649	EMP	V4	515F-806R	515F_GTGCCAGCMGCCGCGGTAA	806R_GGACTACHVGGGTWTCTAAT	V4	V4	TRUE	10.1186/gb-2011-12-5-r50	Moving pictures of the human microbiome	Genome biology
ERR1867910	PRJEB19825	SAMEA103889647	EMP	V4	515F-806R	515F_GTGCCAGCMGCCGCGGTAA	806R_GGACTACHVGGGTWTCTAAT	V4	V4	TRUE	10.1186/gb-2011-12-5-r50	Moving pictures of the human microbiome	Genome biology
ERR1867909	PRJEB19825	SAMEA103889645	EMP	V4	515F-806R	515F_GTGCCAGCMGCCGCGGTAA	806R_GGACTACHVGGGTWTCTAAT	V4	V4	TRUE	10.1186/gb-2011-12-5-r50	Moving pictures of the human microbiome	Genome biology
ERR1867908	PRJEB19825	SAMEA103889643	EMP	V4	515F-806R	515F_GTGCCAGCMGCCGCGGTAA	806R_GGACTACHVGGGTWTCTAAT	V4	V4	TRUE	10.1186/gb-2011-12-5-r50	Moving pictures of the human microbiome	Genome biology
ERR1867907	PRJEB19825	SAMEA103889641	EMP	V4	515F-806R	515F_GTGCCAGCMGCCGCGGTAA	806R_GGACTACHVGGGTWTCTAAT	V4	V4	TRUE	10.1186/gb-2011-12-5-r50	Moving pictures of the human microbiome	Genome biology
ERR1867906	PRJEB19825	SAMEA103889639	EMP	V4	515F-806R	515F_GTGCCAGCMGCCGCGGTAA	806R_GGACTACHVGGGTWTCTAAT	V4	V4	TRUE	10.1186/gb-2011-12-5-r50	Moving pictures of the human microbiome	Genome biology
ERR1867905	PRJEB19825	SAMEA103889637	EMP	V4	515F-806R	515F_GTGCCAGCMGCCGCGGTAA	806R_GGACTACHVGGGTWTCTAAT	V4	V4	TRUE	10.1186/gb-2011-12-5-r50	Moving pictures of the human microbiome	Genome biology
ERR1867904	PRJEB19825	SAMEA103889635	EMP	V4	515F-806R	515F_GTGCCAGCMGCCGCGGTAA	806R_GGACTACHVGGGTWTCTAAT	V4	V4	TRUE	10.1186/gb-2011-12-5-r50	Moving pictures of the human microbiome	Genome biology
ERR1867903	PRJEB19825	SAMEA103889633	EMP	V4	515F-806R	515F_GTGCCAGCMGCCGCGGTAA	806R_GGACTACHVGGGTWTCTAAT	V4	V4	TRUE	10.1186/gb-2011-12-5-r50	Moving pictures of the human microbiome	Genome biology
ERR1867902	PRJEB19825	SAMEA103889632	EMP	V4	515F-806R	515F_GTGCCAGCMGCCGCGGTAA	806R_GGACTACHVGGGTWTCTAAT	V4	V4	TRUE	10.1186/gb-2011-12-5-r50	Moving pictures of the human microbiome	Genome biology
ERR1867901	PRJEB19825	SAMEA103889629	EMP	V4	515F-806R	515F_GTGCCAGCMGCCGCGGTAA	806R_GGACTACHVGGGTWTCTAAT	V4	V4	TRUE	10.1186/gb-2011-12-5-r50	Moving pictures of the human microbiome	Genome biology
ERR1867900	PRJEB19825	SAMEA103889628	EMP	V4	515F-806R	515F_GTGCCAGCMGCCGCGGTAA	806R_GGACTACHVGGGTWTCTAAT	V4	V4	TRUE	10.1186/gb-2011-12-5-r50	Moving pictures of the human microbiome	Genome biology
ERR1867899	PRJEB19825	SAMEA103889625	EMP	V4	515F-806R	515F_GTGCCAGCMGCCGCGGTAA	806R_GGACTACHVGGGTWTCTAAT	V4	V4	TRUE	10.1186/gb-2011-12-5-r50	Moving pictures of the human microbiome	Genome biology
ERR1867898	PRJEB19825	SAMEA103889623	EMP	V4	515F-806R	515F_GTGCCAGCMGCCGCGGTAA	806R_GGACTACHVGGGTWTCTAAT	V4	V4	TRUE	10.1186/gb-2011-12-5-r50	Moving pictures of the human microbiome	Genome biology
ERR1867897	PRJEB19825	SAMEA103889622	EMP	V4	515F-806R	515F_GTGCCAGCMGCCGCGGTAA	806R_GGACTACHVGGGTWTCTAAT	V4	V4	TRUE	10.1186/gb-2011-12-5-r50	Moving pictures of the human microbiome	Genome biology
ERR1867896	PRJEB19825	SAMEA103889620	EMP	V4	515F-806R	515F_GTGCCAGCMGCCGCGGTAA	806R_GGACTACHVGGGTWTCTAAT	V4	V4	TRUE	10.1186/gb-2011-12-5-r50	Moving pictures of the human microbiome	Genome biology
ERR1867895	PRJEB19825	SAMEA103889618	EMP	V4	515F-806R	515F_GTGCCAGCMGCCGCGGTAA	806R_GGACTACHVGGGTWTCTAAT	V4	V4	TRUE	10.1186/gb-2011-12-5-r50	Moving pictures of the human microbiome	Genome biology
ERR1867894	PRJEB19825	SAMEA103889616	EMP	V4	515F-806R	515F_GTGCCAGCMGCCGCGGTAA	806R_GGACTACHVGGGTWTCTAAT	V4	V4	TRUE	10.1186/gb-2011-12-5-r50	Moving pictures of the human microbiome	Genome biology
ERR1867893	PRJEB19825	SAMEA103889614	EMP	V4	515F-806R	515F_GTGCCAGCMGCCGCGGTAA	806R_GGACTACHVGGGTWTCTAAT	V4	V4	TRUE	10.1186/gb-2011-12-5-r50	Moving pictures of the human microbiome	Genome biology
ERR1867892	PRJEB19825	SAMEA103889612	EMP	V4	515F-806R	515F_GTGCCAGCMGCCGCGGTAA	806R_GGACTACHVGGGTWTCTAAT	V4	V4	TRUE	10.1186/gb-2011-12-5-r50	Moving pictures of the human microbiome	Genome biology
ERR1867891	PRJEB19825	SAMEA103889610	EMP	V4	515F-806R	515F_GTGCCAGCMGCCGCGGTAA	806R_GGACTACHVGGGTWTCTAAT	V4	V4	TRUE	10.1186/gb-2011-12-5-r50	Moving pictures of the human microbiome	Genome biology
ERR1867890	PRJEB19825	SAMEA103889608	EMP	V4	515F-806R	515F_GTGCCAGCMGCCGCGGTAA	806R_GGACTACHVGGGTWTCTAAT	V4	V4	TRUE	10.1186/gb-2011-12-5-r50	Moving pictures of the human microbiome	Genome biology
ERR1867889	PRJEB19825	SAMEA103889606	EMP	V4	515F-806R	515F_GTGCCAGCMGCCGCGGTAA	806R_GGACTACHVGGGTWTCTAAT	V4	V4	TRUE	10.1186/gb-2011-12-5-r50	Moving pictures of the human microbiome	Genome biology
ERR1867888	PRJEB19825	SAMEA103889604	EMP	V4	515F-806R	515F_GTGCCAGCMGCCGCGGTAA	806R_GGACTACHVGGGTWTCTAAT	V4	V4	TRUE	10.1186/gb-2011-12-5-r50	Moving pictures of the human microbiome	Genome biology
ERR1867887	PRJEB19825	SAMEA103889602	EMP	V4	515F-806R	515F_GTGCCAGCMGCCGCGGTAA	806R_GGACTACHVGGGTWTCTAAT	V4	V4	TRUE	10.1186/gb-2011-12-5-r50	Moving pictures of the human microbiome	Genome biology
ERR1867886	PRJEB19825	SAMEA103889600	EMP	V4	515F-806R	515F_GTGCCAGCMGCCGCGGTAA	806R_GGACTACHVGGGTWTCTAAT	V4	V4	TRUE	10.1186/gb-2011-12-5-r50	Moving pictures of the human microbiome	Genome biology
ERR1867885	PRJEB19825	SAMEA103889598	EMP	V4	515F-806R	515F_GTGCCAGCMGCCGCGGTAA	806R_GGACTACHVGGGTWTCTAAT	V4	V4	TRUE	10.1186/gb-2011-12-5-r50	Moving pictures of the human microbiome	Genome biology
ERR1867884	PRJEB19825	SAMEA103889596	EMP	V4	515F-806R	515F_GTGCCAGCMGCCGCGGTAA	806R_GGACTACHVGGGTWTCTAAT	V4	V4	TRUE	10.1186/gb-2011-12-5-r50	Moving pictures of the human microbiome	Genome biology
ERR1867883	PRJEB19825	SAMEA103889594	EMP	V4	515F-806R	515F_GTGCCAGCMGCCGCGGTAA	806R_GGACTACHVGGGTWTCTAAT	V4	V4	TRUE	10.1186/gb-2011-12-5-r50	Moving pictures of the human microbiome	Genome biology
ERR1867882	PRJEB19825	SAMEA103889592	EMP	V4	515F-806R	515F_GTGCCAGCMGCCGCGGTAA	806R_GGACTACHVGGGTWTCTAAT	V4	V4	TRUE	10.1186/gb-2011-12-5-r50	Moving pictures of the human microbiome	Genome biology
ERR1867881	PRJEB19825	SAMEA103889591	EMP	V4	515F-806R	515F_GTGCCAGCMGCCGCGGTAA	806R_GGACTACHVGGGTWTCTAAT	V4	V4	TRUE	10.1186/gb-2011-12-5-r50	Moving pictures of the human microbiome	Genome biology
ERR1867880	PRJEB19825	SAMEA103889589	EMP	V4	515F-806R	515F_GTGCCAGCMGCCGCGGTAA	806R_GGACTACHVGGGTWTCTAAT	V4	V4	TRUE	10.1186/gb-2011-12-5-r50	Moving pictures of the human microbiome	Genome biology
ERR1867879	PRJEB19825	SAMEA103889587	EMP	V4	515F-806R	515F_GTGCCAGCMGCCGCGGTAA	806R_GGACTACHVGGGTWTCTAAT	V4	V4	TRUE	10.1186/gb-2011-12-5-r50	Moving pictures of the human microbiome	Genome biology
ERR1867878	PRJEB19825	SAMEA103889586	EMP	V4	515F-806R	515F_GTGCCAGCMGCCGCGGTAA	806R_GGACTACHVGGGTWTCTAAT	V4	V4	TRUE	10.1186/gb-2011-12-5-r50	Moving pictures of the human microbiome	Genome biology
ERR1867877	PRJEB19825	SAMEA103889584	EMP	V4	515F-806R	515F_GTGCCAGCMGCCGCGGTAA	806R_GGACTACHVGGGTWTCTAAT	V4	V4	TRUE	10.1186/gb-2011-12-5-r50	Moving pictures of the human microbiome	Genome biology
ERR1867876	PRJEB19825	SAMEA103889582	EMP	V4	515F-806R	515F_GTGCCAGCMGCCGCGGTAA	806R_GGACTACHVGGGTWTCTAAT	V4	V4	TRUE	10.1186/gb-2011-12-5-r50	Moving pictures of the human microbiome	Genome biology
ERR1867875	PRJEB19825	SAMEA103889580	EMP	V4	515F-806R	515F_GTGCCAGCMGCCGCGGTAA	806R_GGACTACHVGGGTWTCTAAT	V4	V4	TRUE	10.1186/gb-2011-12-5-r50	Moving pictures of the human microbiome	Genome biology
ERR1867874	PRJEB19825	SAMEA103889578	EMP	V4	515F-806R	515F_GTGCCAGCMGCCGCGGTAA	806R_GGACTACHVGGGTWTCTAAT	V4	V4	TRUE	10.1186/gb-2011-12-5-r50	Moving pictures of the human microbiome	Genome biology
ERR1867873	PRJEB19825	SAMEA103889576	EMP	V4	515F-806R	515F_GTGCCAGCMGCCGCGGTAA	806R_GGACTACHVGGGTWTCTAAT	V4	V4	TRUE	10.1186/gb-2011-12-5-r50	Moving pictures of the human microbiome	Genome biology
ERR1867872	PRJEB19825	SAMEA103889575	EMP	V4	515F-806R	515F_GTGCCAGCMGCCGCGGTAA	806R_GGACTACHVGGGTWTCTAAT	V4	V4	TRUE	10.1186/gb-2011-12-5-r50	Moving pictures of the human microbiome	Genome biology
ERR1867871	PRJEB19825	SAMEA103889573	EMP	V4	515F-806R	515F_GTGCCAGCMGCCGCGGTAA	806R_GGACTACHVGGGTWTCTAAT	V4	V4	TRUE	10.1186/gb-2011-12-5-r50	Moving pictures of the human microbiome	Genome biology
ERR1867870	PRJEB19825	SAMEA103889571	EMP	V4	515F-806R	515F_GTGCCAGCMGCCGCGGTAA	806R_GGACTACHVGGGTWTCTAAT	V4	V4	TRUE	10.1186/gb-2011-12-5-r50	Moving pictures of the human microbiome	Genome biology
ERR1867869	PRJEB19825	SAMEA103889569	EMP	V4	515F-806R	515F_GTGCCAGCMGCCGCGGTAA	806R_GGACTACHVGGGTWTCTAAT	V4	V4	TRUE	10.1186/gb-2011-12-5-r50	Moving pictures of the human microbiome	Genome biology
ERR1867868	PRJEB19825	SAMEA103889567	EMP	V4	515F-806R	515F_GTGCCAGCMGCCGCGGTAA	806R_GGACTACHVGGGTWTCTAAT	V4	V4	TRUE	10.1186/gb-2011-12-5-r50	Moving pictures of the human microbiome	Genome biology
ERR1867867	PRJEB19825	SAMEA103889566	EMP	V4	515F-806R	515F_GTGCCAGCMGCCGCGGTAA	806R_GGACTACHVGGGTWTCTAAT	V4	V4	TRUE	10.1186/gb-2011-12-5-r50	Moving pictures of the human microbiome	Genome biology
ERR1867866	PRJEB19825	SAMEA103889564	EMP	V4	515F-806R	515F_GTGCCAGCMGCCGCGGTAA	806R_GGACTACHVGGGTWTCTAAT	V4	V4	TRUE	10.1186/gb-2011-12-5-r50	Moving pictures of the human microbiome	Genome biology
ERR1867865	PRJEB19825	SAMEA103889562	EMP	V4	515F-806R	515F_GTGCCAGCMGCCGCGGTAA	806R_GGACTACHVGGGTWTCTAAT	V4	V4	TRUE	10.1186/gb-2011-12-5-r50	Moving pictures of the human microbiome	Genome biology
ERR1867864	PRJEB19825	SAMEA103889560	EMP	V4	515F-806R	515F_GTGCCAGCMGCCGCGGTAA	806R_GGACTACHVGGGTWTCTAAT	V4	V4	TRUE	10.1186/gb-2011-12-5-r50	Moving pictures of the human microbiome	Genome biology
ERR1867863	PRJEB19825	SAMEA103889558	EMP	V4	515F-806R	515F_GTGCCAGCMGCCGCGGTAA	806R_GGACTACHVGGGTWTCTAAT	V4	V4	TRUE	10.1186/gb-2011-12-5-r50	Moving pictures of the human microbiome	Genome biology
ERR1867862	PRJEB19825	SAMEA103889556	EMP	V4	515F-806R	515F_GTGCCAGCMGCCGCGGTAA	806R_GGACTACHVGGGTWTCTAAT	V4	V4	TRUE	10.1186/gb-2011-12-5-r50	Moving pictures of the human microbiome	Genome biology
ERR1867861	PRJEB19825	SAMEA103889554	EMP	V4	515F-806R	515F_GTGCCAGCMGCCGCGGTAA	806R_GGACTACHVGGGTWTCTAAT	V4	V4	TRUE	10.1186/gb-2011-12-5-r50	Moving pictures of the human microbiome	Genome biology
ERR1867860	PRJEB19825	SAMEA103889552	EMP	V4	515F-806R	515F_GTGCCAGCMGCCGCGGTAA	806R_GGACTACHVGGGTWTCTAAT	V4	V4	TRUE	10.1186/gb-2011-12-5-r50	Moving pictures of the human microbiome	Genome biology
ERR1867859	PRJEB19825	SAMEA103889550	EMP	V4	515F-806R	515F_GTGCCAGCMGCCGCGGTAA	806R_GGACTACHVGGGTWTCTAAT	V4	V4	TRUE	10.1186/gb-2011-12-5-r50	Moving pictures of the human microbiome	Genome biology
ERR1867858	PRJEB19825	SAMEA103889548	EMP	V4	515F-806R	515F_GTGCCAGCMGCCGCGGTAA	806R_GGACTACHVGGGTWTCTAAT	V4	V4	TRUE	10.1186/gb-2011-12-5-r50	Moving pictures of the human microbiome	Genome biology
ERR1867857	PRJEB19825	SAMEA103889546	EMP	V4	515F-806R	515F_GTGCCAGCMGCCGCGGTAA	806R_GGACTACHVGGGTWTCTAAT	V4	V4	TRUE	10.1186/gb-2011-12-5-r50	Moving pictures of the human microbiome	Genome biology
ERR1867856	PRJEB19825	SAMEA103889544	EMP	V4	515F-806R	515F_GTGCCAGCMGCCGCGGTAA	806R_GGACTACHVGGGTWTCTAAT	V4	V4	TRUE	10.1186/gb-2011-12-5-r50	Moving pictures of the human microbiome	Genome biology
ERR1867855	PRJEB19825	SAMEA103889542	EMP	V4	515F-806R	515F_GTGCCAGCMGCCGCGGTAA	806R_GGACTACHVGGGTWTCTAAT	V4	V4	TRUE	10.1186/gb-2011-12-5-r50	Moving pictures of the human microbiome	Genome biology
ERR1867854	PRJEB19825	SAMEA103889539	EMP	V4	515F-806R	515F_GTGCCAGCMGCCGCGGTAA	806R_GGACTACHVGGGTWTCTAAT	V4	V4	TRUE	10.1186/gb-2011-12-5-r50	Moving pictures of the human microbiome	Genome biology
ERR1867853	PRJEB19825	SAMEA103889537	EMP	V4	515F-806R	515F_GTGCCAGCMGCCGCGGTAA	806R_GGACTACHVGGGTWTCTAAT	V4	V4	TRUE	10.1186/gb-2011-12-5-r50	Moving pictures of the human microbiome	Genome biology
ERR1867852	PRJEB19825	SAMEA103889535	EMP	V4	515F-806R	515F_GTGCCAGCMGCCGCGGTAA	806R_GGACTACHVGGGTWTCTAAT	V4	V4	TRUE	10.1186/gb-2011-12-5-r50	Moving pictures of the human microbiome	Genome biology
ERR1867851	PRJEB19825	SAMEA103889533	EMP	V4	515F-806R	515F_GTGCCAGCMGCCGCGGTAA	806R_GGACTACHVGGGTWTCTAAT	V4	V4	TRUE	10.1186/gb-2011-12-5-r50	Moving pictures of the human microbiome	Genome biology
ERR1867850	PRJEB19825	SAMEA103889531	EMP	V4	515F-806R	515F_GTGCCAGCMGCCGCGGTAA	806R_GGACTACHVGGGTWTCTAAT	V4	V4	TRUE	10.1186/gb-2011-12-5-r50	Moving pictures of the human microbiome	Genome biology
ERR1867849	PRJEB19825	SAMEA103889529	EMP	V4	515F-806R	515F_GTGCCAGCMGCCGCGGTAA	806R_GGACTACHVGGGTWTCTAAT	V4	V4	TRUE	10.1186/gb-2011-12-5-r50	Moving pictures of the human microbiome	Genome biology
ERR1867848	PRJEB19825	SAMEA103889527	EMP	V4	515F-806R	515F_GTGCCAGCMGCCGCGGTAA	806R_GGACTACHVGGGTWTCTAAT	V4	V4	TRUE	10.1186/gb-2011-12-5-r50	Moving pictures of the human microbiome	Genome biology
ERR1867847	PRJEB19825	SAMEA103889525	EMP	V4	515F-806R	515F_GTGCCAGCMGCCGCGGTAA	806R_GGACTACHVGGGTWTCTAAT	V4	V4	TRUE	10.1186/gb-2011-12-5-r50	Moving pictures of the human microbiome	Genome biology
ERR1867846	PRJEB19825	SAMEA103889523	EMP	V4	515F-806R	515F_GTGCCAGCMGCCGCGGTAA	806R_GGACTACHVGGGTWTCTAAT	V4	V4	TRUE	10.1186/gb-2011-12-5-r50	Moving pictures of the human microbiome	Genome biology
ERR1867845	PRJEB19825	SAMEA103889521	EMP	V4	515F-806R	515F_GTGCCAGCMGCCGCGGTAA	806R_GGACTACHVGGGTWTCTAAT	V4	V4	TRUE	10.1186/gb-2011-12-5-r50	Moving pictures of the human microbiome	Genome biology
ERR1867844	PRJEB19825	SAMEA103889519	EMP	V4	515F-806R	515F_GTGCCAGCMGCCGCGGTAA	806R_GGACTACHVGGGTWTCTAAT	V4	V4	TRUE	10.1186/gb-2011-12-5-r50	Moving pictures of the human microbiome	Genome biology
ERR1867843	PRJEB19825	SAMEA103889517	EMP	V4	515F-806R	515F_GTGCCAGCMGCCGCGGTAA	806R_GGACTACHVGGGTWTCTAAT	V4	V4	TRUE	10.1186/gb-2011-12-5-r50	Moving pictures of the human microbiome	Genome biology
ERR1867842	PRJEB19825	SAMEA103889515	EMP	V4	515F-806R	515F_GTGCCAGCMGCCGCGGTAA	806R_GGACTACHVGGGTWTCTAAT	V4	V4	TRUE	10.1186/gb-2011-12-5-r50	Moving pictures of the human microbiome	Genome biology
ERR1867841	PRJEB19825	SAMEA103889512	EMP	V4	515F-806R	515F_GTGCCAGCMGCCGCGGTAA	806R_GGACTACHVGGGTWTCTAAT	V4	V4	TRUE	10.1186/gb-2011-12-5-r50	Moving pictures of the human microbiome	Genome biology
ERR1867840	PRJEB19825	SAMEA103889511	EMP	V4	515F-806R	515F_GTGCCAGCMGCCGCGGTAA	806R_GGACTACHVGGGTWTCTAAT	V4	V4	TRUE	10.1186/gb-2011-12-5-r50	Moving pictures of the human microbiome	Genome biology
ERR1867839	PRJEB19825	SAMEA103889509	EMP	V4	515F-806R	515F_GTGCCAGCMGCCGCGGTAA	806R_GGACTACHVGGGTWTCTAAT	V4	V4	TRUE	10.1186/gb-2011-12-5-r50	Moving pictures of the human microbiome	Genome biology
ERR1867838	PRJEB19825	SAMEA103889507	EMP	V4	515F-806R	515F_GTGCCAGCMGCCGCGGTAA	806R_GGACTACHVGGGTWTCTAAT	V4	V4	TRUE	10.1186/gb-2011-12-5-r50	Moving pictures of the human microbiome	Genome biology
ERR1867837	PRJEB19825	SAMEA103889504	EMP	V4	515F-806R	515F_GTGCCAGCMGCCGCGGTAA	806R_GGACTACHVGGGTWTCTAAT	V4	V4	TRUE	10.1186/gb-2011-12-5-r50	Moving pictures of the human microbiome	Genome biology
ERR1867836	PRJEB19825	SAMEA103889502	EMP	V4	515F-806R	515F_GTGCCAGCMGCCGCGGTAA	806R_GGACTACHVGGGTWTCTAAT	V4	V4	TRUE	10.1186/gb-2011-12-5-r50	Moving pictures of the human microbiome	Genome biology
ERR1867835	PRJEB19825	SAMEA103889500	EMP	V4	515F-806R	515F_GTGCCAGCMGCCGCGGTAA	806R_GGACTACHVGGGTWTCTAAT	V4	V4	TRUE	10.1186/gb-2011-12-5-r50	Moving pictures of the human microbiome	Genome biology
ERR1867834	PRJEB19825	SAMEA103889498	EMP	V4	515F-806R	515F_GTGCCAGCMGCCGCGGTAA	806R_GGACTACHVGGGTWTCTAAT	V4	V4	TRUE	10.1186/gb-2011-12-5-r50	Moving pictures of the human microbiome	Genome biology
ERR1867833	PRJEB19825	SAMEA103889496	EMP	V4	515F-806R	515F_GTGCCAGCMGCCGCGGTAA	806R_GGACTACHVGGGTWTCTAAT	V4	V4	TRUE	10.1186/gb-2011-12-5-r50	Moving pictures of the human microbiome	Genome biology
ERR1867832	PRJEB19825	SAMEA103889494	EMP	V4	515F-806R	515F_GTGCCAGCMGCCGCGGTAA	806R_GGACTACHVGGGTWTCTAAT	V4	V4	TRUE	10.1186/gb-2011-12-5-r50	Moving pictures of the human microbiome	Genome biology
ERR1867831	PRJEB19825	SAMEA103889491	EMP	V4	515F-806R	515F_GTGCCAGCMGCCGCGGTAA	806R_GGACTACHVGGGTWTCTAAT	V4	V4	TRUE	10.1186/gb-2011-12-5-r50	Moving pictures of the human microbiome	Genome biology
ERR1867830	PRJEB19825	SAMEA103889489	EMP	V4	515F-806R	515F_GTGCCAGCMGCCGCGGTAA	806R_GGACTACHVGGGTWTCTAAT	V4	V4	TRUE	10.1186/gb-2011-12-5-r50	Moving pictures of the human microbiome	Genome biology
ERR1867829	PRJEB19825	SAMEA103889487	EMP	V4	515F-806R	515F_GTGCCAGCMGCCGCGGTAA	806R_GGACTACHVGGGTWTCTAAT	V4	V4	TRUE	10.1186/gb-2011-12-5-r50	Moving pictures of the human microbiome	Genome biology
ERR1867828	PRJEB19825	SAMEA103889486	EMP	V4	515F-806R	515F_GTGCCAGCMGCCGCGGTAA	806R_GGACTACHVGGGTWTCTAAT	V4	V4	TRUE	10.1186/gb-2011-12-5-r50	Moving pictures of the human microbiome	Genome biology
ERR1867827	PRJEB19825	SAMEA103889484	EMP	V4	515F-806R	515F_GTGCCAGCMGCCGCGGTAA	806R_GGACTACHVGGGTWTCTAAT	V4	V4	TRUE	10.1186/gb-2011-12-5-r50	Moving pictures of the human microbiome	Genome biology
ERR1867826	PRJEB19825	SAMEA103889481	EMP	V4	515F-806R	515F_GTGCCAGCMGCCGCGGTAA	806R_GGACTACHVGGGTWTCTAAT	V4	V4	TRUE	10.1186/gb-2011-12-5-r50	Moving pictures of the human microbiome	Genome biology
ERR1867825	PRJEB19825	SAMEA103889480	EMP	V4	515F-806R	515F_GTGCCAGCMGCCGCGGTAA	806R_GGACTACHVGGGTWTCTAAT	V4	V4	TRUE	10.1186/gb-2011-12-5-r50	Moving pictures of the human microbiome	Genome biology
ERR1867824	PRJEB19825	SAMEA103889478	EMP	V4	515F-806R	515F_GTGCCAGCMGCCGCGGTAA	806R_GGACTACHVGGGTWTCTAAT	V4	V4	TRUE	10.1186/gb-2011-12-5-r50	Moving pictures of the human microbiome	Genome biology
ERR1867823	PRJEB19825	SAMEA103889475	EMP	V4	515F-806R	515F_GTGCCAGCMGCCGCGGTAA	806R_GGACTACHVGGGTWTCTAAT	V4	V4	TRUE	10.1186/gb-2011-12-5-r50	Moving pictures of the human microbiome	Genome biology
ERR1867822	PRJEB19825	SAMEA103889473	EMP	V4	515F-806R	515F_GTGCCAGCMGCCGCGGTAA	806R_GGACTACHVGGGTWTCTAAT	V4	V4	TRUE	10.1186/gb-2011-12-5-r50	Moving pictures of the human microbiome	Genome biology
ERR1867821	PRJEB19825	SAMEA103889470	EMP	V4	515F-806R	515F_GTGCCAGCMGCCGCGGTAA	806R_GGACTACHVGGGTWTCTAAT	V4	V4	TRUE	10.1186/gb-2011-12-5-r50	Moving pictures of the human microbiome	Genome biology
ERR1867820	PRJEB19825	SAMEA103889469	EMP	V4	515F-806R	515F_GTGCCAGCMGCCGCGGTAA	806R_GGACTACHVGGGTWTCTAAT	V4	V4	TRUE	10.1186/gb-2011-12-5-r50	Moving pictures of the human microbiome	Genome biology
ERR1867819	PRJEB19825	SAMEA103889467	EMP	V4	515F-806R	515F_GTGCCAGCMGCCGCGGTAA	806R_GGACTACHVGGGTWTCTAAT	V4	V4	TRUE	10.1186/gb-2011-12-5-r50	Moving pictures of the human microbiome	Genome biology
ERR1867818	PRJEB19825	SAMEA103889465	EMP	V4	515F-806R	515F_GTGCCAGCMGCCGCGGTAA	806R_GGACTACHVGGGTWTCTAAT	V4	V4	TRUE	10.1186/gb-2011-12-5-r50	Moving pictures of the human microbiome	Genome biology
ERR1867817	PRJEB19825	SAMEA103889462	EMP	V4	515F-806R	515F_GTGCCAGCMGCCGCGGTAA	806R_GGACTACHVGGGTWTCTAAT	V4	V4	TRUE	10.1186/gb-2011-12-5-r50	Moving pictures of the human microbiome	Genome biology
ERR1867816	PRJEB19825	SAMEA103889460	EMP	V4	515F-806R	515F_GTGCCAGCMGCCGCGGTAA	806R_GGACTACHVGGGTWTCTAAT	V4	V4	TRUE	10.1186/gb-2011-12-5-r50	Moving pictures of the human microbiome	Genome biology
ERR1867815	PRJEB19825	SAMEA103889458	EMP	V4	515F-806R	515F_GTGCCAGCMGCCGCGGTAA	806R_GGACTACHVGGGTWTCTAAT	V4	V4	TRUE	10.1186/gb-2011-12-5-r50	Moving pictures of the human microbiome	Genome biology
ERR1867814	PRJEB19825	SAMEA103889456	EMP	V4	515F-806R	515F_GTGCCAGCMGCCGCGGTAA	806R_GGACTACHVGGGTWTCTAAT	V4	V4	TRUE	10.1186/gb-2011-12-5-r50	Moving pictures of the human microbiome	Genome biology
ERR1867813	PRJEB19825	SAMEA103889453	EMP	V4	515F-806R	515F_GTGCCAGCMGCCGCGGTAA	806R_GGACTACHVGGGTWTCTAAT	V4	V4	TRUE	10.1186/gb-2011-12-5-r50	Moving pictures of the human microbiome	Genome biology
ERR1867812	PRJEB19825	SAMEA103889452	EMP	V4	515F-806R	515F_GTGCCAGCMGCCGCGGTAA	806R_GGACTACHVGGGTWTCTAAT	V4	V4	TRUE	10.1186/gb-2011-12-5-r50	Moving pictures of the human microbiome	Genome biology
ERR1867811	PRJEB19825	SAMEA103889449	EMP	V4	515F-806R	515F_GTGCCAGCMGCCGCGGTAA	806R_GGACTACHVGGGTWTCTAAT	V4	V4	TRUE	10.1186/gb-2011-12-5-r50	Moving pictures of the human microbiome	Genome biology
ERR1867810	PRJEB19825	SAMEA103889447	EMP	V4	515F-806R	515F_GTGCCAGCMGCCGCGGTAA	806R_GGACTACHVGGGTWTCTAAT	V4	V4	TRUE	10.1186/gb-2011-12-5-r50	Moving pictures of the human microbiome	Genome biology
ERR1867809	PRJEB19825	SAMEA103889445	EMP	V4	515F-806R	515F_GTGCCAGCMGCCGCGGTAA	806R_GGACTACHVGGGTWTCTAAT	V4	V4	TRUE	10.1186/gb-2011-12-5-r50	Moving pictures of the human microbiome	Genome biology
ERR1867808	PRJEB19825	SAMEA103889444	EMP	V4	515F-806R	515F_GTGCCAGCMGCCGCGGTAA	806R_GGACTACHVGGGTWTCTAAT	V4	V4	TRUE	10.1186/gb-2011-12-5-r50	Moving pictures of the human microbiome	Genome biology
ERR1867807	PRJEB19825	SAMEA103889442	EMP	V4	515F-806R	515F_GTGCCAGCMGCCGCGGTAA	806R_GGACTACHVGGGTWTCTAAT	V4	V4	TRUE	10.1186/gb-2011-12-5-r50	Moving pictures of the human microbiome	Genome biology
ERR1867806	PRJEB19825	SAMEA103889439	EMP	V4	515F-806R	515F_GTGCCAGCMGCCGCGGTAA	806R_GGACTACHVGGGTWTCTAAT	V4	V4	TRUE	10.1186/gb-2011-12-5-r50	Moving pictures of the human microbiome	Genome biology
ERR1867805	PRJEB19825	SAMEA103889437	EMP	V4	515F-806R	515F_GTGCCAGCMGCCGCGGTAA	806R_GGACTACHVGGGTWTCTAAT	V4	V4	TRUE	10.1186/gb-2011-12-5-r50	Moving pictures of the human microbiome	Genome biology
ERR1867804	PRJEB19825	SAMEA103889435	EMP	V4	515F-806R	515F_GTGCCAGCMGCCGCGGTAA	806R_GGACTACHVGGGTWTCTAAT	V4	V4	TRUE	10.1186/gb-2011-12-5-r50	Moving pictures of the human microbiome	Genome biology
ERR1867803	PRJEB19825	SAMEA103889433	EMP	V4	515F-806R	515F_GTGCCAGCMGCCGCGGTAA	806R_GGACTACHVGGGTWTCTAAT	V4	V4	TRUE	10.1186/gb-2011-12-5-r50	Moving pictures of the human microbiome	Genome biology
ERR1867802	PRJEB19825	SAMEA103889431	EMP	V4	515F-806R	515F_GTGCCAGCMGCCGCGGTAA	806R_GGACTACHVGGGTWTCTAAT	V4	V4	TRUE	10.1186/gb-2011-12-5-r50	Moving pictures of the human microbiome	Genome biology
ERR1867801	PRJEB19825	SAMEA103889429	EMP	V4	515F-806R	515F_GTGCCAGCMGCCGCGGTAA	806R_GGACTACHVGGGTWTCTAAT	V4	V4	TRUE	10.1186/gb-2011-12-5-r50	Moving pictures of the human microbiome	Genome biology
ERR1867800	PRJEB19825	SAMEA103889427	EMP	V4	515F-806R	515F_GTGCCAGCMGCCGCGGTAA	806R_GGACTACHVGGGTWTCTAAT	V4	V4	TRUE	10.1186/gb-2011-12-5-r50	Moving pictures of the human microbiome	Genome biology
ERR1867799	PRJEB19825	SAMEA103889425	EMP	V4	515F-806R	515F_GTGCCAGCMGCCGCGGTAA	806R_GGACTACHVGGGTWTCTAAT	V4	V4	TRUE	10.1186/gb-2011-12-5-r50	Moving pictures of the human microbiome	Genome biology
ERR1867798	PRJEB19825	SAMEA103889424	EMP	V4	515F-806R	515F_GTGCCAGCMGCCGCGGTAA	806R_GGACTACHVGGGTWTCTAAT	V4	V4	TRUE	10.1186/gb-2011-12-5-r50	Moving pictures of the human microbiome	Genome biology
ERR1867797	PRJEB19825	SAMEA103889422	EMP	V4	515F-806R	515F_GTGCCAGCMGCCGCGGTAA	806R_GGACTACHVGGGTWTCTAAT	V4	V4	TRUE	10.1186/gb-2011-12-5-r50	Moving pictures of the human microbiome	Genome biology
ERR1867796	PRJEB19825	SAMEA103889420	EMP	V4	515F-806R	515F_GTGCCAGCMGCCGCGGTAA	806R_GGACTACHVGGGTWTCTAAT	V4	V4	TRUE	10.1186/gb-2011-12-5-r50	Moving pictures of the human microbiome	Genome biology
ERR1867795	PRJEB19825	SAMEA103889418	EMP	V4	515F-806R	515F_GTGCCAGCMGCCGCGGTAA	806R_GGACTACHVGGGTWTCTAAT	V4	V4	TRUE	10.1186/gb-2011-12-5-r50	Moving pictures of the human microbiome	Genome biology
ERR1867794	PRJEB19825	SAMEA103889417	EMP	V4	515F-806R	515F_GTGCCAGCMGCCGCGGTAA	806R_GGACTACHVGGGTWTCTAAT	V4	V4	TRUE	10.1186/gb-2011-12-5-r50	Moving pictures of the human microbiome	Genome biology
ERR1867793	PRJEB19825	SAMEA103889415	EMP	V4	515F-806R	515F_GTGCCAGCMGCCGCGGTAA	806R_GGACTACHVGGGTWTCTAAT	V4	V4	TRUE	10.1186/gb-2011-12-5-r50	Moving pictures of the human microbiome	Genome biology
ERR1867792	PRJEB19825	SAMEA103889413	EMP	V4	515F-806R	515F_GTGCCAGCMGCCGCGGTAA	806R_GGACTACHVGGGTWTCTAAT	V4	V4	TRUE	10.1186/gb-2011-12-5-r50	Moving pictures of the human microbiome	Genome biology
ERR1867791	PRJEB19825	SAMEA103889411	EMP	V4	515F-806R	515F_GTGCCAGCMGCCGCGGTAA	806R_GGACTACHVGGGTWTCTAAT	V4	V4	TRUE	10.1186/gb-2011-12-5-r50	Moving pictures of the human microbiome	Genome biology
ERR1867790	PRJEB19825	SAMEA103889410	EMP	V4	515F-806R	515F_GTGCCAGCMGCCGCGGTAA	806R_GGACTACHVGGGTWTCTAAT	V4	V4	TRUE	10.1186/gb-2011-12-5-r50	Moving pictures of the human microbiome	Genome biology
ERR1867789	PRJEB19825	SAMEA103889408	EMP	V4	515F-806R	515F_GTGCCAGCMGCCGCGGTAA	806R_GGACTACHVGGGTWTCTAAT	V4	V4	TRUE	10.1186/gb-2011-12-5-r50	Moving pictures of the human microbiome	Genome biology
ERR1867788	PRJEB19825	SAMEA103889406	EMP	V4	515F-806R	515F_GTGCCAGCMGCCGCGGTAA	806R_GGACTACHVGGGTWTCTAAT	V4	V4	TRUE	10.1186/gb-2011-12-5-r50	Moving pictures of the human microbiome	Genome biology
ERR1867787	PRJEB19825	SAMEA103889404	EMP	V4	515F-806R	515F_GTGCCAGCMGCCGCGGTAA	806R_GGACTACHVGGGTWTCTAAT	V4	V4	TRUE	10.1186/gb-2011-12-5-r50	Moving pictures of the human microbiome	Genome biology
ERR1867786	PRJEB19825	SAMEA103889402	EMP	V4	515F-806R	515F_GTGCCAGCMGCCGCGGTAA	806R_GGACTACHVGGGTWTCTAAT	V4	V4	TRUE	10.1186/gb-2011-12-5-r50	Moving pictures of the human microbiome	Genome biology
ERR1867785	PRJEB19825	SAMEA103889400	EMP	V4	515F-806R	515F_GTGCCAGCMGCCGCGGTAA	806R_GGACTACHVGGGTWTCTAAT	V4	V4	TRUE	10.1186/gb-2011-12-5-r50	Moving pictures of the human microbiome	Genome biology
ERR1867784	PRJEB19825	SAMEA103889399	EMP	V4	515F-806R	515F_GTGCCAGCMGCCGCGGTAA	806R_GGACTACHVGGGTWTCTAAT	V4	V4	TRUE	10.1186/gb-2011-12-5-r50	Moving pictures of the human microbiome	Genome biology
ERR1867783	PRJEB19825	SAMEA103889397	EMP	V4	515F-806R	515F_GTGCCAGCMGCCGCGGTAA	806R_GGACTACHVGGGTWTCTAAT	V4	V4	TRUE	10.1186/gb-2011-12-5-r50	Moving pictures of the human microbiome	Genome biology
ERR1867782	PRJEB19825	SAMEA103889395	EMP	V4	515F-806R	515F_GTGCCAGCMGCCGCGGTAA	806R_GGACTACHVGGGTWTCTAAT	V4	V4	TRUE	10.1186/gb-2011-12-5-r50	Moving pictures of the human microbiome	Genome biology
ERR1867781	PRJEB19825	SAMEA103889394	EMP	V4	515F-806R	515F_GTGCCAGCMGCCGCGGTAA	806R_GGACTACHVGGGTWTCTAAT	V4	V4	TRUE	10.1186/gb-2011-12-5-r50	Moving pictures of the human microbiome	Genome biology
ERR1867780	PRJEB19825	SAMEA103889392	EMP	V4	515F-806R	515F_GTGCCAGCMGCCGCGGTAA	806R_GGACTACHVGGGTWTCTAAT	V4	V4	TRUE	10.1186/gb-2011-12-5-r50	Moving pictures of the human microbiome	Genome biology
ERR1867779	PRJEB19825	SAMEA103889390	EMP	V4	515F-806R	515F_GTGCCAGCMGCCGCGGTAA	806R_GGACTACHVGGGTWTCTAAT	V4	V4	TRUE	10.1186/gb-2011-12-5-r50	Moving pictures of the human microbiome	Genome biology
ERR1867778	PRJEB19825	SAMEA103889388	EMP	V4	515F-806R	515F_GTGCCAGCMGCCGCGGTAA	806R_GGACTACHVGGGTWTCTAAT	V4	V4	TRUE	10.1186/gb-2011-12-5-r50	Moving pictures of the human microbiome	Genome biology
ERR1867777	PRJEB19825	SAMEA103889386	EMP	V4	515F-806R	515F_GTGCCAGCMGCCGCGGTAA	806R_GGACTACHVGGGTWTCTAAT	V4	V4	TRUE	10.1186/gb-2011-12-5-r50	Moving pictures of the human microbiome	Genome biology
ERR1867776	PRJEB19825	SAMEA103889384	EMP	V4	515F-806R	515F_GTGCCAGCMGCCGCGGTAA	806R_GGACTACHVGGGTWTCTAAT	V4	V4	TRUE	10.1186/gb-2011-12-5-r50	Moving pictures of the human microbiome	Genome biology
ERR1867775	PRJEB19825	SAMEA103889382	EMP	V4	515F-806R	515F_GTGCCAGCMGCCGCGGTAA	806R_GGACTACHVGGGTWTCTAAT	V4	V4	TRUE	10.1186/gb-2011-12-5-r50	Moving pictures of the human microbiome	Genome biology
ERR1867774	PRJEB19825	SAMEA103889380	EMP	V4	515F-806R	515F_GTGCCAGCMGCCGCGGTAA	806R_GGACTACHVGGGTWTCTAAT	V4	V4	TRUE	10.1186/gb-2011-12-5-r50	Moving pictures of the human microbiome	Genome biology
ERR1867773	PRJEB19825	SAMEA103889377	EMP	V4	515F-806R	515F_GTGCCAGCMGCCGCGGTAA	806R_GGACTACHVGGGTWTCTAAT	V4	V4	TRUE	10.1186/gb-2011-12-5-r50	Moving pictures of the human microbiome	Genome biology
ERR1867772	PRJEB19825	SAMEA103889374	EMP	V4	515F-806R	515F_GTGCCAGCMGCCGCGGTAA	806R_GGACTACHVGGGTWTCTAAT	V4	V4	TRUE	10.1186/gb-2011-12-5-r50	Moving pictures of the human microbiome	Genome biology
ERR1867771	PRJEB19825	SAMEA103889373	EMP	V4	515F-806R	515F_GTGCCAGCMGCCGCGGTAA	806R_GGACTACHVGGGTWTCTAAT	V4	V4	TRUE	10.1186/gb-2011-12-5-r50	Moving pictures of the human microbiome	Genome biology
ERR1867770	PRJEB19825	SAMEA103889371	EMP	V4	515F-806R	515F_GTGCCAGCMGCCGCGGTAA	806R_GGACTACHVGGGTWTCTAAT	V4	V4	TRUE	10.1186/gb-2011-12-5-r50	Moving pictures of the human microbiome	Genome biology
ERR1867769	PRJEB19825	SAMEA103889368	EMP	V4	515F-806R	515F_GTGCCAGCMGCCGCGGTAA	806R_GGACTACHVGGGTWTCTAAT	V4	V4	TRUE	10.1186/gb-2011-12-5-r50	Moving pictures of the human microbiome	Genome biology
ERR1867768	PRJEB19825	SAMEA103889366	EMP	V4	515F-806R	515F_GTGCCAGCMGCCGCGGTAA	806R_GGACTACHVGGGTWTCTAAT	V4	V4	TRUE	10.1186/gb-2011-12-5-r50	Moving pictures of the human microbiome	Genome biology
ERR1867767	PRJEB19825	SAMEA103889364	EMP	V4	515F-806R	515F_GTGCCAGCMGCCGCGGTAA	806R_GGACTACHVGGGTWTCTAAT	V4	V4	TRUE	10.1186/gb-2011-12-5-r50	Moving pictures of the human microbiome	Genome biology
ERR1867766	PRJEB19825	SAMEA103889362	EMP	V4	515F-806R	515F_GTGCCAGCMGCCGCGGTAA	806R_GGACTACHVGGGTWTCTAAT	V4	V4	TRUE	10.1186/gb-2011-12-5-r50	Moving pictures of the human microbiome	Genome biology
ERR1867765	PRJEB19825	SAMEA103889360	EMP	V4	515F-806R	515F_GTGCCAGCMGCCGCGGTAA	806R_GGACTACHVGGGTWTCTAAT	V4	V4	TRUE	10.1186/gb-2011-12-5-r50	Moving pictures of the human microbiome	Genome biology
ERR1867764	PRJEB19825	SAMEA103889358	EMP	V4	515F-806R	515F_GTGCCAGCMGCCGCGGTAA	806R_GGACTACHVGGGTWTCTAAT	V4	V4	TRUE	10.1186/gb-2011-12-5-r50	Moving pictures of the human microbiome	Genome biology
ERR1867763	PRJEB19825	SAMEA103889356	EMP	V4	515F-806R	515F_GTGCCAGCMGCCGCGGTAA	806R_GGACTACHVGGGTWTCTAAT	V4	V4	TRUE	10.1186/gb-2011-12-5-r50	Moving pictures of the human microbiome	Genome biology
ERR1867762	PRJEB19825	SAMEA103889354	EMP	V4	515F-806R	515F_GTGCCAGCMGCCGCGGTAA	806R_GGACTACHVGGGTWTCTAAT	V4	V4	TRUE	10.1186/gb-2011-12-5-r50	Moving pictures of the human microbiome	Genome biology
ERR1867761	PRJEB19825	SAMEA103889352	EMP	V4	515F-806R	515F_GTGCCAGCMGCCGCGGTAA	806R_GGACTACHVGGGTWTCTAAT	V4	V4	TRUE	10.1186/gb-2011-12-5-r50	Moving pictures of the human microbiome	Genome biology
ERR1867760	PRJEB19825	SAMEA103889350	EMP	V4	515F-806R	515F_GTGCCAGCMGCCGCGGTAA	806R_GGACTACHVGGGTWTCTAAT	V4	V4	TRUE	10.1186/gb-2011-12-5-r50	Moving pictures of the human microbiome	Genome biology
ERR1867759	PRJEB19825	SAMEA103889348	EMP	V4	515F-806R	515F_GTGCCAGCMGCCGCGGTAA	806R_GGACTACHVGGGTWTCTAAT	V4	V4	TRUE	10.1186/gb-2011-12-5-r50	Moving pictures of the human microbiome	Genome biology
ERR1867758	PRJEB19825	SAMEA103889346	EMP	V4	515F-806R	515F_GTGCCAGCMGCCGCGGTAA	806R_GGACTACHVGGGTWTCTAAT	V4	V4	TRUE	10.1186/gb-2011-12-5-r50	Moving pictures of the human microbiome	Genome biology
ERR1867757	PRJEB19825	SAMEA103889344	EMP	V4	515F-806R	515F_GTGCCAGCMGCCGCGGTAA	806R_GGACTACHVGGGTWTCTAAT	V4	V4	TRUE	10.1186/gb-2011-12-5-r50	Moving pictures of the human microbiome	Genome biology
ERR1867756	PRJEB19825	SAMEA103889342	EMP	V4	515F-806R	515F_GTGCCAGCMGCCGCGGTAA	806R_GGACTACHVGGGTWTCTAAT	V4	V4	TRUE	10.1186/gb-2011-12-5-r50	Moving pictures of the human microbiome	Genome biology
ERR1867755	PRJEB19825	SAMEA103889340	EMP	V4	515F-806R	515F_GTGCCAGCMGCCGCGGTAA	806R_GGACTACHVGGGTWTCTAAT	V4	V4	TRUE	10.1186/gb-2011-12-5-r50	Moving pictures of the human microbiome	Genome biology
ERR1867754	PRJEB19825	SAMEA103889339	EMP	V4	515F-806R	515F_GTGCCAGCMGCCGCGGTAA	806R_GGACTACHVGGGTWTCTAAT	V4	V4	TRUE	10.1186/gb-2011-12-5-r50	Moving pictures of the human microbiome	Genome biology
ERR1867753	PRJEB19825	SAMEA103889337	EMP	V4	515F-806R	515F_GTGCCAGCMGCCGCGGTAA	806R_GGACTACHVGGGTWTCTAAT	V4	V4	TRUE	10.1186/gb-2011-12-5-r50	Moving pictures of the human microbiome	Genome biology
ERR1867752	PRJEB19825	SAMEA103889335	EMP	V4	515F-806R	515F_GTGCCAGCMGCCGCGGTAA	806R_GGACTACHVGGGTWTCTAAT	V4	V4	TRUE	10.1186/gb-2011-12-5-r50	Moving pictures of the human microbiome	Genome biology
ERR1867751	PRJEB19825	SAMEA103889334	EMP	V4	515F-806R	515F_GTGCCAGCMGCCGCGGTAA	806R_GGACTACHVGGGTWTCTAAT	V4	V4	TRUE	10.1186/gb-2011-12-5-r50	Moving pictures of the human microbiome	Genome biology
ERR1867750	PRJEB19825	SAMEA103889332	EMP	V4	515F-806R	515F_GTGCCAGCMGCCGCGGTAA	806R_GGACTACHVGGGTWTCTAAT	V4	V4	TRUE	10.1186/gb-2011-12-5-r50	Moving pictures of the human microbiome	Genome biology
ERR1867749	PRJEB19825	SAMEA103889329	EMP	V4	515F-806R	515F_GTGCCAGCMGCCGCGGTAA	806R_GGACTACHVGGGTWTCTAAT	V4	V4	TRUE	10.1186/gb-2011-12-5-r50	Moving pictures of the human microbiome	Genome biology
ERR1867748	PRJEB19825	SAMEA103889327	EMP	V4	515F-806R	515F_GTGCCAGCMGCCGCGGTAA	806R_GGACTACHVGGGTWTCTAAT	V4	V4	TRUE	10.1186/gb-2011-12-5-r50	Moving pictures of the human microbiome	Genome biology
ERR1867747	PRJEB19825	SAMEA103889326	EMP	V4	515F-806R	515F_GTGCCAGCMGCCGCGGTAA	806R_GGACTACHVGGGTWTCTAAT	V4	V4	TRUE	10.1186/gb-2011-12-5-r50	Moving pictures of the human microbiome	Genome biology
ERR1867746	PRJEB19825	SAMEA103889323	EMP	V4	515F-806R	515F_GTGCCAGCMGCCGCGGTAA	806R_GGACTACHVGGGTWTCTAAT	V4	V4	TRUE	10.1186/gb-2011-12-5-r50	Moving pictures of the human microbiome	Genome biology
ERR1867745	PRJEB19825	SAMEA103889322	EMP	V4	515F-806R	515F_GTGCCAGCMGCCGCGGTAA	806R_GGACTACHVGGGTWTCTAAT	V4	V4	TRUE	10.1186/gb-2011-12-5-r50	Moving pictures of the human microbiome	Genome biology
ERR1867744	PRJEB19825	SAMEA103889320	EMP	V4	515F-806R	515F_GTGCCAGCMGCCGCGGTAA	806R_GGACTACHVGGGTWTCTAAT	V4	V4	TRUE	10.1186/gb-2011-12-5-r50	Moving pictures of the human microbiome	Genome biology
ERR1867743	PRJEB19825	SAMEA103889318	EMP	V4	515F-806R	515F_GTGCCAGCMGCCGCGGTAA	806R_GGACTACHVGGGTWTCTAAT	V4	V4	TRUE	10.1186/gb-2011-12-5-r50	Moving pictures of the human microbiome	Genome biology
ERR1867742	PRJEB19825	SAMEA103889316	EMP	V4	515F-806R	515F_GTGCCAGCMGCCGCGGTAA	806R_GGACTACHVGGGTWTCTAAT	V4	V4	TRUE	10.1186/gb-2011-12-5-r50	Moving pictures of the human microbiome	Genome biology
ERR1867741	PRJEB19825	SAMEA103889314	EMP	V4	515F-806R	515F_GTGCCAGCMGCCGCGGTAA	806R_GGACTACHVGGGTWTCTAAT	V4	V4	TRUE	10.1186/gb-2011-12-5-r50	Moving pictures of the human microbiome	Genome biology
ERR1867740	PRJEB19825	SAMEA103889312	EMP	V4	515F-806R	515F_GTGCCAGCMGCCGCGGTAA	806R_GGACTACHVGGGTWTCTAAT	V4	V4	TRUE	10.1186/gb-2011-12-5-r50	Moving pictures of the human microbiome	Genome biology
ERR1867739	PRJEB19825	SAMEA103889311	EMP	V4	515F-806R	515F_GTGCCAGCMGCCGCGGTAA	806R_GGACTACHVGGGTWTCTAAT	V4	V4	TRUE	10.1186/gb-2011-12-5-r50	Moving pictures of the human microbiome	Genome biology
ERR1867738	PRJEB19825	SAMEA103889309	EMP	V4	515F-806R	515F_GTGCCAGCMGCCGCGGTAA	806R_GGACTACHVGGGTWTCTAAT	V4	V4	TRUE	10.1186/gb-2011-12-5-r50	Moving pictures of the human microbiome	Genome biology
ERR1867737	PRJEB19825	SAMEA103889306	EMP	V4	515F-806R	515F_GTGCCAGCMGCCGCGGTAA	806R_GGACTACHVGGGTWTCTAAT	V4	V4	TRUE	10.1186/gb-2011-12-5-r50	Moving pictures of the human microbiome	Genome biology
ERR1867736	PRJEB19825	SAMEA103889304	EMP	V4	515F-806R	515F_GTGCCAGCMGCCGCGGTAA	806R_GGACTACHVGGGTWTCTAAT	V4	V4	TRUE	10.1186/gb-2011-12-5-r50	Moving pictures of the human microbiome	Genome biology
ERR1867735	PRJEB19825	SAMEA103889302	EMP	V4	515F-806R	515F_GTGCCAGCMGCCGCGGTAA	806R_GGACTACHVGGGTWTCTAAT	V4	V4	TRUE	10.1186/gb-2011-12-5-r50	Moving pictures of the human microbiome	Genome biology
ERR1867734	PRJEB19825	SAMEA103889300	EMP	V4	515F-806R	515F_GTGCCAGCMGCCGCGGTAA	806R_GGACTACHVGGGTWTCTAAT	V4	V4	TRUE	10.1186/gb-2011-12-5-r50	Moving pictures of the human microbiome	Genome biology
ERR1867733	PRJEB19825	SAMEA103889298	EMP	V4	515F-806R	515F_GTGCCAGCMGCCGCGGTAA	806R_GGACTACHVGGGTWTCTAAT	V4	V4	TRUE	10.1186/gb-2011-12-5-r50	Moving pictures of the human microbiome	Genome biology
ERR1867732	PRJEB19825	SAMEA103889296	EMP	V4	515F-806R	515F_GTGCCAGCMGCCGCGGTAA	806R_GGACTACHVGGGTWTCTAAT	V4	V4	TRUE	10.1186/gb-2011-12-5-r50	Moving pictures of the human microbiome	Genome biology
ERR1867731	PRJEB19825	SAMEA103889295	EMP	V4	515F-806R	515F_GTGCCAGCMGCCGCGGTAA	806R_GGACTACHVGGGTWTCTAAT	V4	V4	TRUE	10.1186/gb-2011-12-5-r50	Moving pictures of the human microbiome	Genome biology
ERR1867730	PRJEB19825	SAMEA103889293	EMP	V4	515F-806R	515F_GTGCCAGCMGCCGCGGTAA	806R_GGACTACHVGGGTWTCTAAT	V4	V4	TRUE	10.1186/gb-2011-12-5-r50	Moving pictures of the human microbiome	Genome biology
ERR1867729	PRJEB19825	SAMEA103889291	EMP	V4	515F-806R	515F_GTGCCAGCMGCCGCGGTAA	806R_GGACTACHVGGGTWTCTAAT	V4	V4	TRUE	10.1186/gb-2011-12-5-r50	Moving pictures of the human microbiome	Genome biology
ERR1867728	PRJEB19825	SAMEA103889289	EMP	V4	515F-806R	515F_GTGCCAGCMGCCGCGGTAA	806R_GGACTACHVGGGTWTCTAAT	V4	V4	TRUE	10.1186/gb-2011-12-5-r50	Moving pictures of the human microbiome	Genome biology
ERR1867727	PRJEB19825	SAMEA103889287	EMP	V4	515F-806R	515F_GTGCCAGCMGCCGCGGTAA	806R_GGACTACHVGGGTWTCTAAT	V4	V4	TRUE	10.1186/gb-2011-12-5-r50	Moving pictures of the human microbiome	Genome biology
ERR1867726	PRJEB19825	SAMEA103889285	EMP	V4	515F-806R	515F_GTGCCAGCMGCCGCGGTAA	806R_GGACTACHVGGGTWTCTAAT	V4	V4	TRUE	10.1186/gb-2011-12-5-r50	Moving pictures of the human microbiome	Genome biology
ERR1867725	PRJEB19825	SAMEA103889283	EMP	V4	515F-806R	515F_GTGCCAGCMGCCGCGGTAA	806R_GGACTACHVGGGTWTCTAAT	V4	V4	TRUE	10.1186/gb-2011-12-5-r50	Moving pictures of the human microbiome	Genome biology
ERR1867724	PRJEB19825	SAMEA103889279	EMP	V4	515F-806R	515F_GTGCCAGCMGCCGCGGTAA	806R_GGACTACHVGGGTWTCTAAT	V4	V4	TRUE	10.1186/gb-2011-12-5-r50	Moving pictures of the human microbiome	Genome biology
ERR1867723	PRJEB19825	SAMEA103889278	EMP	V4	515F-806R	515F_GTGCCAGCMGCCGCGGTAA	806R_GGACTACHVGGGTWTCTAAT	V4	V4	TRUE	10.1186/gb-2011-12-5-r50	Moving pictures of the human microbiome	Genome biology
ERR1867722	PRJEB19825	SAMEA103889275	EMP	V4	515F-806R	515F_GTGCCAGCMGCCGCGGTAA	806R_GGACTACHVGGGTWTCTAAT	V4	V4	TRUE	10.1186/gb-2011-12-5-r50	Moving pictures of the human microbiome	Genome biology
ERR1867721	PRJEB19825	SAMEA103889273	EMP	V4	515F-806R	515F_GTGCCAGCMGCCGCGGTAA	806R_GGACTACHVGGGTWTCTAAT	V4	V4	TRUE	10.1186/gb-2011-12-5-r50	Moving pictures of the human microbiome	Genome biology
ERR1867720	PRJEB19825	SAMEA103889272	EMP	V4	515F-806R	515F_GTGCCAGCMGCCGCGGTAA	806R_GGACTACHVGGGTWTCTAAT	V4	V4	TRUE	10.1186/gb-2011-12-5-r50	Moving pictures of the human microbiome	Genome biology
ERR1867719	PRJEB19825	SAMEA103889269	EMP	V4	515F-806R	515F_GTGCCAGCMGCCGCGGTAA	806R_GGACTACHVGGGTWTCTAAT	V4	V4	TRUE	10.1186/gb-2011-12-5-r50	Moving pictures of the human microbiome	Genome biology
ERR1867718	PRJEB19825	SAMEA103889268	EMP	V4	515F-806R	515F_GTGCCAGCMGCCGCGGTAA	806R_GGACTACHVGGGTWTCTAAT	V4	V4	TRUE	10.1186/gb-2011-12-5-r50	Moving pictures of the human microbiome	Genome biology
ERR1867717	PRJEB19825	SAMEA103889265	EMP	V4	515F-806R	515F_GTGCCAGCMGCCGCGGTAA	806R_GGACTACHVGGGTWTCTAAT	V4	V4	TRUE	10.1186/gb-2011-12-5-r50	Moving pictures of the human microbiome	Genome biology
ERR1867716	PRJEB19825	SAMEA103889263	EMP	V4	515F-806R	515F_GTGCCAGCMGCCGCGGTAA	806R_GGACTACHVGGGTWTCTAAT	V4	V4	TRUE	10.1186/gb-2011-12-5-r50	Moving pictures of the human microbiome	Genome biology
ERR1867715	PRJEB19825	SAMEA103889261	EMP	V4	515F-806R	515F_GTGCCAGCMGCCGCGGTAA	806R_GGACTACHVGGGTWTCTAAT	V4	V4	TRUE	10.1186/gb-2011-12-5-r50	Moving pictures of the human microbiome	Genome biology
ERR1867714	PRJEB19825	SAMEA103889259	EMP	V4	515F-806R	515F_GTGCCAGCMGCCGCGGTAA	806R_GGACTACHVGGGTWTCTAAT	V4	V4	TRUE	10.1186/gb-2011-12-5-r50	Moving pictures of the human microbiome	Genome biology
ERR1867713	PRJEB19825	SAMEA103889257	EMP	V4	515F-806R	515F_GTGCCAGCMGCCGCGGTAA	806R_GGACTACHVGGGTWTCTAAT	V4	V4	TRUE	10.1186/gb-2011-12-5-r50	Moving pictures of the human microbiome	Genome biology
ERR1867712	PRJEB19825	SAMEA103889255	EMP	V4	515F-806R	515F_GTGCCAGCMGCCGCGGTAA	806R_GGACTACHVGGGTWTCTAAT	V4	V4	TRUE	10.1186/gb-2011-12-5-r50	Moving pictures of the human microbiome	Genome biology
ERR1867711	PRJEB19825	SAMEA103889253	EMP	V4	515F-806R	515F_GTGCCAGCMGCCGCGGTAA	806R_GGACTACHVGGGTWTCTAAT	V4	V4	TRUE	10.1186/gb-2011-12-5-r50	Moving pictures of the human microbiome	Genome biology
ERR1867710	PRJEB19825	SAMEA103889251	EMP	V4	515F-806R	515F_GTGCCAGCMGCCGCGGTAA	806R_GGACTACHVGGGTWTCTAAT	V4	V4	TRUE	10.1186/gb-2011-12-5-r50	Moving pictures of the human microbiome	Genome biology
ERR1867709	PRJEB19825	SAMEA103889249	EMP	V4	515F-806R	515F_GTGCCAGCMGCCGCGGTAA	806R_GGACTACHVGGGTWTCTAAT	V4	V4	TRUE	10.1186/gb-2011-12-5-r50	Moving pictures of the human microbiome	Genome biology
ERR1867708	PRJEB19825	SAMEA103889248	EMP	V4	515F-806R	515F_GTGCCAGCMGCCGCGGTAA	806R_GGACTACHVGGGTWTCTAAT	V4	V4	TRUE	10.1186/gb-2011-12-5-r50	Moving pictures of the human microbiome	Genome biology
ERR1867707	PRJEB19825	SAMEA103889246	EMP	V4	515F-806R	515F_GTGCCAGCMGCCGCGGTAA	806R_GGACTACHVGGGTWTCTAAT	V4	V4	TRUE	10.1186/gb-2011-12-5-r50	Moving pictures of the human microbiome	Genome biology
ERR1867706	PRJEB19825	SAMEA103889244	EMP	V4	515F-806R	515F_GTGCCAGCMGCCGCGGTAA	806R_GGACTACHVGGGTWTCTAAT	V4	V4	TRUE	10.1186/gb-2011-12-5-r50	Moving pictures of the human microbiome	Genome biology
ERR1867705	PRJEB19825	SAMEA103889242	EMP	V4	515F-806R	515F_GTGCCAGCMGCCGCGGTAA	806R_GGACTACHVGGGTWTCTAAT	V4	V4	TRUE	10.1186/gb-2011-12-5-r50	Moving pictures of the human microbiome	Genome biology
ERR1867704	PRJEB19825	SAMEA103889239	EMP	V4	515F-806R	515F_GTGCCAGCMGCCGCGGTAA	806R_GGACTACHVGGGTWTCTAAT	V4	V4	TRUE	10.1186/gb-2011-12-5-r50	Moving pictures of the human microbiome	Genome biology
ERR1867703	PRJEB19825	SAMEA103889238	EMP	V4	515F-806R	515F_GTGCCAGCMGCCGCGGTAA	806R_GGACTACHVGGGTWTCTAAT	V4	V4	TRUE	10.1186/gb-2011-12-5-r50	Moving pictures of the human microbiome	Genome biology
ERR1867702	PRJEB19825	SAMEA103889236	EMP	V4	515F-806R	515F_GTGCCAGCMGCCGCGGTAA	806R_GGACTACHVGGGTWTCTAAT	V4	V4	TRUE	10.1186/gb-2011-12-5-r50	Moving pictures of the human microbiome	Genome biology
ERR1867701	PRJEB19825	SAMEA103889234	EMP	V4	515F-806R	515F_GTGCCAGCMGCCGCGGTAA	806R_GGACTACHVGGGTWTCTAAT	V4	V4	TRUE	10.1186/gb-2011-12-5-r50	Moving pictures of the human microbiome	Genome biology
ERR1867700	PRJEB19825	SAMEA103889232	EMP	V4	515F-806R	515F_GTGCCAGCMGCCGCGGTAA	806R_GGACTACHVGGGTWTCTAAT	V4	V4	TRUE	10.1186/gb-2011-12-5-r50	Moving pictures of the human microbiome	Genome biology
ERR1867699	PRJEB19825	SAMEA103889230	EMP	V4	515F-806R	515F_GTGCCAGCMGCCGCGGTAA	806R_GGACTACHVGGGTWTCTAAT	V4	V4	TRUE	10.1186/gb-2011-12-5-r50	Moving pictures of the human microbiome	Genome biology
ERR1867698	PRJEB19825	SAMEA103889227	EMP	V4	515F-806R	515F_GTGCCAGCMGCCGCGGTAA	806R_GGACTACHVGGGTWTCTAAT	V4	V4	TRUE	10.1186/gb-2011-12-5-r50	Moving pictures of the human microbiome	Genome biology
ERR1867697	PRJEB19825	SAMEA103889225	EMP	V4	515F-806R	515F_GTGCCAGCMGCCGCGGTAA	806R_GGACTACHVGGGTWTCTAAT	V4	V4	TRUE	10.1186/gb-2011-12-5-r50	Moving pictures of the human microbiome	Genome biology
ERR1867696	PRJEB19825	SAMEA103889222	EMP	V4	515F-806R	515F_GTGCCAGCMGCCGCGGTAA	806R_GGACTACHVGGGTWTCTAAT	V4	V4	TRUE	10.1186/gb-2011-12-5-r50	Moving pictures of the human microbiome	Genome biology
ERR1867695	PRJEB19825	SAMEA103889220	EMP	V4	515F-806R	515F_GTGCCAGCMGCCGCGGTAA	806R_GGACTACHVGGGTWTCTAAT	V4	V4	TRUE	10.1186/gb-2011-12-5-r50	Moving pictures of the human microbiome	Genome biology
ERR1867694	PRJEB19825	SAMEA103889218	EMP	V4	515F-806R	515F_GTGCCAGCMGCCGCGGTAA	806R_GGACTACHVGGGTWTCTAAT	V4	V4	TRUE	10.1186/gb-2011-12-5-r50	Moving pictures of the human microbiome	Genome biology
ERR1867693	PRJEB19825	SAMEA103889216	EMP	V4	515F-806R	515F_GTGCCAGCMGCCGCGGTAA	806R_GGACTACHVGGGTWTCTAAT	V4	V4	TRUE	10.1186/gb-2011-12-5-r50	Moving pictures of the human microbiome	Genome biology
ERR1867692	PRJEB19825	SAMEA103889214	EMP	V4	515F-806R	515F_GTGCCAGCMGCCGCGGTAA	806R_GGACTACHVGGGTWTCTAAT	V4	V4	TRUE	10.1186/gb-2011-12-5-r50	Moving pictures of the human microbiome	Genome biology
ERR1867691	PRJEB19825	SAMEA103889212	EMP	V4	515F-806R	515F_GTGCCAGCMGCCGCGGTAA	806R_GGACTACHVGGGTWTCTAAT	V4	V4	TRUE	10.1186/gb-2011-12-5-r50	Moving pictures of the human microbiome	Genome biology
ERR1867690	PRJEB19825	SAMEA103889210	EMP	V4	515F-806R	515F_GTGCCAGCMGCCGCGGTAA	806R_GGACTACHVGGGTWTCTAAT	V4	V4	TRUE	10.1186/gb-2011-12-5-r50	Moving pictures of the human microbiome	Genome biology
ERR1867689	PRJEB19825	SAMEA103889208	EMP	V4	515F-806R	515F_GTGCCAGCMGCCGCGGTAA	806R_GGACTACHVGGGTWTCTAAT	V4	V4	TRUE	10.1186/gb-2011-12-5-r50	Moving pictures of the human microbiome	Genome biology
ERR1867688	PRJEB19825	SAMEA103889205	EMP	V4	515F-806R	515F_GTGCCAGCMGCCGCGGTAA	806R_GGACTACHVGGGTWTCTAAT	V4	V4	TRUE	10.1186/gb-2011-12-5-r50	Moving pictures of the human microbiome	Genome biology
ERR1867687	PRJEB19825	SAMEA103889203	EMP	V4	515F-806R	515F_GTGCCAGCMGCCGCGGTAA	806R_GGACTACHVGGGTWTCTAAT	V4	V4	TRUE	10.1186/gb-2011-12-5-r50	Moving pictures of the human microbiome	Genome biology
ERR1867686	PRJEB19825	SAMEA103889201	EMP	V4	515F-806R	515F_GTGCCAGCMGCCGCGGTAA	806R_GGACTACHVGGGTWTCTAAT	V4	V4	TRUE	10.1186/gb-2011-12-5-r50	Moving pictures of the human microbiome	Genome biology
ERR1867685	PRJEB19825	SAMEA103889199	EMP	V4	515F-806R	515F_GTGCCAGCMGCCGCGGTAA	806R_GGACTACHVGGGTWTCTAAT	V4	V4	TRUE	10.1186/gb-2011-12-5-r50	Moving pictures of the human microbiome	Genome biology
ERR1867684	PRJEB19825	SAMEA103889196	EMP	V4	515F-806R	515F_GTGCCAGCMGCCGCGGTAA	806R_GGACTACHVGGGTWTCTAAT	V4	V4	TRUE	10.1186/gb-2011-12-5-r50	Moving pictures of the human microbiome	Genome biology
ERR1867683	PRJEB19825	SAMEA103889194	EMP	V4	515F-806R	515F_GTGCCAGCMGCCGCGGTAA	806R_GGACTACHVGGGTWTCTAAT	V4	V4	TRUE	10.1186/gb-2011-12-5-r50	Moving pictures of the human microbiome	Genome biology
ERR1867682	PRJEB19825	SAMEA103889192	EMP	V4	515F-806R	515F_GTGCCAGCMGCCGCGGTAA	806R_GGACTACHVGGGTWTCTAAT	V4	V4	TRUE	10.1186/gb-2011-12-5-r50	Moving pictures of the human microbiome	Genome biology
ERR1867681	PRJEB19825	SAMEA103889189	EMP	V4	515F-806R	515F_GTGCCAGCMGCCGCGGTAA	806R_GGACTACHVGGGTWTCTAAT	V4	V4	TRUE	10.1186/gb-2011-12-5-r50	Moving pictures of the human microbiome	Genome biology
ERR1867680	PRJEB19825	SAMEA103889188	EMP	V4	515F-806R	515F_GTGCCAGCMGCCGCGGTAA	806R_GGACTACHVGGGTWTCTAAT	V4	V4	TRUE	10.1186/gb-2011-12-5-r50	Moving pictures of the human microbiome	Genome biology
ERR1867679	PRJEB19825	SAMEA103889186	EMP	V4	515F-806R	515F_GTGCCAGCMGCCGCGGTAA	806R_GGACTACHVGGGTWTCTAAT	V4	V4	TRUE	10.1186/gb-2011-12-5-r50	Moving pictures of the human microbiome	Genome biology
ERR1867678	PRJEB19825	SAMEA103889184	EMP	V4	515F-806R	515F_GTGCCAGCMGCCGCGGTAA	806R_GGACTACHVGGGTWTCTAAT	V4	V4	TRUE	10.1186/gb-2011-12-5-r50	Moving pictures of the human microbiome	Genome biology
ERR1867677	PRJEB19825	SAMEA103889182	EMP	V4	515F-806R	515F_GTGCCAGCMGCCGCGGTAA	806R_GGACTACHVGGGTWTCTAAT	V4	V4	TRUE	10.1186/gb-2011-12-5-r50	Moving pictures of the human microbiome	Genome biology
ERR1867676	PRJEB19825	SAMEA103889180	EMP	V4	515F-806R	515F_GTGCCAGCMGCCGCGGTAA	806R_GGACTACHVGGGTWTCTAAT	V4	V4	TRUE	10.1186/gb-2011-12-5-r50	Moving pictures of the human microbiome	Genome biology
ERR1867675	PRJEB19825	SAMEA103889177	EMP	V4	515F-806R	515F_GTGCCAGCMGCCGCGGTAA	806R_GGACTACHVGGGTWTCTAAT	V4	V4	TRUE	10.1186/gb-2011-12-5-r50	Moving pictures of the human microbiome	Genome biology
ERR1867674	PRJEB19825	SAMEA103889175	EMP	V4	515F-806R	515F_GTGCCAGCMGCCGCGGTAA	806R_GGACTACHVGGGTWTCTAAT	V4	V4	TRUE	10.1186/gb-2011-12-5-r50	Moving pictures of the human microbiome	Genome biology
ERR1867673	PRJEB19825	SAMEA103889173	EMP	V4	515F-806R	515F_GTGCCAGCMGCCGCGGTAA	806R_GGACTACHVGGGTWTCTAAT	V4	V4	TRUE	10.1186/gb-2011-12-5-r50	Moving pictures of the human microbiome	Genome biology
ERR1867672	PRJEB19825	SAMEA103889171	EMP	V4	515F-806R	515F_GTGCCAGCMGCCGCGGTAA	806R_GGACTACHVGGGTWTCTAAT	V4	V4	TRUE	10.1186/gb-2011-12-5-r50	Moving pictures of the human microbiome	Genome biology
ERR1867671	PRJEB19825	SAMEA103889170	EMP	V4	515F-806R	515F_GTGCCAGCMGCCGCGGTAA	806R_GGACTACHVGGGTWTCTAAT	V4	V4	TRUE	10.1186/gb-2011-12-5-r50	Moving pictures of the human microbiome	Genome biology
ERR1867670	PRJEB19825	SAMEA103889168	EMP	V4	515F-806R	515F_GTGCCAGCMGCCGCGGTAA	806R_GGACTACHVGGGTWTCTAAT	V4	V4	TRUE	10.1186/gb-2011-12-5-r50	Moving pictures of the human microbiome	Genome biology
ERR1867669	PRJEB19825	SAMEA103889166	EMP	V4	515F-806R	515F_GTGCCAGCMGCCGCGGTAA	806R_GGACTACHVGGGTWTCTAAT	V4	V4	TRUE	10.1186/gb-2011-12-5-r50	Moving pictures of the human microbiome	Genome biology
ERR1867668	PRJEB19825	SAMEA103889164	EMP	V4	515F-806R	515F_GTGCCAGCMGCCGCGGTAA	806R_GGACTACHVGGGTWTCTAAT	V4	V4	TRUE	10.1186/gb-2011-12-5-r50	Moving pictures of the human microbiome	Genome biology
ERR1867667	PRJEB19825	SAMEA103889162	EMP	V4	515F-806R	515F_GTGCCAGCMGCCGCGGTAA	806R_GGACTACHVGGGTWTCTAAT	V4	V4	TRUE	10.1186/gb-2011-12-5-r50	Moving pictures of the human microbiome	Genome biology
ERR1867666	PRJEB19825	SAMEA103889160	EMP	V4	515F-806R	515F_GTGCCAGCMGCCGCGGTAA	806R_GGACTACHVGGGTWTCTAAT	V4	V4	TRUE	10.1186/gb-2011-12-5-r50	Moving pictures of the human microbiome	Genome biology
ERR1867665	PRJEB19825	SAMEA103889158	EMP	V4	515F-806R	515F_GTGCCAGCMGCCGCGGTAA	806R_GGACTACHVGGGTWTCTAAT	V4	V4	TRUE	10.1186/gb-2011-12-5-r50	Moving pictures of the human microbiome	Genome biology
ERR1867664	PRJEB19825	SAMEA103889156	EMP	V4	515F-806R	515F_GTGCCAGCMGCCGCGGTAA	806R_GGACTACHVGGGTWTCTAAT	V4	V4	TRUE	10.1186/gb-2011-12-5-r50	Moving pictures of the human microbiome	Genome biology
ERR1867663	PRJEB19825	SAMEA103889154	EMP	V4	515F-806R	515F_GTGCCAGCMGCCGCGGTAA	806R_GGACTACHVGGGTWTCTAAT	V4	V4	TRUE	10.1186/gb-2011-12-5-r50	Moving pictures of the human microbiome	Genome biology
ERR1867662	PRJEB19825	SAMEA103889152	EMP	V4	515F-806R	515F_GTGCCAGCMGCCGCGGTAA	806R_GGACTACHVGGGTWTCTAAT	V4	V4	TRUE	10.1186/gb-2011-12-5-r50	Moving pictures of the human microbiome	Genome biology
ERR1867661	PRJEB19825	SAMEA103889150	EMP	V4	515F-806R	515F_GTGCCAGCMGCCGCGGTAA	806R_GGACTACHVGGGTWTCTAAT	V4	V4	TRUE	10.1186/gb-2011-12-5-r50	Moving pictures of the human microbiome	Genome biology
ERR1867660	PRJEB19825	SAMEA103889147	EMP	V4	515F-806R	515F_GTGCCAGCMGCCGCGGTAA	806R_GGACTACHVGGGTWTCTAAT	V4	V4	TRUE	10.1186/gb-2011-12-5-r50	Moving pictures of the human microbiome	Genome biology
ERR1867659	PRJEB19825	SAMEA103889146	EMP	V4	515F-806R	515F_GTGCCAGCMGCCGCGGTAA	806R_GGACTACHVGGGTWTCTAAT	V4	V4	TRUE	10.1186/gb-2011-12-5-r50	Moving pictures of the human microbiome	Genome biology
ERR1867658	PRJEB19825	SAMEA103889144	EMP	V4	515F-806R	515F_GTGCCAGCMGCCGCGGTAA	806R_GGACTACHVGGGTWTCTAAT	V4	V4	TRUE	10.1186/gb-2011-12-5-r50	Moving pictures of the human microbiome	Genome biology
ERR1867657	PRJEB19825	SAMEA103889142	EMP	V4	515F-806R	515F_GTGCCAGCMGCCGCGGTAA	806R_GGACTACHVGGGTWTCTAAT	V4	V4	TRUE	10.1186/gb-2011-12-5-r50	Moving pictures of the human microbiome	Genome biology
ERR1867656	PRJEB19825	SAMEA103889140	EMP	V4	515F-806R	515F_GTGCCAGCMGCCGCGGTAA	806R_GGACTACHVGGGTWTCTAAT	V4	V4	TRUE	10.1186/gb-2011-12-5-r50	Moving pictures of the human microbiome	Genome biology
ERR1867655	PRJEB19825	SAMEA103889138	EMP	V4	515F-806R	515F_GTGCCAGCMGCCGCGGTAA	806R_GGACTACHVGGGTWTCTAAT	V4	V4	TRUE	10.1186/gb-2011-12-5-r50	Moving pictures of the human microbiome	Genome biology
ERR1867654	PRJEB19825	SAMEA103889137	EMP	V4	515F-806R	515F_GTGCCAGCMGCCGCGGTAA	806R_GGACTACHVGGGTWTCTAAT	V4	V4	TRUE	10.1186/gb-2011-12-5-r50	Moving pictures of the human microbiome	Genome biology
ERR1867653	PRJEB19825	SAMEA103889135	EMP	V4	515F-806R	515F_GTGCCAGCMGCCGCGGTAA	806R_GGACTACHVGGGTWTCTAAT	V4	V4	TRUE	10.1186/gb-2011-12-5-r50	Moving pictures of the human microbiome	Genome biology
ERR1867652	PRJEB19825	SAMEA103889133	EMP	V4	515F-806R	515F_GTGCCAGCMGCCGCGGTAA	806R_GGACTACHVGGGTWTCTAAT	V4	V4	TRUE	10.1186/gb-2011-12-5-r50	Moving pictures of the human microbiome	Genome biology
ERR1867651	PRJEB19825	SAMEA103889131	EMP	V4	515F-806R	515F_GTGCCAGCMGCCGCGGTAA	806R_GGACTACHVGGGTWTCTAAT	V4	V4	TRUE	10.1186/gb-2011-12-5-r50	Moving pictures of the human microbiome	Genome biology
ERR1867650	PRJEB19825	SAMEA103889129	EMP	V4	515F-806R	515F_GTGCCAGCMGCCGCGGTAA	806R_GGACTACHVGGGTWTCTAAT	V4	V4	TRUE	10.1186/gb-2011-12-5-r50	Moving pictures of the human microbiome	Genome biology
ERR1867649	PRJEB19825	SAMEA103889127	EMP	V4	515F-806R	515F_GTGCCAGCMGCCGCGGTAA	806R_GGACTACHVGGGTWTCTAAT	V4	V4	TRUE	10.1186/gb-2011-12-5-r50	Moving pictures of the human microbiome	Genome biology
ERR1867648	PRJEB19825	SAMEA103889125	EMP	V4	515F-806R	515F_GTGCCAGCMGCCGCGGTAA	806R_GGACTACHVGGGTWTCTAAT	V4	V4	TRUE	10.1186/gb-2011-12-5-r50	Moving pictures of the human microbiome	Genome biology
ERR1867647	PRJEB19825	SAMEA103889123	EMP	V4	515F-806R	515F_GTGCCAGCMGCCGCGGTAA	806R_GGACTACHVGGGTWTCTAAT	V4	V4	TRUE	10.1186/gb-2011-12-5-r50	Moving pictures of the human microbiome	Genome biology
ERR1867646	PRJEB19825	SAMEA103889121	EMP	V4	515F-806R	515F_GTGCCAGCMGCCGCGGTAA	806R_GGACTACHVGGGTWTCTAAT	V4	V4	TRUE	10.1186/gb-2011-12-5-r50	Moving pictures of the human microbiome	Genome biology
ERR1867645	PRJEB19825	SAMEA103889119	EMP	V4	515F-806R	515F_GTGCCAGCMGCCGCGGTAA	806R_GGACTACHVGGGTWTCTAAT	V4	V4	TRUE	10.1186/gb-2011-12-5-r50	Moving pictures of the human microbiome	Genome biology
ERR1867644	PRJEB19825	SAMEA103889117	EMP	V4	515F-806R	515F_GTGCCAGCMGCCGCGGTAA	806R_GGACTACHVGGGTWTCTAAT	V4	V4	TRUE	10.1186/gb-2011-12-5-r50	Moving pictures of the human microbiome	Genome biology
ERR1867643	PRJEB19825	SAMEA103889115	EMP	V4	515F-806R	515F_GTGCCAGCMGCCGCGGTAA	806R_GGACTACHVGGGTWTCTAAT	V4	V4	TRUE	10.1186/gb-2011-12-5-r50	Moving pictures of the human microbiome	Genome biology
ERR1867642	PRJEB19825	SAMEA103889113	EMP	V4	515F-806R	515F_GTGCCAGCMGCCGCGGTAA	806R_GGACTACHVGGGTWTCTAAT	V4	V4	TRUE	10.1186/gb-2011-12-5-r50	Moving pictures of the human microbiome	Genome biology
ERR1867641	PRJEB19825	SAMEA103889111	EMP	V4	515F-806R	515F_GTGCCAGCMGCCGCGGTAA	806R_GGACTACHVGGGTWTCTAAT	V4	V4	TRUE	10.1186/gb-2011-12-5-r50	Moving pictures of the human microbiome	Genome biology
ERR1867640	PRJEB19825	SAMEA103889109	EMP	V4	515F-806R	515F_GTGCCAGCMGCCGCGGTAA	806R_GGACTACHVGGGTWTCTAAT	V4	V4	TRUE	10.1186/gb-2011-12-5-r50	Moving pictures of the human microbiome	Genome biology
ERR1867639	PRJEB19825	SAMEA103889107	EMP	V4	515F-806R	515F_GTGCCAGCMGCCGCGGTAA	806R_GGACTACHVGGGTWTCTAAT	V4	V4	TRUE	10.1186/gb-2011-12-5-r50	Moving pictures of the human microbiome	Genome biology
ERR1867638	PRJEB19825	SAMEA103889105	EMP	V4	515F-806R	515F_GTGCCAGCMGCCGCGGTAA	806R_GGACTACHVGGGTWTCTAAT	V4	V4	TRUE	10.1186/gb-2011-12-5-r50	Moving pictures of the human microbiome	Genome biology
ERR1867637	PRJEB19825	SAMEA103889103	EMP	V4	515F-806R	515F_GTGCCAGCMGCCGCGGTAA	806R_GGACTACHVGGGTWTCTAAT	V4	V4	TRUE	10.1186/gb-2011-12-5-r50	Moving pictures of the human microbiome	Genome biology
ERR1867636	PRJEB19825	SAMEA103889102	EMP	V4	515F-806R	515F_GTGCCAGCMGCCGCGGTAA	806R_GGACTACHVGGGTWTCTAAT	V4	V4	TRUE	10.1186/gb-2011-12-5-r50	Moving pictures of the human microbiome	Genome biology
ERR1867635	PRJEB19825	SAMEA103889100	EMP	V4	515F-806R	515F_GTGCCAGCMGCCGCGGTAA	806R_GGACTACHVGGGTWTCTAAT	V4	V4	TRUE	10.1186/gb-2011-12-5-r50	Moving pictures of the human microbiome	Genome biology
ERR1867634	PRJEB19825	SAMEA103889097	EMP	V4	515F-806R	515F_GTGCCAGCMGCCGCGGTAA	806R_GGACTACHVGGGTWTCTAAT	V4	V4	TRUE	10.1186/gb-2011-12-5-r50	Moving pictures of the human microbiome	Genome biology
ERR1867633	PRJEB19825	SAMEA103889095	EMP	V4	515F-806R	515F_GTGCCAGCMGCCGCGGTAA	806R_GGACTACHVGGGTWTCTAAT	V4	V4	TRUE	10.1186/gb-2011-12-5-r50	Moving pictures of the human microbiome	Genome biology
ERR1867632	PRJEB19825	SAMEA103889093	EMP	V4	515F-806R	515F_GTGCCAGCMGCCGCGGTAA	806R_GGACTACHVGGGTWTCTAAT	V4	V4	TRUE	10.1186/gb-2011-12-5-r50	Moving pictures of the human microbiome	Genome biology
ERR1867631	PRJEB19825	SAMEA103889091	EMP	V4	515F-806R	515F_GTGCCAGCMGCCGCGGTAA	806R_GGACTACHVGGGTWTCTAAT	V4	V4	TRUE	10.1186/gb-2011-12-5-r50	Moving pictures of the human microbiome	Genome biology
ERR1867630	PRJEB19825	SAMEA103889089	EMP	V4	515F-806R	515F_GTGCCAGCMGCCGCGGTAA	806R_GGACTACHVGGGTWTCTAAT	V4	V4	TRUE	10.1186/gb-2011-12-5-r50	Moving pictures of the human microbiome	Genome biology
ERR1867629	PRJEB19825	SAMEA103889087	EMP	V4	515F-806R	515F_GTGCCAGCMGCCGCGGTAA	806R_GGACTACHVGGGTWTCTAAT	V4	V4	TRUE	10.1186/gb-2011-12-5-r50	Moving pictures of the human microbiome	Genome biology
ERR1867628	PRJEB19825	SAMEA103889085	EMP	V4	515F-806R	515F_GTGCCAGCMGCCGCGGTAA	806R_GGACTACHVGGGTWTCTAAT	V4	V4	TRUE	10.1186/gb-2011-12-5-r50	Moving pictures of the human microbiome	Genome biology
ERR1867627	PRJEB19825	SAMEA103889083	EMP	V4	515F-806R	515F_GTGCCAGCMGCCGCGGTAA	806R_GGACTACHVGGGTWTCTAAT	V4	V4	TRUE	10.1186/gb-2011-12-5-r50	Moving pictures of the human microbiome	Genome biology
ERR1867626	PRJEB19825	SAMEA103889082	EMP	V4	515F-806R	515F_GTGCCAGCMGCCGCGGTAA	806R_GGACTACHVGGGTWTCTAAT	V4	V4	TRUE	10.1186/gb-2011-12-5-r50	Moving pictures of the human microbiome	Genome biology
ERR1867625	PRJEB19825	SAMEA103889079	EMP	V4	515F-806R	515F_GTGCCAGCMGCCGCGGTAA	806R_GGACTACHVGGGTWTCTAAT	V4	V4	TRUE	10.1186/gb-2011-12-5-r50	Moving pictures of the human microbiome	Genome biology
ERR1867624	PRJEB19825	SAMEA103889077	EMP	V4	515F-806R	515F_GTGCCAGCMGCCGCGGTAA	806R_GGACTACHVGGGTWTCTAAT	V4	V4	TRUE	10.1186/gb-2011-12-5-r50	Moving pictures of the human microbiome	Genome biology
ERR1867623	PRJEB19825	SAMEA103889075	EMP	V4	515F-806R	515F_GTGCCAGCMGCCGCGGTAA	806R_GGACTACHVGGGTWTCTAAT	V4	V4	TRUE	10.1186/gb-2011-12-5-r50	Moving pictures of the human microbiome	Genome biology
ERR1867622	PRJEB19825	SAMEA103889074	EMP	V4	515F-806R	515F_GTGCCAGCMGCCGCGGTAA	806R_GGACTACHVGGGTWTCTAAT	V4	V4	TRUE	10.1186/gb-2011-12-5-r50	Moving pictures of the human microbiome	Genome biology
ERR1867621	PRJEB19825	SAMEA103889072	EMP	V4	515F-806R	515F_GTGCCAGCMGCCGCGGTAA	806R_GGACTACHVGGGTWTCTAAT	V4	V4	TRUE	10.1186/gb-2011-12-5-r50	Moving pictures of the human microbiome	Genome biology
ERR1867620	PRJEB19825	SAMEA103889070	EMP	V4	515F-806R	515F_GTGCCAGCMGCCGCGGTAA	806R_GGACTACHVGGGTWTCTAAT	V4	V4	TRUE	10.1186/gb-2011-12-5-r50	Moving pictures of the human microbiome	Genome biology
ERR1867619	PRJEB19825	SAMEA103889067	EMP	V4	515F-806R	515F_GTGCCAGCMGCCGCGGTAA	806R_GGACTACHVGGGTWTCTAAT	V4	V4	TRUE	10.1186/gb-2011-12-5-r50	Moving pictures of the human microbiome	Genome biology
ERR1867618	PRJEB19825	SAMEA103889066	EMP	V4	515F-806R	515F_GTGCCAGCMGCCGCGGTAA	806R_GGACTACHVGGGTWTCTAAT	V4	V4	TRUE	10.1186/gb-2011-12-5-r50	Moving pictures of the human microbiome	Genome biology
ERR1867617	PRJEB19825	SAMEA103889064	EMP	V4	515F-806R	515F_GTGCCAGCMGCCGCGGTAA	806R_GGACTACHVGGGTWTCTAAT	V4	V4	TRUE	10.1186/gb-2011-12-5-r50	Moving pictures of the human microbiome	Genome biology
ERR1867616	PRJEB19825	SAMEA103889062	EMP	V4	515F-806R	515F_GTGCCAGCMGCCGCGGTAA	806R_GGACTACHVGGGTWTCTAAT	V4	V4	TRUE	10.1186/gb-2011-12-5-r50	Moving pictures of the human microbiome	Genome biology
ERR1867615	PRJEB19825	SAMEA103889060	EMP	V4	515F-806R	515F_GTGCCAGCMGCCGCGGTAA	806R_GGACTACHVGGGTWTCTAAT	V4	V4	TRUE	10.1186/gb-2011-12-5-r50	Moving pictures of the human microbiome	Genome biology
ERR1867614	PRJEB19825	SAMEA103889058	EMP	V4	515F-806R	515F_GTGCCAGCMGCCGCGGTAA	806R_GGACTACHVGGGTWTCTAAT	V4	V4	TRUE	10.1186/gb-2011-12-5-r50	Moving pictures of the human microbiome	Genome biology
ERR1867613	PRJEB19825	SAMEA103889056	EMP	V4	515F-806R	515F_GTGCCAGCMGCCGCGGTAA	806R_GGACTACHVGGGTWTCTAAT	V4	V4	TRUE	10.1186/gb-2011-12-5-r50	Moving pictures of the human microbiome	Genome biology
ERR1867612	PRJEB19825	SAMEA103889054	EMP	V4	515F-806R	515F_GTGCCAGCMGCCGCGGTAA	806R_GGACTACHVGGGTWTCTAAT	V4	V4	TRUE	10.1186/gb-2011-12-5-r50	Moving pictures of the human microbiome	Genome biology
ERR1867611	PRJEB19825	SAMEA103889052	EMP	V4	515F-806R	515F_GTGCCAGCMGCCGCGGTAA	806R_GGACTACHVGGGTWTCTAAT	V4	V4	TRUE	10.1186/gb-2011-12-5-r50	Moving pictures of the human microbiome	Genome biology
ERR1867610	PRJEB19825	SAMEA103889050	EMP	V4	515F-806R	515F_GTGCCAGCMGCCGCGGTAA	806R_GGACTACHVGGGTWTCTAAT	V4	V4	TRUE	10.1186/gb-2011-12-5-r50	Moving pictures of the human microbiome	Genome biology
ERR1867609	PRJEB19825	SAMEA103889048	EMP	V4	515F-806R	515F_GTGCCAGCMGCCGCGGTAA	806R_GGACTACHVGGGTWTCTAAT	V4	V4	TRUE	10.1186/gb-2011-12-5-r50	Moving pictures of the human microbiome	Genome biology
ERR1867608	PRJEB19825	SAMEA103889046	EMP	V4	515F-806R	515F_GTGCCAGCMGCCGCGGTAA	806R_GGACTACHVGGGTWTCTAAT	V4	V4	TRUE	10.1186/gb-2011-12-5-r50	Moving pictures of the human microbiome	Genome biology
ERR1867607	PRJEB19825	SAMEA103889045	EMP	V4	515F-806R	515F_GTGCCAGCMGCCGCGGTAA	806R_GGACTACHVGGGTWTCTAAT	V4	V4	TRUE	10.1186/gb-2011-12-5-r50	Moving pictures of the human microbiome	Genome biology
ERR1867606	PRJEB19825	SAMEA103889043	EMP	V4	515F-806R	515F_GTGCCAGCMGCCGCGGTAA	806R_GGACTACHVGGGTWTCTAAT	V4	V4	TRUE	10.1186/gb-2011-12-5-r50	Moving pictures of the human microbiome	Genome biology
ERR1867605	PRJEB19825	SAMEA103889041	EMP	V4	515F-806R	515F_GTGCCAGCMGCCGCGGTAA	806R_GGACTACHVGGGTWTCTAAT	V4	V4	TRUE	10.1186/gb-2011-12-5-r50	Moving pictures of the human microbiome	Genome biology
ERR1867604	PRJEB19825	SAMEA103889039	EMP	V4	515F-806R	515F_GTGCCAGCMGCCGCGGTAA	806R_GGACTACHVGGGTWTCTAAT	V4	V4	TRUE	10.1186/gb-2011-12-5-r50	Moving pictures of the human microbiome	Genome biology
ERR1867603	PRJEB19825	SAMEA103889036	EMP	V4	515F-806R	515F_GTGCCAGCMGCCGCGGTAA	806R_GGACTACHVGGGTWTCTAAT	V4	V4	TRUE	10.1186/gb-2011-12-5-r50	Moving pictures of the human microbiome	Genome biology
ERR1867602	PRJEB19825	SAMEA103889035	EMP	V4	515F-806R	515F_GTGCCAGCMGCCGCGGTAA	806R_GGACTACHVGGGTWTCTAAT	V4	V4	TRUE	10.1186/gb-2011-12-5-r50	Moving pictures of the human microbiome	Genome biology
ERR1867601	PRJEB19825	SAMEA103889033	EMP	V4	515F-806R	515F_GTGCCAGCMGCCGCGGTAA	806R_GGACTACHVGGGTWTCTAAT	V4	V4	TRUE	10.1186/gb-2011-12-5-r50	Moving pictures of the human microbiome	Genome biology
ERR1867600	PRJEB19825	SAMEA103889031	EMP	V4	515F-806R	515F_GTGCCAGCMGCCGCGGTAA	806R_GGACTACHVGGGTWTCTAAT	V4	V4	TRUE	10.1186/gb-2011-12-5-r50	Moving pictures of the human microbiome	Genome biology
ERR1867599	PRJEB19825	SAMEA103889029	EMP	V4	515F-806R	515F_GTGCCAGCMGCCGCGGTAA	806R_GGACTACHVGGGTWTCTAAT	V4	V4	TRUE	10.1186/gb-2011-12-5-r50	Moving pictures of the human microbiome	Genome biology
ERR1867598	PRJEB19825	SAMEA103889026	EMP	V4	515F-806R	515F_GTGCCAGCMGCCGCGGTAA	806R_GGACTACHVGGGTWTCTAAT	V4	V4	TRUE	10.1186/gb-2011-12-5-r50	Moving pictures of the human microbiome	Genome biology
ERR1867597	PRJEB19825	SAMEA103889024	EMP	V4	515F-806R	515F_GTGCCAGCMGCCGCGGTAA	806R_GGACTACHVGGGTWTCTAAT	V4	V4	TRUE	10.1186/gb-2011-12-5-r50	Moving pictures of the human microbiome	Genome biology
ERR1867596	PRJEB19825	SAMEA103889022	EMP	V4	515F-806R	515F_GTGCCAGCMGCCGCGGTAA	806R_GGACTACHVGGGTWTCTAAT	V4	V4	TRUE	10.1186/gb-2011-12-5-r50	Moving pictures of the human microbiome	Genome biology
ERR1867595	PRJEB19825	SAMEA103889019	EMP	V4	515F-806R	515F_GTGCCAGCMGCCGCGGTAA	806R_GGACTACHVGGGTWTCTAAT	V4	V4	TRUE	10.1186/gb-2011-12-5-r50	Moving pictures of the human microbiome	Genome biology
ERR1867594	PRJEB19825	SAMEA103889017	EMP	V4	515F-806R	515F_GTGCCAGCMGCCGCGGTAA	806R_GGACTACHVGGGTWTCTAAT	V4	V4	TRUE	10.1186/gb-2011-12-5-r50	Moving pictures of the human microbiome	Genome biology
ERR1867593	PRJEB19825	SAMEA103889015	EMP	V4	515F-806R	515F_GTGCCAGCMGCCGCGGTAA	806R_GGACTACHVGGGTWTCTAAT	V4	V4	TRUE	10.1186/gb-2011-12-5-r50	Moving pictures of the human microbiome	Genome biology
ERR1867592	PRJEB19825	SAMEA103889013	EMP	V4	515F-806R	515F_GTGCCAGCMGCCGCGGTAA	806R_GGACTACHVGGGTWTCTAAT	V4	V4	TRUE	10.1186/gb-2011-12-5-r50	Moving pictures of the human microbiome	Genome biology
ERR1867591	PRJEB19825	SAMEA103889010	EMP	V4	515F-806R	515F_GTGCCAGCMGCCGCGGTAA	806R_GGACTACHVGGGTWTCTAAT	V4	V4	TRUE	10.1186/gb-2011-12-5-r50	Moving pictures of the human microbiome	Genome biology
ERR1867590	PRJEB19825	SAMEA103889008	EMP	V4	515F-806R	515F_GTGCCAGCMGCCGCGGTAA	806R_GGACTACHVGGGTWTCTAAT	V4	V4	TRUE	10.1186/gb-2011-12-5-r50	Moving pictures of the human microbiome	Genome biology
ERR1867589	PRJEB19825	SAMEA103889007	EMP	V4	515F-806R	515F_GTGCCAGCMGCCGCGGTAA	806R_GGACTACHVGGGTWTCTAAT	V4	V4	TRUE	10.1186/gb-2011-12-5-r50	Moving pictures of the human microbiome	Genome biology
ERR1867588	PRJEB19825	SAMEA103889005	EMP	V4	515F-806R	515F_GTGCCAGCMGCCGCGGTAA	806R_GGACTACHVGGGTWTCTAAT	V4	V4	TRUE	10.1186/gb-2011-12-5-r50	Moving pictures of the human microbiome	Genome biology
ERR1867587	PRJEB19825	SAMEA103889003	EMP	V4	515F-806R	515F_GTGCCAGCMGCCGCGGTAA	806R_GGACTACHVGGGTWTCTAAT	V4	V4	TRUE	10.1186/gb-2011-12-5-r50	Moving pictures of the human microbiome	Genome biology
ERR1867586	PRJEB19825	SAMEA103889001	EMP	V4	515F-806R	515F_GTGCCAGCMGCCGCGGTAA	806R_GGACTACHVGGGTWTCTAAT	V4	V4	TRUE	10.1186/gb-2011-12-5-r50	Moving pictures of the human microbiome	Genome biology
ERR1867585	PRJEB19825	SAMEA103888998	EMP	V4	515F-806R	515F_GTGCCAGCMGCCGCGGTAA	806R_GGACTACHVGGGTWTCTAAT	V4	V4	TRUE	10.1186/gb-2011-12-5-r50	Moving pictures of the human microbiome	Genome biology
ERR1867584	PRJEB19825	SAMEA103888996	EMP	V4	515F-806R	515F_GTGCCAGCMGCCGCGGTAA	806R_GGACTACHVGGGTWTCTAAT	V4	V4	TRUE	10.1186/gb-2011-12-5-r50	Moving pictures of the human microbiome	Genome biology
ERR1867583	PRJEB19825	SAMEA103888994	EMP	V4	515F-806R	515F_GTGCCAGCMGCCGCGGTAA	806R_GGACTACHVGGGTWTCTAAT	V4	V4	TRUE	10.1186/gb-2011-12-5-r50	Moving pictures of the human microbiome	Genome biology
ERR1867582	PRJEB19825	SAMEA103888992	EMP	V4	515F-806R	515F_GTGCCAGCMGCCGCGGTAA	806R_GGACTACHVGGGTWTCTAAT	V4	V4	TRUE	10.1186/gb-2011-12-5-r50	Moving pictures of the human microbiome	Genome biology
ERR1867581	PRJEB19825	SAMEA103888990	EMP	V4	515F-806R	515F_GTGCCAGCMGCCGCGGTAA	806R_GGACTACHVGGGTWTCTAAT	V4	V4	TRUE	10.1186/gb-2011-12-5-r50	Moving pictures of the human microbiome	Genome biology
ERR1867580	PRJEB19825	SAMEA103888988	EMP	V4	515F-806R	515F_GTGCCAGCMGCCGCGGTAA	806R_GGACTACHVGGGTWTCTAAT	V4	V4	TRUE	10.1186/gb-2011-12-5-r50	Moving pictures of the human microbiome	Genome biology
ERR1867579	PRJEB19825	SAMEA103888986	EMP	V4	515F-806R	515F_GTGCCAGCMGCCGCGGTAA	806R_GGACTACHVGGGTWTCTAAT	V4	V4	TRUE	10.1186/gb-2011-12-5-r50	Moving pictures of the human microbiome	Genome biology
ERR1867578	PRJEB19825	SAMEA103888984	EMP	V4	515F-806R	515F_GTGCCAGCMGCCGCGGTAA	806R_GGACTACHVGGGTWTCTAAT	V4	V4	TRUE	10.1186/gb-2011-12-5-r50	Moving pictures of the human microbiome	Genome biology
ERR1867577	PRJEB19825	SAMEA103888983	EMP	V4	515F-806R	515F_GTGCCAGCMGCCGCGGTAA	806R_GGACTACHVGGGTWTCTAAT	V4	V4	TRUE	10.1186/gb-2011-12-5-r50	Moving pictures of the human microbiome	Genome biology
ERR1867576	PRJEB19825	SAMEA103888981	EMP	V4	515F-806R	515F_GTGCCAGCMGCCGCGGTAA	806R_GGACTACHVGGGTWTCTAAT	V4	V4	TRUE	10.1186/gb-2011-12-5-r50	Moving pictures of the human microbiome	Genome biology
ERR1867575	PRJEB19825	SAMEA103888979	EMP	V4	515F-806R	515F_GTGCCAGCMGCCGCGGTAA	806R_GGACTACHVGGGTWTCTAAT	V4	V4	TRUE	10.1186/gb-2011-12-5-r50	Moving pictures of the human microbiome	Genome biology
ERR1867574	PRJEB19825	SAMEA103888976	EMP	V4	515F-806R	515F_GTGCCAGCMGCCGCGGTAA	806R_GGACTACHVGGGTWTCTAAT	V4	V4	TRUE	10.1186/gb-2011-12-5-r50	Moving pictures of the human microbiome	Genome biology
ERR1867573	PRJEB19825	SAMEA103888974	EMP	V4	515F-806R	515F_GTGCCAGCMGCCGCGGTAA	806R_GGACTACHVGGGTWTCTAAT	V4	V4	TRUE	10.1186/gb-2011-12-5-r50	Moving pictures of the human microbiome	Genome biology
ERR1867572	PRJEB19825	SAMEA103888972	EMP	V4	515F-806R	515F_GTGCCAGCMGCCGCGGTAA	806R_GGACTACHVGGGTWTCTAAT	V4	V4	TRUE	10.1186/gb-2011-12-5-r50	Moving pictures of the human microbiome	Genome biology
ERR1867571	PRJEB19825	SAMEA103888970	EMP	V4	515F-806R	515F_GTGCCAGCMGCCGCGGTAA	806R_GGACTACHVGGGTWTCTAAT	V4	V4	TRUE	10.1186/gb-2011-12-5-r50	Moving pictures of the human microbiome	Genome biology
ERR1867570	PRJEB19825	SAMEA103888968	EMP	V4	515F-806R	515F_GTGCCAGCMGCCGCGGTAA	806R_GGACTACHVGGGTWTCTAAT	V4	V4	TRUE	10.1186/gb-2011-12-5-r50	Moving pictures of the human microbiome	Genome biology
ERR1867569	PRJEB19825	SAMEA103888965	EMP	V4	515F-806R	515F_GTGCCAGCMGCCGCGGTAA	806R_GGACTACHVGGGTWTCTAAT	V4	V4	TRUE	10.1186/gb-2011-12-5-r50	Moving pictures of the human microbiome	Genome biology
ERR1867568	PRJEB19825	SAMEA103888963	EMP	V4	515F-806R	515F_GTGCCAGCMGCCGCGGTAA	806R_GGACTACHVGGGTWTCTAAT	V4	V4	TRUE	10.1186/gb-2011-12-5-r50	Moving pictures of the human microbiome	Genome biology
ERR1867567	PRJEB19825	SAMEA103888961	EMP	V4	515F-806R	515F_GTGCCAGCMGCCGCGGTAA	806R_GGACTACHVGGGTWTCTAAT	V4	V4	TRUE	10.1186/gb-2011-12-5-r50	Moving pictures of the human microbiome	Genome biology
ERR1867566	PRJEB19825	SAMEA103888958	EMP	V4	515F-806R	515F_GTGCCAGCMGCCGCGGTAA	806R_GGACTACHVGGGTWTCTAAT	V4	V4	TRUE	10.1186/gb-2011-12-5-r50	Moving pictures of the human microbiome	Genome biology
ERR1867565	PRJEB19825	SAMEA103888957	EMP	V4	515F-806R	515F_GTGCCAGCMGCCGCGGTAA	806R_GGACTACHVGGGTWTCTAAT	V4	V4	TRUE	10.1186/gb-2011-12-5-r50	Moving pictures of the human microbiome	Genome biology
ERR1867564	PRJEB19825	SAMEA103888954	EMP	V4	515F-806R	515F_GTGCCAGCMGCCGCGGTAA	806R_GGACTACHVGGGTWTCTAAT	V4	V4	TRUE	10.1186/gb-2011-12-5-r50	Moving pictures of the human microbiome	Genome biology
ERR1867563	PRJEB19825	SAMEA103888952	EMP	V4	515F-806R	515F_GTGCCAGCMGCCGCGGTAA	806R_GGACTACHVGGGTWTCTAAT	V4	V4	TRUE	10.1186/gb-2011-12-5-r50	Moving pictures of the human microbiome	Genome biology
ERR1867562	PRJEB19825	SAMEA103888950	EMP	V4	515F-806R	515F_GTGCCAGCMGCCGCGGTAA	806R_GGACTACHVGGGTWTCTAAT	V4	V4	TRUE	10.1186/gb-2011-12-5-r50	Moving pictures of the human microbiome	Genome biology
ERR1867561	PRJEB19825	SAMEA103888949	EMP	V4	515F-806R	515F_GTGCCAGCMGCCGCGGTAA	806R_GGACTACHVGGGTWTCTAAT	V4	V4	TRUE	10.1186/gb-2011-12-5-r50	Moving pictures of the human microbiome	Genome biology
ERR1867560	PRJEB19825	SAMEA103888947	EMP	V4	515F-806R	515F_GTGCCAGCMGCCGCGGTAA	806R_GGACTACHVGGGTWTCTAAT	V4	V4	TRUE	10.1186/gb-2011-12-5-r50	Moving pictures of the human microbiome	Genome biology
ERR1867559	PRJEB19825	SAMEA103888945	EMP	V4	515F-806R	515F_GTGCCAGCMGCCGCGGTAA	806R_GGACTACHVGGGTWTCTAAT	V4	V4	TRUE	10.1186/gb-2011-12-5-r50	Moving pictures of the human microbiome	Genome biology
ERR1867558	PRJEB19825	SAMEA103888943	EMP	V4	515F-806R	515F_GTGCCAGCMGCCGCGGTAA	806R_GGACTACHVGGGTWTCTAAT	V4	V4	TRUE	10.1186/gb-2011-12-5-r50	Moving pictures of the human microbiome	Genome biology
ERR1867557	PRJEB19825	SAMEA103888939	EMP	V4	515F-806R	515F_GTGCCAGCMGCCGCGGTAA	806R_GGACTACHVGGGTWTCTAAT	V4	V4	TRUE	10.1186/gb-2011-12-5-r50	Moving pictures of the human microbiome	Genome biology
ERR1867556	PRJEB19825	SAMEA103888937	EMP	V4	515F-806R	515F_GTGCCAGCMGCCGCGGTAA	806R_GGACTACHVGGGTWTCTAAT	V4	V4	TRUE	10.1186/gb-2011-12-5-r50	Moving pictures of the human microbiome	Genome biology
ERR1867555	PRJEB19825	SAMEA103888935	EMP	V4	515F-806R	515F_GTGCCAGCMGCCGCGGTAA	806R_GGACTACHVGGGTWTCTAAT	V4	V4	TRUE	10.1186/gb-2011-12-5-r50	Moving pictures of the human microbiome	Genome biology
ERR1867554	PRJEB19825	SAMEA103888932	EMP	V4	515F-806R	515F_GTGCCAGCMGCCGCGGTAA	806R_GGACTACHVGGGTWTCTAAT	V4	V4	TRUE	10.1186/gb-2011-12-5-r50	Moving pictures of the human microbiome	Genome biology
ERR1867553	PRJEB19825	SAMEA103888930	EMP	V4	515F-806R	515F_GTGCCAGCMGCCGCGGTAA	806R_GGACTACHVGGGTWTCTAAT	V4	V4	TRUE	10.1186/gb-2011-12-5-r50	Moving pictures of the human microbiome	Genome biology
ERR1867552	PRJEB19825	SAMEA103888928	EMP	V4	515F-806R	515F_GTGCCAGCMGCCGCGGTAA	806R_GGACTACHVGGGTWTCTAAT	V4	V4	TRUE	10.1186/gb-2011-12-5-r50	Moving pictures of the human microbiome	Genome biology
ERR1867551	PRJEB19825	SAMEA103888927	EMP	V4	515F-806R	515F_GTGCCAGCMGCCGCGGTAA	806R_GGACTACHVGGGTWTCTAAT	V4	V4	TRUE	10.1186/gb-2011-12-5-r50	Moving pictures of the human microbiome	Genome biology
ERR1867550	PRJEB19825	SAMEA103888924	EMP	V4	515F-806R	515F_GTGCCAGCMGCCGCGGTAA	806R_GGACTACHVGGGTWTCTAAT	V4	V4	TRUE	10.1186/gb-2011-12-5-r50	Moving pictures of the human microbiome	Genome biology
ERR1867549	PRJEB19825	SAMEA103888922	EMP	V4	515F-806R	515F_GTGCCAGCMGCCGCGGTAA	806R_GGACTACHVGGGTWTCTAAT	V4	V4	TRUE	10.1186/gb-2011-12-5-r50	Moving pictures of the human microbiome	Genome biology
ERR1867548	PRJEB19825	SAMEA103888921	EMP	V4	515F-806R	515F_GTGCCAGCMGCCGCGGTAA	806R_GGACTACHVGGGTWTCTAAT	V4	V4	TRUE	10.1186/gb-2011-12-5-r50	Moving pictures of the human microbiome	Genome biology
ERR1867547	PRJEB19825	SAMEA103888919	EMP	V4	515F-806R	515F_GTGCCAGCMGCCGCGGTAA	806R_GGACTACHVGGGTWTCTAAT	V4	V4	TRUE	10.1186/gb-2011-12-5-r50	Moving pictures of the human microbiome	Genome biology
ERR1867546	PRJEB19825	SAMEA103888917	EMP	V4	515F-806R	515F_GTGCCAGCMGCCGCGGTAA	806R_GGACTACHVGGGTWTCTAAT	V4	V4	TRUE	10.1186/gb-2011-12-5-r50	Moving pictures of the human microbiome	Genome biology
ERR1867545	PRJEB19825	SAMEA103888915	EMP	V4	515F-806R	515F_GTGCCAGCMGCCGCGGTAA	806R_GGACTACHVGGGTWTCTAAT	V4	V4	TRUE	10.1186/gb-2011-12-5-r50	Moving pictures of the human microbiome	Genome biology
ERR1867544	PRJEB19825	SAMEA103888913	EMP	V4	515F-806R	515F_GTGCCAGCMGCCGCGGTAA	806R_GGACTACHVGGGTWTCTAAT	V4	V4	TRUE	10.1186/gb-2011-12-5-r50	Moving pictures of the human microbiome	Genome biology
ERR1867543	PRJEB19825	SAMEA103888911	EMP	V4	515F-806R	515F_GTGCCAGCMGCCGCGGTAA	806R_GGACTACHVGGGTWTCTAAT	V4	V4	TRUE	10.1186/gb-2011-12-5-r50	Moving pictures of the human microbiome	Genome biology
ERR1867542	PRJEB19825	SAMEA103888909	EMP	V4	515F-806R	515F_GTGCCAGCMGCCGCGGTAA	806R_GGACTACHVGGGTWTCTAAT	V4	V4	TRUE	10.1186/gb-2011-12-5-r50	Moving pictures of the human microbiome	Genome biology
ERR1867541	PRJEB19825	SAMEA103888907	EMP	V4	515F-806R	515F_GTGCCAGCMGCCGCGGTAA	806R_GGACTACHVGGGTWTCTAAT	V4	V4	TRUE	10.1186/gb-2011-12-5-r50	Moving pictures of the human microbiome	Genome biology
ERR1867540	PRJEB19825	SAMEA103888905	EMP	V4	515F-806R	515F_GTGCCAGCMGCCGCGGTAA	806R_GGACTACHVGGGTWTCTAAT	V4	V4	TRUE	10.1186/gb-2011-12-5-r50	Moving pictures of the human microbiome	Genome biology
ERR1867539	PRJEB19825	SAMEA103888903	EMP	V4	515F-806R	515F_GTGCCAGCMGCCGCGGTAA	806R_GGACTACHVGGGTWTCTAAT	V4	V4	TRUE	10.1186/gb-2011-12-5-r50	Moving pictures of the human microbiome	Genome biology
ERR1867538	PRJEB19825	SAMEA103888901	EMP	V4	515F-806R	515F_GTGCCAGCMGCCGCGGTAA	806R_GGACTACHVGGGTWTCTAAT	V4	V4	TRUE	10.1186/gb-2011-12-5-r50	Moving pictures of the human microbiome	Genome biology
ERR1867537	PRJEB19825	SAMEA103888899	EMP	V4	515F-806R	515F_GTGCCAGCMGCCGCGGTAA	806R_GGACTACHVGGGTWTCTAAT	V4	V4	TRUE	10.1186/gb-2011-12-5-r50	Moving pictures of the human microbiome	Genome biology
ERR1867536	PRJEB19825	SAMEA103888897	EMP	V4	515F-806R	515F_GTGCCAGCMGCCGCGGTAA	806R_GGACTACHVGGGTWTCTAAT	V4	V4	TRUE	10.1186/gb-2011-12-5-r50	Moving pictures of the human microbiome	Genome biology
ERR1867535	PRJEB19825	SAMEA103888895	EMP	V4	515F-806R	515F_GTGCCAGCMGCCGCGGTAA	806R_GGACTACHVGGGTWTCTAAT	V4	V4	TRUE	10.1186/gb-2011-12-5-r50	Moving pictures of the human microbiome	Genome biology
ERR1867534	PRJEB19825	SAMEA103888893	EMP	V4	515F-806R	515F_GTGCCAGCMGCCGCGGTAA	806R_GGACTACHVGGGTWTCTAAT	V4	V4	TRUE	10.1186/gb-2011-12-5-r50	Moving pictures of the human microbiome	Genome biology
ERR1867533	PRJEB19825	SAMEA103888890	EMP	V4	515F-806R	515F_GTGCCAGCMGCCGCGGTAA	806R_GGACTACHVGGGTWTCTAAT	V4	V4	TRUE	10.1186/gb-2011-12-5-r50	Moving pictures of the human microbiome	Genome biology
ERR1867532	PRJEB19825	SAMEA103888888	EMP	V4	515F-806R	515F_GTGCCAGCMGCCGCGGTAA	806R_GGACTACHVGGGTWTCTAAT	V4	V4	TRUE	10.1186/gb-2011-12-5-r50	Moving pictures of the human microbiome	Genome biology
ERR1867531	PRJEB19825	SAMEA103888887	EMP	V4	515F-806R	515F_GTGCCAGCMGCCGCGGTAA	806R_GGACTACHVGGGTWTCTAAT	V4	V4	TRUE	10.1186/gb-2011-12-5-r50	Moving pictures of the human microbiome	Genome biology
ERR1867530	PRJEB19825	SAMEA103888885	EMP	V4	515F-806R	515F_GTGCCAGCMGCCGCGGTAA	806R_GGACTACHVGGGTWTCTAAT	V4	V4	TRUE	10.1186/gb-2011-12-5-r50	Moving pictures of the human microbiome	Genome biology
ERR1867529	PRJEB19825	SAMEA103888883	EMP	V4	515F-806R	515F_GTGCCAGCMGCCGCGGTAA	806R_GGACTACHVGGGTWTCTAAT	V4	V4	TRUE	10.1186/gb-2011-12-5-r50	Moving pictures of the human microbiome	Genome biology
ERR1867528	PRJEB19825	SAMEA103888881	EMP	V4	515F-806R	515F_GTGCCAGCMGCCGCGGTAA	806R_GGACTACHVGGGTWTCTAAT	V4	V4	TRUE	10.1186/gb-2011-12-5-r50	Moving pictures of the human microbiome	Genome biology
ERR1867527	PRJEB19825	SAMEA103888879	EMP	V4	515F-806R	515F_GTGCCAGCMGCCGCGGTAA	806R_GGACTACHVGGGTWTCTAAT	V4	V4	TRUE	10.1186/gb-2011-12-5-r50	Moving pictures of the human microbiome	Genome biology
ERR1867526	PRJEB19825	SAMEA103888877	EMP	V4	515F-806R	515F_GTGCCAGCMGCCGCGGTAA	806R_GGACTACHVGGGTWTCTAAT	V4	V4	TRUE	10.1186/gb-2011-12-5-r50	Moving pictures of the human microbiome	Genome biology
ERR1867525	PRJEB19825	SAMEA103888875	EMP	V4	515F-806R	515F_GTGCCAGCMGCCGCGGTAA	806R_GGACTACHVGGGTWTCTAAT	V4	V4	TRUE	10.1186/gb-2011-12-5-r50	Moving pictures of the human microbiome	Genome biology
ERR1867524	PRJEB19825	SAMEA103888873	EMP	V4	515F-806R	515F_GTGCCAGCMGCCGCGGTAA	806R_GGACTACHVGGGTWTCTAAT	V4	V4	TRUE	10.1186/gb-2011-12-5-r50	Moving pictures of the human microbiome	Genome biology
ERR1867523	PRJEB19825	SAMEA103888871	EMP	V4	515F-806R	515F_GTGCCAGCMGCCGCGGTAA	806R_GGACTACHVGGGTWTCTAAT	V4	V4	TRUE	10.1186/gb-2011-12-5-r50	Moving pictures of the human microbiome	Genome biology
ERR1867522	PRJEB19825	SAMEA103888869	EMP	V4	515F-806R	515F_GTGCCAGCMGCCGCGGTAA	806R_GGACTACHVGGGTWTCTAAT	V4	V4	TRUE	10.1186/gb-2011-12-5-r50	Moving pictures of the human microbiome	Genome biology
ERR1867521	PRJEB19825	SAMEA103888866	EMP	V4	515F-806R	515F_GTGCCAGCMGCCGCGGTAA	806R_GGACTACHVGGGTWTCTAAT	V4	V4	TRUE	10.1186/gb-2011-12-5-r50	Moving pictures of the human microbiome	Genome biology
ERR1867520	PRJEB19825	SAMEA103888864	EMP	V4	515F-806R	515F_GTGCCAGCMGCCGCGGTAA	806R_GGACTACHVGGGTWTCTAAT	V4	V4	TRUE	10.1186/gb-2011-12-5-r50	Moving pictures of the human microbiome	Genome biology
ERR1867519	PRJEB19825	SAMEA103888862	EMP	V4	515F-806R	515F_GTGCCAGCMGCCGCGGTAA	806R_GGACTACHVGGGTWTCTAAT	V4	V4	TRUE	10.1186/gb-2011-12-5-r50	Moving pictures of the human microbiome	Genome biology
ERR1867518	PRJEB19825	SAMEA103888859	EMP	V4	515F-806R	515F_GTGCCAGCMGCCGCGGTAA	806R_GGACTACHVGGGTWTCTAAT	V4	V4	TRUE	10.1186/gb-2011-12-5-r50	Moving pictures of the human microbiome	Genome biology
ERR1867517	PRJEB19825	SAMEA103888856	EMP	V4	515F-806R	515F_GTGCCAGCMGCCGCGGTAA	806R_GGACTACHVGGGTWTCTAAT	V4	V4	TRUE	10.1186/gb-2011-12-5-r50	Moving pictures of the human microbiome	Genome biology
ERR1867516	PRJEB19825	SAMEA103888854	EMP	V4	515F-806R	515F_GTGCCAGCMGCCGCGGTAA	806R_GGACTACHVGGGTWTCTAAT	V4	V4	TRUE	10.1186/gb-2011-12-5-r50	Moving pictures of the human microbiome	Genome biology
ERR1867515	PRJEB19825	SAMEA103888853	EMP	V4	515F-806R	515F_GTGCCAGCMGCCGCGGTAA	806R_GGACTACHVGGGTWTCTAAT	V4	V4	TRUE	10.1186/gb-2011-12-5-r50	Moving pictures of the human microbiome	Genome biology
ERR1867514	PRJEB19825	SAMEA103888850	EMP	V4	515F-806R	515F_GTGCCAGCMGCCGCGGTAA	806R_GGACTACHVGGGTWTCTAAT	V4	V4	TRUE	10.1186/gb-2011-12-5-r50	Moving pictures of the human microbiome	Genome biology
ERR1867513	PRJEB19825	SAMEA103888848	EMP	V4	515F-806R	515F_GTGCCAGCMGCCGCGGTAA	806R_GGACTACHVGGGTWTCTAAT	V4	V4	TRUE	10.1186/gb-2011-12-5-r50	Moving pictures of the human microbiome	Genome biology
ERR1867512	PRJEB19825	SAMEA103888847	EMP	V4	515F-806R	515F_GTGCCAGCMGCCGCGGTAA	806R_GGACTACHVGGGTWTCTAAT	V4	V4	TRUE	10.1186/gb-2011-12-5-r50	Moving pictures of the human microbiome	Genome biology
ERR1867511	PRJEB19825	SAMEA103888845	EMP	V4	515F-806R	515F_GTGCCAGCMGCCGCGGTAA	806R_GGACTACHVGGGTWTCTAAT	V4	V4	TRUE	10.1186/gb-2011-12-5-r50	Moving pictures of the human microbiome	Genome biology
ERR1867510	PRJEB19825	SAMEA103888843	EMP	V4	515F-806R	515F_GTGCCAGCMGCCGCGGTAA	806R_GGACTACHVGGGTWTCTAAT	V4	V4	TRUE	10.1186/gb-2011-12-5-r50	Moving pictures of the human microbiome	Genome biology
ERR1867509	PRJEB19825	SAMEA103888841	EMP	V4	515F-806R	515F_GTGCCAGCMGCCGCGGTAA	806R_GGACTACHVGGGTWTCTAAT	V4	V4	TRUE	10.1186/gb-2011-12-5-r50	Moving pictures of the human microbiome	Genome biology
ERR1867508	PRJEB19825	SAMEA103888838	EMP	V4	515F-806R	515F_GTGCCAGCMGCCGCGGTAA	806R_GGACTACHVGGGTWTCTAAT	V4	V4	TRUE	10.1186/gb-2011-12-5-r50	Moving pictures of the human microbiome	Genome biology
ERR1867507	PRJEB19825	SAMEA103888837	EMP	V4	515F-806R	515F_GTGCCAGCMGCCGCGGTAA	806R_GGACTACHVGGGTWTCTAAT	V4	V4	TRUE	10.1186/gb-2011-12-5-r50	Moving pictures of the human microbiome	Genome biology
ERR1867506	PRJEB19825	SAMEA103888835	EMP	V4	515F-806R	515F_GTGCCAGCMGCCGCGGTAA	806R_GGACTACHVGGGTWTCTAAT	V4	V4	TRUE	10.1186/gb-2011-12-5-r50	Moving pictures of the human microbiome	Genome biology
ERR1867505	PRJEB19825	SAMEA103888833	EMP	V4	515F-806R	515F_GTGCCAGCMGCCGCGGTAA	806R_GGACTACHVGGGTWTCTAAT	V4	V4	TRUE	10.1186/gb-2011-12-5-r50	Moving pictures of the human microbiome	Genome biology
ERR1867504	PRJEB19825	SAMEA103888831	EMP	V4	515F-806R	515F_GTGCCAGCMGCCGCGGTAA	806R_GGACTACHVGGGTWTCTAAT	V4	V4	TRUE	10.1186/gb-2011-12-5-r50	Moving pictures of the human microbiome	Genome biology
ERR1867503	PRJEB19825	SAMEA103888829	EMP	V4	515F-806R	515F_GTGCCAGCMGCCGCGGTAA	806R_GGACTACHVGGGTWTCTAAT	V4	V4	TRUE	10.1186/gb-2011-12-5-r50	Moving pictures of the human microbiome	Genome biology
ERR1867502	PRJEB19825	SAMEA103888827	EMP	V4	515F-806R	515F_GTGCCAGCMGCCGCGGTAA	806R_GGACTACHVGGGTWTCTAAT	V4	V4	TRUE	10.1186/gb-2011-12-5-r50	Moving pictures of the human microbiome	Genome biology
ERR1867501	PRJEB19825	SAMEA103888825	EMP	V4	515F-806R	515F_GTGCCAGCMGCCGCGGTAA	806R_GGACTACHVGGGTWTCTAAT	V4	V4	TRUE	10.1186/gb-2011-12-5-r50	Moving pictures of the human microbiome	Genome biology
ERR1867500	PRJEB19825	SAMEA103888823	EMP	V4	515F-806R	515F_GTGCCAGCMGCCGCGGTAA	806R_GGACTACHVGGGTWTCTAAT	V4	V4	TRUE	10.1186/gb-2011-12-5-r50	Moving pictures of the human microbiome	Genome biology
ERR1867499	PRJEB19825	SAMEA103888821	EMP	V4	515F-806R	515F_GTGCCAGCMGCCGCGGTAA	806R_GGACTACHVGGGTWTCTAAT	V4	V4	TRUE	10.1186/gb-2011-12-5-r50	Moving pictures of the human microbiome	Genome biology
ERR1867498	PRJEB19825	SAMEA103888819	EMP	V4	515F-806R	515F_GTGCCAGCMGCCGCGGTAA	806R_GGACTACHVGGGTWTCTAAT	V4	V4	TRUE	10.1186/gb-2011-12-5-r50	Moving pictures of the human microbiome	Genome biology
ERR1867497	PRJEB19825	SAMEA103888818	EMP	V4	515F-806R	515F_GTGCCAGCMGCCGCGGTAA	806R_GGACTACHVGGGTWTCTAAT	V4	V4	TRUE	10.1186/gb-2011-12-5-r50	Moving pictures of the human microbiome	Genome biology
ERR1867496	PRJEB19825	SAMEA103888816	EMP	V4	515F-806R	515F_GTGCCAGCMGCCGCGGTAA	806R_GGACTACHVGGGTWTCTAAT	V4	V4	TRUE	10.1186/gb-2011-12-5-r50	Moving pictures of the human microbiome	Genome biology
ERR1867495	PRJEB19825	SAMEA103888814	EMP	V4	515F-806R	515F_GTGCCAGCMGCCGCGGTAA	806R_GGACTACHVGGGTWTCTAAT	V4	V4	TRUE	10.1186/gb-2011-12-5-r50	Moving pictures of the human microbiome	Genome biology
ERR1867494	PRJEB19825	SAMEA103888812	EMP	V4	515F-806R	515F_GTGCCAGCMGCCGCGGTAA	806R_GGACTACHVGGGTWTCTAAT	V4	V4	TRUE	10.1186/gb-2011-12-5-r50	Moving pictures of the human microbiome	Genome biology
ERR1867493	PRJEB19825	SAMEA103888811	EMP	V4	515F-806R	515F_GTGCCAGCMGCCGCGGTAA	806R_GGACTACHVGGGTWTCTAAT	V4	V4	TRUE	10.1186/gb-2011-12-5-r50	Moving pictures of the human microbiome	Genome biology
ERR1867492	PRJEB19825	SAMEA103888809	EMP	V4	515F-806R	515F_GTGCCAGCMGCCGCGGTAA	806R_GGACTACHVGGGTWTCTAAT	V4	V4	TRUE	10.1186/gb-2011-12-5-r50	Moving pictures of the human microbiome	Genome biology
ERR1867491	PRJEB19825	SAMEA103888807	EMP	V4	515F-806R	515F_GTGCCAGCMGCCGCGGTAA	806R_GGACTACHVGGGTWTCTAAT	V4	V4	TRUE	10.1186/gb-2011-12-5-r50	Moving pictures of the human microbiome	Genome biology
ERR1867490	PRJEB19825	SAMEA103888804	EMP	V4	515F-806R	515F_GTGCCAGCMGCCGCGGTAA	806R_GGACTACHVGGGTWTCTAAT	V4	V4	TRUE	10.1186/gb-2011-12-5-r50	Moving pictures of the human microbiome	Genome biology
ERR1867489	PRJEB19825	SAMEA103888801	EMP	V4	515F-806R	515F_GTGCCAGCMGCCGCGGTAA	806R_GGACTACHVGGGTWTCTAAT	V4	V4	TRUE	10.1186/gb-2011-12-5-r50	Moving pictures of the human microbiome	Genome biology
ERR1867488	PRJEB19825	SAMEA103888799	EMP	V4	515F-806R	515F_GTGCCAGCMGCCGCGGTAA	806R_GGACTACHVGGGTWTCTAAT	V4	V4	TRUE	10.1186/gb-2011-12-5-r50	Moving pictures of the human microbiome	Genome biology
ERR1867487	PRJEB19825	SAMEA103888797	EMP	V4	515F-806R	515F_GTGCCAGCMGCCGCGGTAA	806R_GGACTACHVGGGTWTCTAAT	V4	V4	TRUE	10.1186/gb-2011-12-5-r50	Moving pictures of the human microbiome	Genome biology
ERR1867486	PRJEB19825	SAMEA103888796	EMP	V4	515F-806R	515F_GTGCCAGCMGCCGCGGTAA	806R_GGACTACHVGGGTWTCTAAT	V4	V4	TRUE	10.1186/gb-2011-12-5-r50	Moving pictures of the human microbiome	Genome biology
ERR1867485	PRJEB19825	SAMEA103888793	EMP	V4	515F-806R	515F_GTGCCAGCMGCCGCGGTAA	806R_GGACTACHVGGGTWTCTAAT	V4	V4	TRUE	10.1186/gb-2011-12-5-r50	Moving pictures of the human microbiome	Genome biology
ERR1867484	PRJEB19825	SAMEA103888791	EMP	V4	515F-806R	515F_GTGCCAGCMGCCGCGGTAA	806R_GGACTACHVGGGTWTCTAAT	V4	V4	TRUE	10.1186/gb-2011-12-5-r50	Moving pictures of the human microbiome	Genome biology
ERR1867483	PRJEB19825	SAMEA103888790	EMP	V4	515F-806R	515F_GTGCCAGCMGCCGCGGTAA	806R_GGACTACHVGGGTWTCTAAT	V4	V4	TRUE	10.1186/gb-2011-12-5-r50	Moving pictures of the human microbiome	Genome biology
ERR1867482	PRJEB19825	SAMEA103888788	EMP	V4	515F-806R	515F_GTGCCAGCMGCCGCGGTAA	806R_GGACTACHVGGGTWTCTAAT	V4	V4	TRUE	10.1186/gb-2011-12-5-r50	Moving pictures of the human microbiome	Genome biology
ERR1867481	PRJEB19825	SAMEA103888786	EMP	V4	515F-806R	515F_GTGCCAGCMGCCGCGGTAA	806R_GGACTACHVGGGTWTCTAAT	V4	V4	TRUE	10.1186/gb-2011-12-5-r50	Moving pictures of the human microbiome	Genome biology
ERR1867480	PRJEB19825	SAMEA103888784	EMP	V4	515F-806R	515F_GTGCCAGCMGCCGCGGTAA	806R_GGACTACHVGGGTWTCTAAT	V4	V4	TRUE	10.1186/gb-2011-12-5-r50	Moving pictures of the human microbiome	Genome biology
ERR1867479	PRJEB19825	SAMEA103888782	EMP	V4	515F-806R	515F_GTGCCAGCMGCCGCGGTAA	806R_GGACTACHVGGGTWTCTAAT	V4	V4	TRUE	10.1186/gb-2011-12-5-r50	Moving pictures of the human microbiome	Genome biology
ERR1867478	PRJEB19825	SAMEA103888780	EMP	V4	515F-806R	515F_GTGCCAGCMGCCGCGGTAA	806R_GGACTACHVGGGTWTCTAAT	V4	V4	TRUE	10.1186/gb-2011-12-5-r50	Moving pictures of the human microbiome	Genome biology
ERR1867477	PRJEB19825	SAMEA103888779	EMP	V4	515F-806R	515F_GTGCCAGCMGCCGCGGTAA	806R_GGACTACHVGGGTWTCTAAT	V4	V4	TRUE	10.1186/gb-2011-12-5-r50	Moving pictures of the human microbiome	Genome biology
ERR1867476	PRJEB19825	SAMEA103888777	EMP	V4	515F-806R	515F_GTGCCAGCMGCCGCGGTAA	806R_GGACTACHVGGGTWTCTAAT	V4	V4	TRUE	10.1186/gb-2011-12-5-r50	Moving pictures of the human microbiome	Genome biology
ERR1867475	PRJEB19825	SAMEA103888774	EMP	V4	515F-806R	515F_GTGCCAGCMGCCGCGGTAA	806R_GGACTACHVGGGTWTCTAAT	V4	V4	TRUE	10.1186/gb-2011-12-5-r50	Moving pictures of the human microbiome	Genome biology
ERR1867474	PRJEB19825	SAMEA103888772	EMP	V4	515F-806R	515F_GTGCCAGCMGCCGCGGTAA	806R_GGACTACHVGGGTWTCTAAT	V4	V4	TRUE	10.1186/gb-2011-12-5-r50	Moving pictures of the human microbiome	Genome biology
ERR1867473	PRJEB19825	SAMEA103888770	EMP	V4	515F-806R	515F_GTGCCAGCMGCCGCGGTAA	806R_GGACTACHVGGGTWTCTAAT	V4	V4	TRUE	10.1186/gb-2011-12-5-r50	Moving pictures of the human microbiome	Genome biology
ERR1867472	PRJEB19825	SAMEA103888768	EMP	V4	515F-806R	515F_GTGCCAGCMGCCGCGGTAA	806R_GGACTACHVGGGTWTCTAAT	V4	V4	TRUE	10.1186/gb-2011-12-5-r50	Moving pictures of the human microbiome	Genome biology
ERR1867471	PRJEB19825	SAMEA103888766	EMP	V4	515F-806R	515F_GTGCCAGCMGCCGCGGTAA	806R_GGACTACHVGGGTWTCTAAT	V4	V4	TRUE	10.1186/gb-2011-12-5-r50	Moving pictures of the human microbiome	Genome biology
ERR1867470	PRJEB19825	SAMEA103888764	EMP	V4	515F-806R	515F_GTGCCAGCMGCCGCGGTAA	806R_GGACTACHVGGGTWTCTAAT	V4	V4	TRUE	10.1186/gb-2011-12-5-r50	Moving pictures of the human microbiome	Genome biology
ERR1867469	PRJEB19825	SAMEA103888762	EMP	V4	515F-806R	515F_GTGCCAGCMGCCGCGGTAA	806R_GGACTACHVGGGTWTCTAAT	V4	V4	TRUE	10.1186/gb-2011-12-5-r50	Moving pictures of the human microbiome	Genome biology
ERR1867468	PRJEB19825	SAMEA103888760	EMP	V4	515F-806R	515F_GTGCCAGCMGCCGCGGTAA	806R_GGACTACHVGGGTWTCTAAT	V4	V4	TRUE	10.1186/gb-2011-12-5-r50	Moving pictures of the human microbiome	Genome biology
ERR1867467	PRJEB19825	SAMEA103888758	EMP	V4	515F-806R	515F_GTGCCAGCMGCCGCGGTAA	806R_GGACTACHVGGGTWTCTAAT	V4	V4	TRUE	10.1186/gb-2011-12-5-r50	Moving pictures of the human microbiome	Genome biology
ERR1867466	PRJEB19825	SAMEA103888757	EMP	V4	515F-806R	515F_GTGCCAGCMGCCGCGGTAA	806R_GGACTACHVGGGTWTCTAAT	V4	V4	TRUE	10.1186/gb-2011-12-5-r50	Moving pictures of the human microbiome	Genome biology
ERR1867465	PRJEB19825	SAMEA103888755	EMP	V4	515F-806R	515F_GTGCCAGCMGCCGCGGTAA	806R_GGACTACHVGGGTWTCTAAT	V4	V4	TRUE	10.1186/gb-2011-12-5-r50	Moving pictures of the human microbiome	Genome biology
ERR1867464	PRJEB19825	SAMEA103888753	EMP	V4	515F-806R	515F_GTGCCAGCMGCCGCGGTAA	806R_GGACTACHVGGGTWTCTAAT	V4	V4	TRUE	10.1186/gb-2011-12-5-r50	Moving pictures of the human microbiome	Genome biology
ERR1867463	PRJEB19825	SAMEA103888751	EMP	V4	515F-806R	515F_GTGCCAGCMGCCGCGGTAA	806R_GGACTACHVGGGTWTCTAAT	V4	V4	TRUE	10.1186/gb-2011-12-5-r50	Moving pictures of the human microbiome	Genome biology
ERR1867462	PRJEB19825	SAMEA103888749	EMP	V4	515F-806R	515F_GTGCCAGCMGCCGCGGTAA	806R_GGACTACHVGGGTWTCTAAT	V4	V4	TRUE	10.1186/gb-2011-12-5-r50	Moving pictures of the human microbiome	Genome biology
ERR1867461	PRJEB19825	SAMEA103888747	EMP	V4	515F-806R	515F_GTGCCAGCMGCCGCGGTAA	806R_GGACTACHVGGGTWTCTAAT	V4	V4	TRUE	10.1186/gb-2011-12-5-r50	Moving pictures of the human microbiome	Genome biology
ERR1867460	PRJEB19825	SAMEA103888745	EMP	V4	515F-806R	515F_GTGCCAGCMGCCGCGGTAA	806R_GGACTACHVGGGTWTCTAAT	V4	V4	TRUE	10.1186/gb-2011-12-5-r50	Moving pictures of the human microbiome	Genome biology
ERR1867459	PRJEB19825	SAMEA103888743	EMP	V4	515F-806R	515F_GTGCCAGCMGCCGCGGTAA	806R_GGACTACHVGGGTWTCTAAT	V4	V4	TRUE	10.1186/gb-2011-12-5-r50	Moving pictures of the human microbiome	Genome biology
ERR1867458	PRJEB19825	SAMEA103888741	EMP	V4	515F-806R	515F_GTGCCAGCMGCCGCGGTAA	806R_GGACTACHVGGGTWTCTAAT	V4	V4	TRUE	10.1186/gb-2011-12-5-r50	Moving pictures of the human microbiome	Genome biology
ERR1867457	PRJEB19825	SAMEA103888739	EMP	V4	515F-806R	515F_GTGCCAGCMGCCGCGGTAA	806R_GGACTACHVGGGTWTCTAAT	V4	V4	TRUE	10.1186/gb-2011-12-5-r50	Moving pictures of the human microbiome	Genome biology
ERR1867456	PRJEB19825	SAMEA103888737	EMP	V4	515F-806R	515F_GTGCCAGCMGCCGCGGTAA	806R_GGACTACHVGGGTWTCTAAT	V4	V4	TRUE	10.1186/gb-2011-12-5-r50	Moving pictures of the human microbiome	Genome biology
ERR1867455	PRJEB19825	SAMEA103888735	EMP	V4	515F-806R	515F_GTGCCAGCMGCCGCGGTAA	806R_GGACTACHVGGGTWTCTAAT	V4	V4	TRUE	10.1186/gb-2011-12-5-r50	Moving pictures of the human microbiome	Genome biology
ERR1867454	PRJEB19825	SAMEA103888733	EMP	V4	515F-806R	515F_GTGCCAGCMGCCGCGGTAA	806R_GGACTACHVGGGTWTCTAAT	V4	V4	TRUE	10.1186/gb-2011-12-5-r50	Moving pictures of the human microbiome	Genome biology
ERR1867453	PRJEB19825	SAMEA103888731	EMP	V4	515F-806R	515F_GTGCCAGCMGCCGCGGTAA	806R_GGACTACHVGGGTWTCTAAT	V4	V4	TRUE	10.1186/gb-2011-12-5-r50	Moving pictures of the human microbiome	Genome biology
ERR1867452	PRJEB19825	SAMEA103888729	EMP	V4	515F-806R	515F_GTGCCAGCMGCCGCGGTAA	806R_GGACTACHVGGGTWTCTAAT	V4	V4	TRUE	10.1186/gb-2011-12-5-r50	Moving pictures of the human microbiome	Genome biology
ERR1867451	PRJEB19825	SAMEA103888726	EMP	V4	515F-806R	515F_GTGCCAGCMGCCGCGGTAA	806R_GGACTACHVGGGTWTCTAAT	V4	V4	TRUE	10.1186/gb-2011-12-5-r50	Moving pictures of the human microbiome	Genome biology
ERR1867450	PRJEB19825	SAMEA103888724	EMP	V4	515F-806R	515F_GTGCCAGCMGCCGCGGTAA	806R_GGACTACHVGGGTWTCTAAT	V4	V4	TRUE	10.1186/gb-2011-12-5-r50	Moving pictures of the human microbiome	Genome biology
ERR1867449	PRJEB19825	SAMEA103888722	EMP	V4	515F-806R	515F_GTGCCAGCMGCCGCGGTAA	806R_GGACTACHVGGGTWTCTAAT	V4	V4	TRUE	10.1186/gb-2011-12-5-r50	Moving pictures of the human microbiome	Genome biology
ERR1867448	PRJEB19825	SAMEA103888720	EMP	V4	515F-806R	515F_GTGCCAGCMGCCGCGGTAA	806R_GGACTACHVGGGTWTCTAAT	V4	V4	TRUE	10.1186/gb-2011-12-5-r50	Moving pictures of the human microbiome	Genome biology
ERR1867447	PRJEB19825	SAMEA103888719	EMP	V4	515F-806R	515F_GTGCCAGCMGCCGCGGTAA	806R_GGACTACHVGGGTWTCTAAT	V4	V4	TRUE	10.1186/gb-2011-12-5-r50	Moving pictures of the human microbiome	Genome biology
ERR1867446	PRJEB19825	SAMEA103888717	EMP	V4	515F-806R	515F_GTGCCAGCMGCCGCGGTAA	806R_GGACTACHVGGGTWTCTAAT	V4	V4	TRUE	10.1186/gb-2011-12-5-r50	Moving pictures of the human microbiome	Genome biology
ERR1867445	PRJEB19825	SAMEA103888715	EMP	V4	515F-806R	515F_GTGCCAGCMGCCGCGGTAA	806R_GGACTACHVGGGTWTCTAAT	V4	V4	TRUE	10.1186/gb-2011-12-5-r50	Moving pictures of the human microbiome	Genome biology
ERR1867444	PRJEB19825	SAMEA103888714	EMP	V4	515F-806R	515F_GTGCCAGCMGCCGCGGTAA	806R_GGACTACHVGGGTWTCTAAT	V4	V4	TRUE	10.1186/gb-2011-12-5-r50	Moving pictures of the human microbiome	Genome biology
ERR1867443	PRJEB19825	SAMEA103888711	EMP	V4	515F-806R	515F_GTGCCAGCMGCCGCGGTAA	806R_GGACTACHVGGGTWTCTAAT	V4	V4	TRUE	10.1186/gb-2011-12-5-r50	Moving pictures of the human microbiome	Genome biology
ERR1867442	PRJEB19825	SAMEA103888709	EMP	V4	515F-806R	515F_GTGCCAGCMGCCGCGGTAA	806R_GGACTACHVGGGTWTCTAAT	V4	V4	TRUE	10.1186/gb-2011-12-5-r50	Moving pictures of the human microbiome	Genome biology
ERR1867441	PRJEB19825	SAMEA103888707	EMP	V4	515F-806R	515F_GTGCCAGCMGCCGCGGTAA	806R_GGACTACHVGGGTWTCTAAT	V4	V4	TRUE	10.1186/gb-2011-12-5-r50	Moving pictures of the human microbiome	Genome biology
ERR1867440	PRJEB19825	SAMEA103888706	EMP	V4	515F-806R	515F_GTGCCAGCMGCCGCGGTAA	806R_GGACTACHVGGGTWTCTAAT	V4	V4	TRUE	10.1186/gb-2011-12-5-r50	Moving pictures of the human microbiome	Genome biology
ERR1867439	PRJEB19825	SAMEA103888704	EMP	V4	515F-806R	515F_GTGCCAGCMGCCGCGGTAA	806R_GGACTACHVGGGTWTCTAAT	V4	V4	TRUE	10.1186/gb-2011-12-5-r50	Moving pictures of the human microbiome	Genome biology
ERR1867438	PRJEB19825	SAMEA103888702	EMP	V4	515F-806R	515F_GTGCCAGCMGCCGCGGTAA	806R_GGACTACHVGGGTWTCTAAT	V4	V4	TRUE	10.1186/gb-2011-12-5-r50	Moving pictures of the human microbiome	Genome biology
ERR1867437	PRJEB19825	SAMEA103888700	EMP	V4	515F-806R	515F_GTGCCAGCMGCCGCGGTAA	806R_GGACTACHVGGGTWTCTAAT	V4	V4	TRUE	10.1186/gb-2011-12-5-r50	Moving pictures of the human microbiome	Genome biology
ERR1867436	PRJEB19825	SAMEA103888699	EMP	V4	515F-806R	515F_GTGCCAGCMGCCGCGGTAA	806R_GGACTACHVGGGTWTCTAAT	V4	V4	TRUE	10.1186/gb-2011-12-5-r50	Moving pictures of the human microbiome	Genome biology
ERR1867435	PRJEB19825	SAMEA103888697	EMP	V4	515F-806R	515F_GTGCCAGCMGCCGCGGTAA	806R_GGACTACHVGGGTWTCTAAT	V4	V4	TRUE	10.1186/gb-2011-12-5-r50	Moving pictures of the human microbiome	Genome biology
ERR1867434	PRJEB19825	SAMEA103888695	EMP	V4	515F-806R	515F_GTGCCAGCMGCCGCGGTAA	806R_GGACTACHVGGGTWTCTAAT	V4	V4	TRUE	10.1186/gb-2011-12-5-r50	Moving pictures of the human microbiome	Genome biology
ERR1867433	PRJEB19825	SAMEA103888693	EMP	V4	515F-806R	515F_GTGCCAGCMGCCGCGGTAA	806R_GGACTACHVGGGTWTCTAAT	V4	V4	TRUE	10.1186/gb-2011-12-5-r50	Moving pictures of the human microbiome	Genome biology
ERR1867432	PRJEB19825	SAMEA103888690	EMP	V4	515F-806R	515F_GTGCCAGCMGCCGCGGTAA	806R_GGACTACHVGGGTWTCTAAT	V4	V4	TRUE	10.1186/gb-2011-12-5-r50	Moving pictures of the human microbiome	Genome biology
ERR1867431	PRJEB19825	SAMEA103888688	EMP	V4	515F-806R	515F_GTGCCAGCMGCCGCGGTAA	806R_GGACTACHVGGGTWTCTAAT	V4	V4	TRUE	10.1186/gb-2011-12-5-r50	Moving pictures of the human microbiome	Genome biology
ERR1867430	PRJEB19825	SAMEA103888686	EMP	V4	515F-806R	515F_GTGCCAGCMGCCGCGGTAA	806R_GGACTACHVGGGTWTCTAAT	V4	V4	TRUE	10.1186/gb-2011-12-5-r50	Moving pictures of the human microbiome	Genome biology
ERR1867429	PRJEB19825	SAMEA103888684	EMP	V4	515F-806R	515F_GTGCCAGCMGCCGCGGTAA	806R_GGACTACHVGGGTWTCTAAT	V4	V4	TRUE	10.1186/gb-2011-12-5-r50	Moving pictures of the human microbiome	Genome biology
ERR1867428	PRJEB19825	SAMEA103888682	EMP	V4	515F-806R	515F_GTGCCAGCMGCCGCGGTAA	806R_GGACTACHVGGGTWTCTAAT	V4	V4	TRUE	10.1186/gb-2011-12-5-r50	Moving pictures of the human microbiome	Genome biology
ERR1867427	PRJEB19825	SAMEA103888681	EMP	V4	515F-806R	515F_GTGCCAGCMGCCGCGGTAA	806R_GGACTACHVGGGTWTCTAAT	V4	V4	TRUE	10.1186/gb-2011-12-5-r50	Moving pictures of the human microbiome	Genome biology
ERR1867426	PRJEB19825	SAMEA103888679	EMP	V4	515F-806R	515F_GTGCCAGCMGCCGCGGTAA	806R_GGACTACHVGGGTWTCTAAT	V4	V4	TRUE	10.1186/gb-2011-12-5-r50	Moving pictures of the human microbiome	Genome biology
ERR1867425	PRJEB19825	SAMEA103888677	EMP	V4	515F-806R	515F_GTGCCAGCMGCCGCGGTAA	806R_GGACTACHVGGGTWTCTAAT	V4	V4	TRUE	10.1186/gb-2011-12-5-r50	Moving pictures of the human microbiome	Genome biology
ERR1867424	PRJEB19825	SAMEA103888675	EMP	V4	515F-806R	515F_GTGCCAGCMGCCGCGGTAA	806R_GGACTACHVGGGTWTCTAAT	V4	V4	TRUE	10.1186/gb-2011-12-5-r50	Moving pictures of the human microbiome	Genome biology
ERR1867423	PRJEB19825	SAMEA103888673	EMP	V4	515F-806R	515F_GTGCCAGCMGCCGCGGTAA	806R_GGACTACHVGGGTWTCTAAT	V4	V4	TRUE	10.1186/gb-2011-12-5-r50	Moving pictures of the human microbiome	Genome biology
ERR1867422	PRJEB19825	SAMEA103888671	EMP	V4	515F-806R	515F_GTGCCAGCMGCCGCGGTAA	806R_GGACTACHVGGGTWTCTAAT	V4	V4	TRUE	10.1186/gb-2011-12-5-r50	Moving pictures of the human microbiome	Genome biology
ERR1867421	PRJEB19825	SAMEA103888669	EMP	V4	515F-806R	515F_GTGCCAGCMGCCGCGGTAA	806R_GGACTACHVGGGTWTCTAAT	V4	V4	TRUE	10.1186/gb-2011-12-5-r50	Moving pictures of the human microbiome	Genome biology
ERR1867420	PRJEB19825	SAMEA103888667	EMP	V4	515F-806R	515F_GTGCCAGCMGCCGCGGTAA	806R_GGACTACHVGGGTWTCTAAT	V4	V4	TRUE	10.1186/gb-2011-12-5-r50	Moving pictures of the human microbiome	Genome biology
ERR1867419	PRJEB19825	SAMEA103888665	EMP	V4	515F-806R	515F_GTGCCAGCMGCCGCGGTAA	806R_GGACTACHVGGGTWTCTAAT	V4	V4	TRUE	10.1186/gb-2011-12-5-r50	Moving pictures of the human microbiome	Genome biology
ERR1867418	PRJEB19825	SAMEA103888663	EMP	V4	515F-806R	515F_GTGCCAGCMGCCGCGGTAA	806R_GGACTACHVGGGTWTCTAAT	V4	V4	TRUE	10.1186/gb-2011-12-5-r50	Moving pictures of the human microbiome	Genome biology
ERR1867417	PRJEB19825	SAMEA103888661	EMP	V4	515F-806R	515F_GTGCCAGCMGCCGCGGTAA	806R_GGACTACHVGGGTWTCTAAT	V4	V4	TRUE	10.1186/gb-2011-12-5-r50	Moving pictures of the human microbiome	Genome biology
ERR1867416	PRJEB19825	SAMEA103888659	EMP	V4	515F-806R	515F_GTGCCAGCMGCCGCGGTAA	806R_GGACTACHVGGGTWTCTAAT	V4	V4	TRUE	10.1186/gb-2011-12-5-r50	Moving pictures of the human microbiome	Genome biology
ERR1867415	PRJEB19825	SAMEA103888657	EMP	V4	515F-806R	515F_GTGCCAGCMGCCGCGGTAA	806R_GGACTACHVGGGTWTCTAAT	V4	V4	TRUE	10.1186/gb-2011-12-5-r50	Moving pictures of the human microbiome	Genome biology
ERR1867414	PRJEB19825	SAMEA103888655	EMP	V4	515F-806R	515F_GTGCCAGCMGCCGCGGTAA	806R_GGACTACHVGGGTWTCTAAT	V4	V4	TRUE	10.1186/gb-2011-12-5-r50	Moving pictures of the human microbiome	Genome biology
ERR1867413	PRJEB19825	SAMEA103888653	EMP	V4	515F-806R	515F_GTGCCAGCMGCCGCGGTAA	806R_GGACTACHVGGGTWTCTAAT	V4	V4	TRUE	10.1186/gb-2011-12-5-r50	Moving pictures of the human microbiome	Genome biology
ERR1867412	PRJEB19825	SAMEA103888651	EMP	V4	515F-806R	515F_GTGCCAGCMGCCGCGGTAA	806R_GGACTACHVGGGTWTCTAAT	V4	V4	TRUE	10.1186/gb-2011-12-5-r50	Moving pictures of the human microbiome	Genome biology
ERR1867411	PRJEB19825	SAMEA103888649	EMP	V4	515F-806R	515F_GTGCCAGCMGCCGCGGTAA	806R_GGACTACHVGGGTWTCTAAT	V4	V4	TRUE	10.1186/gb-2011-12-5-r50	Moving pictures of the human microbiome	Genome biology
ERR1867410	PRJEB19825	SAMEA103888647	EMP	V4	515F-806R	515F_GTGCCAGCMGCCGCGGTAA	806R_GGACTACHVGGGTWTCTAAT	V4	V4	TRUE	10.1186/gb-2011-12-5-r50	Moving pictures of the human microbiome	Genome biology
ERR1867409	PRJEB19825	SAMEA103888645	EMP	V4	515F-806R	515F_GTGCCAGCMGCCGCGGTAA	806R_GGACTACHVGGGTWTCTAAT	V4	V4	TRUE	10.1186/gb-2011-12-5-r50	Moving pictures of the human microbiome	Genome biology
ERR1867408	PRJEB19825	SAMEA103888643	EMP	V4	515F-806R	515F_GTGCCAGCMGCCGCGGTAA	806R_GGACTACHVGGGTWTCTAAT	V4	V4	TRUE	10.1186/gb-2011-12-5-r50	Moving pictures of the human microbiome	Genome biology
ERR1867407	PRJEB19825	SAMEA103888641	EMP	V4	515F-806R	515F_GTGCCAGCMGCCGCGGTAA	806R_GGACTACHVGGGTWTCTAAT	V4	V4	TRUE	10.1186/gb-2011-12-5-r50	Moving pictures of the human microbiome	Genome biology
ERR1867406	PRJEB19825	SAMEA103888640	EMP	V4	515F-806R	515F_GTGCCAGCMGCCGCGGTAA	806R_GGACTACHVGGGTWTCTAAT	V4	V4	TRUE	10.1186/gb-2011-12-5-r50	Moving pictures of the human microbiome	Genome biology
ERR1867405	PRJEB19825	SAMEA103888638	EMP	V4	515F-806R	515F_GTGCCAGCMGCCGCGGTAA	806R_GGACTACHVGGGTWTCTAAT	V4	V4	TRUE	10.1186/gb-2011-12-5-r50	Moving pictures of the human microbiome	Genome biology
ERR1867404	PRJEB19825	SAMEA103888637	EMP	V4	515F-806R	515F_GTGCCAGCMGCCGCGGTAA	806R_GGACTACHVGGGTWTCTAAT	V4	V4	TRUE	10.1186/gb-2011-12-5-r50	Moving pictures of the human microbiome	Genome biology
ERR1867403	PRJEB19825	SAMEA103888635	EMP	V4	515F-806R	515F_GTGCCAGCMGCCGCGGTAA	806R_GGACTACHVGGGTWTCTAAT	V4	V4	TRUE	10.1186/gb-2011-12-5-r50	Moving pictures of the human microbiome	Genome biology
ERR1867402	PRJEB19825	SAMEA103888633	EMP	V4	515F-806R	515F_GTGCCAGCMGCCGCGGTAA	806R_GGACTACHVGGGTWTCTAAT	V4	V4	TRUE	10.1186/gb-2011-12-5-r50	Moving pictures of the human microbiome	Genome biology
ERR1867401	PRJEB19825	SAMEA103888631	EMP	V4	515F-806R	515F_GTGCCAGCMGCCGCGGTAA	806R_GGACTACHVGGGTWTCTAAT	V4	V4	TRUE	10.1186/gb-2011-12-5-r50	Moving pictures of the human microbiome	Genome biology
ERR1867400	PRJEB19825	SAMEA103888629	EMP	V4	515F-806R	515F_GTGCCAGCMGCCGCGGTAA	806R_GGACTACHVGGGTWTCTAAT	V4	V4	TRUE	10.1186/gb-2011-12-5-r50	Moving pictures of the human microbiome	Genome biology
ERR1867399	PRJEB19825	SAMEA103888627	EMP	V4	515F-806R	515F_GTGCCAGCMGCCGCGGTAA	806R_GGACTACHVGGGTWTCTAAT	V4	V4	TRUE	10.1186/gb-2011-12-5-r50	Moving pictures of the human microbiome	Genome biology
ERR1867398	PRJEB19825	SAMEA103888625	EMP	V4	515F-806R	515F_GTGCCAGCMGCCGCGGTAA	806R_GGACTACHVGGGTWTCTAAT	V4	V4	TRUE	10.1186/gb-2011-12-5-r50	Moving pictures of the human microbiome	Genome biology
ERR1867397	PRJEB19825	SAMEA103888624	EMP	V4	515F-806R	515F_GTGCCAGCMGCCGCGGTAA	806R_GGACTACHVGGGTWTCTAAT	V4	V4	TRUE	10.1186/gb-2011-12-5-r50	Moving pictures of the human microbiome	Genome biology
ERR1867396	PRJEB19825	SAMEA103888622	EMP	V4	515F-806R	515F_GTGCCAGCMGCCGCGGTAA	806R_GGACTACHVGGGTWTCTAAT	V4	V4	TRUE	10.1186/gb-2011-12-5-r50	Moving pictures of the human microbiome	Genome biology
ERR1867395	PRJEB19825	SAMEA103888620	EMP	V4	515F-806R	515F_GTGCCAGCMGCCGCGGTAA	806R_GGACTACHVGGGTWTCTAAT	V4	V4	TRUE	10.1186/gb-2011-12-5-r50	Moving pictures of the human microbiome	Genome biology
ERR1867394	PRJEB19825	SAMEA103888618	EMP	V4	515F-806R	515F_GTGCCAGCMGCCGCGGTAA	806R_GGACTACHVGGGTWTCTAAT	V4	V4	TRUE	10.1186/gb-2011-12-5-r50	Moving pictures of the human microbiome	Genome biology
ERR1867393	PRJEB19825	SAMEA103888616	EMP	V4	515F-806R	515F_GTGCCAGCMGCCGCGGTAA	806R_GGACTACHVGGGTWTCTAAT	V4	V4	TRUE	10.1186/gb-2011-12-5-r50	Moving pictures of the human microbiome	Genome biology
ERR1867392	PRJEB19825	SAMEA103888614	EMP	V4	515F-806R	515F_GTGCCAGCMGCCGCGGTAA	806R_GGACTACHVGGGTWTCTAAT	V4	V4	TRUE	10.1186/gb-2011-12-5-r50	Moving pictures of the human microbiome	Genome biology
ERR1867391	PRJEB19825	SAMEA103888612	EMP	V4	515F-806R	515F_GTGCCAGCMGCCGCGGTAA	806R_GGACTACHVGGGTWTCTAAT	V4	V4	TRUE	10.1186/gb-2011-12-5-r50	Moving pictures of the human microbiome	Genome biology
ERR1867390	PRJEB19825	SAMEA103888610	EMP	V4	515F-806R	515F_GTGCCAGCMGCCGCGGTAA	806R_GGACTACHVGGGTWTCTAAT	V4	V4	TRUE	10.1186/gb-2011-12-5-r50	Moving pictures of the human microbiome	Genome biology
ERR1867389	PRJEB19825	SAMEA103888608	EMP	V4	515F-806R	515F_GTGCCAGCMGCCGCGGTAA	806R_GGACTACHVGGGTWTCTAAT	V4	V4	TRUE	10.1186/gb-2011-12-5-r50	Moving pictures of the human microbiome	Genome biology
ERR1867388	PRJEB19825	SAMEA103888607	EMP	V4	515F-806R	515F_GTGCCAGCMGCCGCGGTAA	806R_GGACTACHVGGGTWTCTAAT	V4	V4	TRUE	10.1186/gb-2011-12-5-r50	Moving pictures of the human microbiome	Genome biology
ERR1867387	PRJEB19825	SAMEA103888605	EMP	V4	515F-806R	515F_GTGCCAGCMGCCGCGGTAA	806R_GGACTACHVGGGTWTCTAAT	V4	V4	TRUE	10.1186/gb-2011-12-5-r50	Moving pictures of the human microbiome	Genome biology
ERR1867386	PRJEB19825	SAMEA103888602	EMP	V4	515F-806R	515F_GTGCCAGCMGCCGCGGTAA	806R_GGACTACHVGGGTWTCTAAT	V4	V4	TRUE	10.1186/gb-2011-12-5-r50	Moving pictures of the human microbiome	Genome biology
ERR1867385	PRJEB19825	SAMEA103888601	EMP	V4	515F-806R	515F_GTGCCAGCMGCCGCGGTAA	806R_GGACTACHVGGGTWTCTAAT	V4	V4	TRUE	10.1186/gb-2011-12-5-r50	Moving pictures of the human microbiome	Genome biology
ERR1867384	PRJEB19825	SAMEA103888599	EMP	V4	515F-806R	515F_GTGCCAGCMGCCGCGGTAA	806R_GGACTACHVGGGTWTCTAAT	V4	V4	TRUE	10.1186/gb-2011-12-5-r50	Moving pictures of the human microbiome	Genome biology
ERR1867383	PRJEB19825	SAMEA103888597	EMP	V4	515F-806R	515F_GTGCCAGCMGCCGCGGTAA	806R_GGACTACHVGGGTWTCTAAT	V4	V4	TRUE	10.1186/gb-2011-12-5-r50	Moving pictures of the human microbiome	Genome biology
ERR1867382	PRJEB19825	SAMEA103888595	EMP	V4	515F-806R	515F_GTGCCAGCMGCCGCGGTAA	806R_GGACTACHVGGGTWTCTAAT	V4	V4	TRUE	10.1186/gb-2011-12-5-r50	Moving pictures of the human microbiome	Genome biology
ERR1867381	PRJEB19825	SAMEA103888593	EMP	V4	515F-806R	515F_GTGCCAGCMGCCGCGGTAA	806R_GGACTACHVGGGTWTCTAAT	V4	V4	TRUE	10.1186/gb-2011-12-5-r50	Moving pictures of the human microbiome	Genome biology
ERR1867380	PRJEB19825	SAMEA103888591	EMP	V4	515F-806R	515F_GTGCCAGCMGCCGCGGTAA	806R_GGACTACHVGGGTWTCTAAT	V4	V4	TRUE	10.1186/gb-2011-12-5-r50	Moving pictures of the human microbiome	Genome biology
ERR1867379	PRJEB19825	SAMEA103888589	EMP	V4	515F-806R	515F_GTGCCAGCMGCCGCGGTAA	806R_GGACTACHVGGGTWTCTAAT	V4	V4	TRUE	10.1186/gb-2011-12-5-r50	Moving pictures of the human microbiome	Genome biology
ERR1867378	PRJEB19825	SAMEA103888587	EMP	V4	515F-806R	515F_GTGCCAGCMGCCGCGGTAA	806R_GGACTACHVGGGTWTCTAAT	V4	V4	TRUE	10.1186/gb-2011-12-5-r50	Moving pictures of the human microbiome	Genome biology
ERR1867377	PRJEB19825	SAMEA103888585	EMP	V4	515F-806R	515F_GTGCCAGCMGCCGCGGTAA	806R_GGACTACHVGGGTWTCTAAT	V4	V4	TRUE	10.1186/gb-2011-12-5-r50	Moving pictures of the human microbiome	Genome biology
ERR1867376	PRJEB19825	SAMEA103888583	EMP	V4	515F-806R	515F_GTGCCAGCMGCCGCGGTAA	806R_GGACTACHVGGGTWTCTAAT	V4	V4	TRUE	10.1186/gb-2011-12-5-r50	Moving pictures of the human microbiome	Genome biology
ERR1867375	PRJEB19825	SAMEA103888581	EMP	V4	515F-806R	515F_GTGCCAGCMGCCGCGGTAA	806R_GGACTACHVGGGTWTCTAAT	V4	V4	TRUE	10.1186/gb-2011-12-5-r50	Moving pictures of the human microbiome	Genome biology
ERR1867374	PRJEB19825	SAMEA103888579	EMP	V4	515F-806R	515F_GTGCCAGCMGCCGCGGTAA	806R_GGACTACHVGGGTWTCTAAT	V4	V4	TRUE	10.1186/gb-2011-12-5-r50	Moving pictures of the human microbiome	Genome biology
ERR1867373	PRJEB19825	SAMEA103888577	EMP	V4	515F-806R	515F_GTGCCAGCMGCCGCGGTAA	806R_GGACTACHVGGGTWTCTAAT	V4	V4	TRUE	10.1186/gb-2011-12-5-r50	Moving pictures of the human microbiome	Genome biology
ERR1867372	PRJEB19825	SAMEA103888575	EMP	V4	515F-806R	515F_GTGCCAGCMGCCGCGGTAA	806R_GGACTACHVGGGTWTCTAAT	V4	V4	TRUE	10.1186/gb-2011-12-5-r50	Moving pictures of the human microbiome	Genome biology
ERR1867371	PRJEB19825	SAMEA103888573	EMP	V4	515F-806R	515F_GTGCCAGCMGCCGCGGTAA	806R_GGACTACHVGGGTWTCTAAT	V4	V4	TRUE	10.1186/gb-2011-12-5-r50	Moving pictures of the human microbiome	Genome biology
ERR1867370	PRJEB19825	SAMEA103888571	EMP	V4	515F-806R	515F_GTGCCAGCMGCCGCGGTAA	806R_GGACTACHVGGGTWTCTAAT	V4	V4	TRUE	10.1186/gb-2011-12-5-r50	Moving pictures of the human microbiome	Genome biology
ERR1867369	PRJEB19825	SAMEA103888569	EMP	V4	515F-806R	515F_GTGCCAGCMGCCGCGGTAA	806R_GGACTACHVGGGTWTCTAAT	V4	V4	TRUE	10.1186/gb-2011-12-5-r50	Moving pictures of the human microbiome	Genome biology
ERR1867368	PRJEB19825	SAMEA103888567	EMP	V4	515F-806R	515F_GTGCCAGCMGCCGCGGTAA	806R_GGACTACHVGGGTWTCTAAT	V4	V4	TRUE	10.1186/gb-2011-12-5-r50	Moving pictures of the human microbiome	Genome biology
ERR1867367	PRJEB19825	SAMEA103888565	EMP	V4	515F-806R	515F_GTGCCAGCMGCCGCGGTAA	806R_GGACTACHVGGGTWTCTAAT	V4	V4	TRUE	10.1186/gb-2011-12-5-r50	Moving pictures of the human microbiome	Genome biology
ERR1867366	PRJEB19825	SAMEA103888564	EMP	V4	515F-806R	515F_GTGCCAGCMGCCGCGGTAA	806R_GGACTACHVGGGTWTCTAAT	V4	V4	TRUE	10.1186/gb-2011-12-5-r50	Moving pictures of the human microbiome	Genome biology
ERR1867365	PRJEB19825	SAMEA103888562	EMP	V4	515F-806R	515F_GTGCCAGCMGCCGCGGTAA	806R_GGACTACHVGGGTWTCTAAT	V4	V4	TRUE	10.1186/gb-2011-12-5-r50	Moving pictures of the human microbiome	Genome biology
ERR1867364	PRJEB19825	SAMEA103888560	EMP	V4	515F-806R	515F_GTGCCAGCMGCCGCGGTAA	806R_GGACTACHVGGGTWTCTAAT	V4	V4	TRUE	10.1186/gb-2011-12-5-r50	Moving pictures of the human microbiome	Genome biology
ERR1867363	PRJEB19825	SAMEA103888558	EMP	V4	515F-806R	515F_GTGCCAGCMGCCGCGGTAA	806R_GGACTACHVGGGTWTCTAAT	V4	V4	TRUE	10.1186/gb-2011-12-5-r50	Moving pictures of the human microbiome	Genome biology
ERR1867362	PRJEB19825	SAMEA103888556	EMP	V4	515F-806R	515F_GTGCCAGCMGCCGCGGTAA	806R_GGACTACHVGGGTWTCTAAT	V4	V4	TRUE	10.1186/gb-2011-12-5-r50	Moving pictures of the human microbiome	Genome biology
ERR1867361	PRJEB19825	SAMEA103888555	EMP	V4	515F-806R	515F_GTGCCAGCMGCCGCGGTAA	806R_GGACTACHVGGGTWTCTAAT	V4	V4	TRUE	10.1186/gb-2011-12-5-r50	Moving pictures of the human microbiome	Genome biology
ERR1867360	PRJEB19825	SAMEA103888552	EMP	V4	515F-806R	515F_GTGCCAGCMGCCGCGGTAA	806R_GGACTACHVGGGTWTCTAAT	V4	V4	TRUE	10.1186/gb-2011-12-5-r50	Moving pictures of the human microbiome	Genome biology
ERR1867359	PRJEB19825	SAMEA103888550	EMP	V4	515F-806R	515F_GTGCCAGCMGCCGCGGTAA	806R_GGACTACHVGGGTWTCTAAT	V4	V4	TRUE	10.1186/gb-2011-12-5-r50	Moving pictures of the human microbiome	Genome biology
ERR1867358	PRJEB19825	SAMEA103888548	EMP	V4	515F-806R	515F_GTGCCAGCMGCCGCGGTAA	806R_GGACTACHVGGGTWTCTAAT	V4	V4	TRUE	10.1186/gb-2011-12-5-r50	Moving pictures of the human microbiome	Genome biology
ERR1867357	PRJEB19825	SAMEA103888546	EMP	V4	515F-806R	515F_GTGCCAGCMGCCGCGGTAA	806R_GGACTACHVGGGTWTCTAAT	V4	V4	TRUE	10.1186/gb-2011-12-5-r50	Moving pictures of the human microbiome	Genome biology
ERR1867356	PRJEB19825	SAMEA103888544	EMP	V4	515F-806R	515F_GTGCCAGCMGCCGCGGTAA	806R_GGACTACHVGGGTWTCTAAT	V4	V4	TRUE	10.1186/gb-2011-12-5-r50	Moving pictures of the human microbiome	Genome biology
ERR1867355	PRJEB19825	SAMEA103888542	EMP	V4	515F-806R	515F_GTGCCAGCMGCCGCGGTAA	806R_GGACTACHVGGGTWTCTAAT	V4	V4	TRUE	10.1186/gb-2011-12-5-r50	Moving pictures of the human microbiome	Genome biology
ERR1867354	PRJEB19825	SAMEA103888540	EMP	V4	515F-806R	515F_GTGCCAGCMGCCGCGGTAA	806R_GGACTACHVGGGTWTCTAAT	V4	V4	TRUE	10.1186/gb-2011-12-5-r50	Moving pictures of the human microbiome	Genome biology
ERR1867353	PRJEB19825	SAMEA103888537	EMP	V4	515F-806R	515F_GTGCCAGCMGCCGCGGTAA	806R_GGACTACHVGGGTWTCTAAT	V4	V4	TRUE	10.1186/gb-2011-12-5-r50	Moving pictures of the human microbiome	Genome biology
ERR1867352	PRJEB19825	SAMEA103888535	EMP	V4	515F-806R	515F_GTGCCAGCMGCCGCGGTAA	806R_GGACTACHVGGGTWTCTAAT	V4	V4	TRUE	10.1186/gb-2011-12-5-r50	Moving pictures of the human microbiome	Genome biology
ERR1867351	PRJEB19825	SAMEA103888533	EMP	V4	515F-806R	515F_GTGCCAGCMGCCGCGGTAA	806R_GGACTACHVGGGTWTCTAAT	V4	V4	TRUE	10.1186/gb-2011-12-5-r50	Moving pictures of the human microbiome	Genome biology
ERR1867350	PRJEB19825	SAMEA103888531	EMP	V4	515F-806R	515F_GTGCCAGCMGCCGCGGTAA	806R_GGACTACHVGGGTWTCTAAT	V4	V4	TRUE	10.1186/gb-2011-12-5-r50	Moving pictures of the human microbiome	Genome biology
ERR1867349	PRJEB19825	SAMEA103888529	EMP	V4	515F-806R	515F_GTGCCAGCMGCCGCGGTAA	806R_GGACTACHVGGGTWTCTAAT	V4	V4	TRUE	10.1186/gb-2011-12-5-r50	Moving pictures of the human microbiome	Genome biology
ERR1867348	PRJEB19825	SAMEA103888527	EMP	V4	515F-806R	515F_GTGCCAGCMGCCGCGGTAA	806R_GGACTACHVGGGTWTCTAAT	V4	V4	TRUE	10.1186/gb-2011-12-5-r50	Moving pictures of the human microbiome	Genome biology
ERR1867347	PRJEB19825	SAMEA103888525	EMP	V4	515F-806R	515F_GTGCCAGCMGCCGCGGTAA	806R_GGACTACHVGGGTWTCTAAT	V4	V4	TRUE	10.1186/gb-2011-12-5-r50	Moving pictures of the human microbiome	Genome biology
ERR1867346	PRJEB19825	SAMEA103888523	EMP	V4	515F-806R	515F_GTGCCAGCMGCCGCGGTAA	806R_GGACTACHVGGGTWTCTAAT	V4	V4	TRUE	10.1186/gb-2011-12-5-r50	Moving pictures of the human microbiome	Genome biology
ERR1867345	PRJEB19825	SAMEA103888521	EMP	V4	515F-806R	515F_GTGCCAGCMGCCGCGGTAA	806R_GGACTACHVGGGTWTCTAAT	V4	V4	TRUE	10.1186/gb-2011-12-5-r50	Moving pictures of the human microbiome	Genome biology
ERR1867344	PRJEB19825	SAMEA103888519	EMP	V4	515F-806R	515F_GTGCCAGCMGCCGCGGTAA	806R_GGACTACHVGGGTWTCTAAT	V4	V4	TRUE	10.1186/gb-2011-12-5-r50	Moving pictures of the human microbiome	Genome biology
ERR1867343	PRJEB19825	SAMEA103888517	EMP	V4	515F-806R	515F_GTGCCAGCMGCCGCGGTAA	806R_GGACTACHVGGGTWTCTAAT	V4	V4	TRUE	10.1186/gb-2011-12-5-r50	Moving pictures of the human microbiome	Genome biology
ERR1867342	PRJEB19825	SAMEA103888515	EMP	V4	515F-806R	515F_GTGCCAGCMGCCGCGGTAA	806R_GGACTACHVGGGTWTCTAAT	V4	V4	TRUE	10.1186/gb-2011-12-5-r50	Moving pictures of the human microbiome	Genome biology
ERR1867341	PRJEB19825	SAMEA103888513	EMP	V4	515F-806R	515F_GTGCCAGCMGCCGCGGTAA	806R_GGACTACHVGGGTWTCTAAT	V4	V4	TRUE	10.1186/gb-2011-12-5-r50	Moving pictures of the human microbiome	Genome biology
ERR1867340	PRJEB19825	SAMEA103888511	EMP	V4	515F-806R	515F_GTGCCAGCMGCCGCGGTAA	806R_GGACTACHVGGGTWTCTAAT	V4	V4	TRUE	10.1186/gb-2011-12-5-r50	Moving pictures of the human microbiome	Genome biology
ERR1867339	PRJEB19825	SAMEA103888509	EMP	V4	515F-806R	515F_GTGCCAGCMGCCGCGGTAA	806R_GGACTACHVGGGTWTCTAAT	V4	V4	TRUE	10.1186/gb-2011-12-5-r50	Moving pictures of the human microbiome	Genome biology
ERR1867338	PRJEB19825	SAMEA103888507	EMP	V4	515F-806R	515F_GTGCCAGCMGCCGCGGTAA	806R_GGACTACHVGGGTWTCTAAT	V4	V4	TRUE	10.1186/gb-2011-12-5-r50	Moving pictures of the human microbiome	Genome biology
ERR1867337	PRJEB19825	SAMEA103888505	EMP	V4	515F-806R	515F_GTGCCAGCMGCCGCGGTAA	806R_GGACTACHVGGGTWTCTAAT	V4	V4	TRUE	10.1186/gb-2011-12-5-r50	Moving pictures of the human microbiome	Genome biology
ERR1867336	PRJEB19825	SAMEA103888503	EMP	V4	515F-806R	515F_GTGCCAGCMGCCGCGGTAA	806R_GGACTACHVGGGTWTCTAAT	V4	V4	TRUE	10.1186/gb-2011-12-5-r50	Moving pictures of the human microbiome	Genome biology
ERR1867335	PRJEB19825	SAMEA103888501	EMP	V4	515F-806R	515F_GTGCCAGCMGCCGCGGTAA	806R_GGACTACHVGGGTWTCTAAT	V4	V4	TRUE	10.1186/gb-2011-12-5-r50	Moving pictures of the human microbiome	Genome biology
ERR1867334	PRJEB19825	SAMEA103888499	EMP	V4	515F-806R	515F_GTGCCAGCMGCCGCGGTAA	806R_GGACTACHVGGGTWTCTAAT	V4	V4	TRUE	10.1186/gb-2011-12-5-r50	Moving pictures of the human microbiome	Genome biology
ERR1867333	PRJEB19825	SAMEA103888497	EMP	V4	515F-806R	515F_GTGCCAGCMGCCGCGGTAA	806R_GGACTACHVGGGTWTCTAAT	V4	V4	TRUE	10.1186/gb-2011-12-5-r50	Moving pictures of the human microbiome	Genome biology
ERR1867332	PRJEB19825	SAMEA103888495	EMP	V4	515F-806R	515F_GTGCCAGCMGCCGCGGTAA	806R_GGACTACHVGGGTWTCTAAT	V4	V4	TRUE	10.1186/gb-2011-12-5-r50	Moving pictures of the human microbiome	Genome biology
ERR1867331	PRJEB19825	SAMEA103888493	EMP	V4	515F-806R	515F_GTGCCAGCMGCCGCGGTAA	806R_GGACTACHVGGGTWTCTAAT	V4	V4	TRUE	10.1186/gb-2011-12-5-r50	Moving pictures of the human microbiome	Genome biology
ERR1867330	PRJEB19825	SAMEA103888490	EMP	V4	515F-806R	515F_GTGCCAGCMGCCGCGGTAA	806R_GGACTACHVGGGTWTCTAAT	V4	V4	TRUE	10.1186/gb-2011-12-5-r50	Moving pictures of the human microbiome	Genome biology
ERR1867329	PRJEB19825	SAMEA103888488	EMP	V4	515F-806R	515F_GTGCCAGCMGCCGCGGTAA	806R_GGACTACHVGGGTWTCTAAT	V4	V4	TRUE	10.1186/gb-2011-12-5-r50	Moving pictures of the human microbiome	Genome biology
ERR1867328	PRJEB19825	SAMEA103888486	EMP	V4	515F-806R	515F_GTGCCAGCMGCCGCGGTAA	806R_GGACTACHVGGGTWTCTAAT	V4	V4	TRUE	10.1186/gb-2011-12-5-r50	Moving pictures of the human microbiome	Genome biology
ERR1867327	PRJEB19825	SAMEA103888484	EMP	V4	515F-806R	515F_GTGCCAGCMGCCGCGGTAA	806R_GGACTACHVGGGTWTCTAAT	V4	V4	TRUE	10.1186/gb-2011-12-5-r50	Moving pictures of the human microbiome	Genome biology
ERR1867326	PRJEB19825	SAMEA103888482	EMP	V4	515F-806R	515F_GTGCCAGCMGCCGCGGTAA	806R_GGACTACHVGGGTWTCTAAT	V4	V4	TRUE	10.1186/gb-2011-12-5-r50	Moving pictures of the human microbiome	Genome biology
ERR1867325	PRJEB19825	SAMEA103888480	EMP	V4	515F-806R	515F_GTGCCAGCMGCCGCGGTAA	806R_GGACTACHVGGGTWTCTAAT	V4	V4	TRUE	10.1186/gb-2011-12-5-r50	Moving pictures of the human microbiome	Genome biology
ERR1867324	PRJEB19825	SAMEA103888478	EMP	V4	515F-806R	515F_GTGCCAGCMGCCGCGGTAA	806R_GGACTACHVGGGTWTCTAAT	V4	V4	TRUE	10.1186/gb-2011-12-5-r50	Moving pictures of the human microbiome	Genome biology
ERR1867323	PRJEB19825	SAMEA103888476	EMP	V4	515F-806R	515F_GTGCCAGCMGCCGCGGTAA	806R_GGACTACHVGGGTWTCTAAT	V4	V4	TRUE	10.1186/gb-2011-12-5-r50	Moving pictures of the human microbiome	Genome biology
ERR1867322	PRJEB19825	SAMEA103888474	EMP	V4	515F-806R	515F_GTGCCAGCMGCCGCGGTAA	806R_GGACTACHVGGGTWTCTAAT	V4	V4	TRUE	10.1186/gb-2011-12-5-r50	Moving pictures of the human microbiome	Genome biology
ERR1867321	PRJEB19825	SAMEA103888472	EMP	V4	515F-806R	515F_GTGCCAGCMGCCGCGGTAA	806R_GGACTACHVGGGTWTCTAAT	V4	V4	TRUE	10.1186/gb-2011-12-5-r50	Moving pictures of the human microbiome	Genome biology
ERR1867320	PRJEB19825	SAMEA103888470	EMP	V4	515F-806R	515F_GTGCCAGCMGCCGCGGTAA	806R_GGACTACHVGGGTWTCTAAT	V4	V4	TRUE	10.1186/gb-2011-12-5-r50	Moving pictures of the human microbiome	Genome biology
ERR1867319	PRJEB19825	SAMEA103888468	EMP	V4	515F-806R	515F_GTGCCAGCMGCCGCGGTAA	806R_GGACTACHVGGGTWTCTAAT	V4	V4	TRUE	10.1186/gb-2011-12-5-r50	Moving pictures of the human microbiome	Genome biology
ERR1867318	PRJEB19825	SAMEA103888466	EMP	V4	515F-806R	515F_GTGCCAGCMGCCGCGGTAA	806R_GGACTACHVGGGTWTCTAAT	V4	V4	TRUE	10.1186/gb-2011-12-5-r50	Moving pictures of the human microbiome	Genome biology
ERR1867317	PRJEB19825	SAMEA103888464	EMP	V4	515F-806R	515F_GTGCCAGCMGCCGCGGTAA	806R_GGACTACHVGGGTWTCTAAT	V4	V4	TRUE	10.1186/gb-2011-12-5-r50	Moving pictures of the human microbiome	Genome biology
ERR1867316	PRJEB19825	SAMEA103888462	EMP	V4	515F-806R	515F_GTGCCAGCMGCCGCGGTAA	806R_GGACTACHVGGGTWTCTAAT	V4	V4	TRUE	10.1186/gb-2011-12-5-r50	Moving pictures of the human microbiome	Genome biology
ERR1867315	PRJEB19825	SAMEA103888460	EMP	V4	515F-806R	515F_GTGCCAGCMGCCGCGGTAA	806R_GGACTACHVGGGTWTCTAAT	V4	V4	TRUE	10.1186/gb-2011-12-5-r50	Moving pictures of the human microbiome	Genome biology
ERR1867314	PRJEB19825	SAMEA103888458	EMP	V4	515F-806R	515F_GTGCCAGCMGCCGCGGTAA	806R_GGACTACHVGGGTWTCTAAT	V4	V4	TRUE	10.1186/gb-2011-12-5-r50	Moving pictures of the human microbiome	Genome biology
ERR1867313	PRJEB19825	SAMEA103888456	EMP	V4	515F-806R	515F_GTGCCAGCMGCCGCGGTAA	806R_GGACTACHVGGGTWTCTAAT	V4	V4	TRUE	10.1186/gb-2011-12-5-r50	Moving pictures of the human microbiome	Genome biology
ERR1867312	PRJEB19825	SAMEA103888454	EMP	V4	515F-806R	515F_GTGCCAGCMGCCGCGGTAA	806R_GGACTACHVGGGTWTCTAAT	V4	V4	TRUE	10.1186/gb-2011-12-5-r50	Moving pictures of the human microbiome	Genome biology
ERR1867311	PRJEB19825	SAMEA103888452	EMP	V4	515F-806R	515F_GTGCCAGCMGCCGCGGTAA	806R_GGACTACHVGGGTWTCTAAT	V4	V4	TRUE	10.1186/gb-2011-12-5-r50	Moving pictures of the human microbiome	Genome biology
ERR1867310	PRJEB19825	SAMEA103888451	EMP	V4	515F-806R	515F_GTGCCAGCMGCCGCGGTAA	806R_GGACTACHVGGGTWTCTAAT	V4	V4	TRUE	10.1186/gb-2011-12-5-r50	Moving pictures of the human microbiome	Genome biology
ERR1867309	PRJEB19825	SAMEA103888449	EMP	V4	515F-806R	515F_GTGCCAGCMGCCGCGGTAA	806R_GGACTACHVGGGTWTCTAAT	V4	V4	TRUE	10.1186/gb-2011-12-5-r50	Moving pictures of the human microbiome	Genome biology
ERR1867308	PRJEB19825	SAMEA103888447	EMP	V4	515F-806R	515F_GTGCCAGCMGCCGCGGTAA	806R_GGACTACHVGGGTWTCTAAT	V4	V4	TRUE	10.1186/gb-2011-12-5-r50	Moving pictures of the human microbiome	Genome biology
ERR1867307	PRJEB19825	SAMEA103888444	EMP	V4	515F-806R	515F_GTGCCAGCMGCCGCGGTAA	806R_GGACTACHVGGGTWTCTAAT	V4	V4	TRUE	10.1186/gb-2011-12-5-r50	Moving pictures of the human microbiome	Genome biology
ERR1867306	PRJEB19825	SAMEA103888443	EMP	V4	515F-806R	515F_GTGCCAGCMGCCGCGGTAA	806R_GGACTACHVGGGTWTCTAAT	V4	V4	TRUE	10.1186/gb-2011-12-5-r50	Moving pictures of the human microbiome	Genome biology
ERR1867305	PRJEB19825	SAMEA103888441	EMP	V4	515F-806R	515F_GTGCCAGCMGCCGCGGTAA	806R_GGACTACHVGGGTWTCTAAT	V4	V4	TRUE	10.1186/gb-2011-12-5-r50	Moving pictures of the human microbiome	Genome biology
ERR1867304	PRJEB19825	SAMEA103888439	EMP	V4	515F-806R	515F_GTGCCAGCMGCCGCGGTAA	806R_GGACTACHVGGGTWTCTAAT	V4	V4	TRUE	10.1186/gb-2011-12-5-r50	Moving pictures of the human microbiome	Genome biology
ERR1867303	PRJEB19825	SAMEA103888437	EMP	V4	515F-806R	515F_GTGCCAGCMGCCGCGGTAA	806R_GGACTACHVGGGTWTCTAAT	V4	V4	TRUE	10.1186/gb-2011-12-5-r50	Moving pictures of the human microbiome	Genome biology
ERR1867302	PRJEB19825	SAMEA103888435	EMP	V4	515F-806R	515F_GTGCCAGCMGCCGCGGTAA	806R_GGACTACHVGGGTWTCTAAT	V4	V4	TRUE	10.1186/gb-2011-12-5-r50	Moving pictures of the human microbiome	Genome biology
ERR1867301	PRJEB19825	SAMEA103888433	EMP	V4	515F-806R	515F_GTGCCAGCMGCCGCGGTAA	806R_GGACTACHVGGGTWTCTAAT	V4	V4	TRUE	10.1186/gb-2011-12-5-r50	Moving pictures of the human microbiome	Genome biology
ERR1867300	PRJEB19825	SAMEA103888431	EMP	V4	515F-806R	515F_GTGCCAGCMGCCGCGGTAA	806R_GGACTACHVGGGTWTCTAAT	V4	V4	TRUE	10.1186/gb-2011-12-5-r50	Moving pictures of the human microbiome	Genome biology
ERR1867299	PRJEB19825	SAMEA103888429	EMP	V4	515F-806R	515F_GTGCCAGCMGCCGCGGTAA	806R_GGACTACHVGGGTWTCTAAT	V4	V4	TRUE	10.1186/gb-2011-12-5-r50	Moving pictures of the human microbiome	Genome biology
ERR1867298	PRJEB19825	SAMEA103888427	EMP	V4	515F-806R	515F_GTGCCAGCMGCCGCGGTAA	806R_GGACTACHVGGGTWTCTAAT	V4	V4	TRUE	10.1186/gb-2011-12-5-r50	Moving pictures of the human microbiome	Genome biology
ERR1867297	PRJEB19825	SAMEA103888426	EMP	V4	515F-806R	515F_GTGCCAGCMGCCGCGGTAA	806R_GGACTACHVGGGTWTCTAAT	V4	V4	TRUE	10.1186/gb-2011-12-5-r50	Moving pictures of the human microbiome	Genome biology
ERR1867296	PRJEB19825	SAMEA103888424	EMP	V4	515F-806R	515F_GTGCCAGCMGCCGCGGTAA	806R_GGACTACHVGGGTWTCTAAT	V4	V4	TRUE	10.1186/gb-2011-12-5-r50	Moving pictures of the human microbiome	Genome biology
ERR1867295	PRJEB19825	SAMEA103888422	EMP	V4	515F-806R	515F_GTGCCAGCMGCCGCGGTAA	806R_GGACTACHVGGGTWTCTAAT	V4	V4	TRUE	10.1186/gb-2011-12-5-r50	Moving pictures of the human microbiome	Genome biology
ERR1867294	PRJEB19825	SAMEA103888420	EMP	V4	515F-806R	515F_GTGCCAGCMGCCGCGGTAA	806R_GGACTACHVGGGTWTCTAAT	V4	V4	TRUE	10.1186/gb-2011-12-5-r50	Moving pictures of the human microbiome	Genome biology
ERR1867293	PRJEB19825	SAMEA103888418	EMP	V4	515F-806R	515F_GTGCCAGCMGCCGCGGTAA	806R_GGACTACHVGGGTWTCTAAT	V4	V4	TRUE	10.1186/gb-2011-12-5-r50	Moving pictures of the human microbiome	Genome biology
ERR1867292	PRJEB19825	SAMEA103888416	EMP	V4	515F-806R	515F_GTGCCAGCMGCCGCGGTAA	806R_GGACTACHVGGGTWTCTAAT	V4	V4	TRUE	10.1186/gb-2011-12-5-r50	Moving pictures of the human microbiome	Genome biology
ERR1867291	PRJEB19825	SAMEA103888415	EMP	V4	515F-806R	515F_GTGCCAGCMGCCGCGGTAA	806R_GGACTACHVGGGTWTCTAAT	V4	V4	TRUE	10.1186/gb-2011-12-5-r50	Moving pictures of the human microbiome	Genome biology
ERR1867290	PRJEB19825	SAMEA103888413	EMP	V4	515F-806R	515F_GTGCCAGCMGCCGCGGTAA	806R_GGACTACHVGGGTWTCTAAT	V4	V4	TRUE	10.1186/gb-2011-12-5-r50	Moving pictures of the human microbiome	Genome biology
ERR1867289	PRJEB19825	SAMEA103888411	EMP	V4	515F-806R	515F_GTGCCAGCMGCCGCGGTAA	806R_GGACTACHVGGGTWTCTAAT	V4	V4	TRUE	10.1186/gb-2011-12-5-r50	Moving pictures of the human microbiome	Genome biology
ERR1867288	PRJEB19825	SAMEA103888409	EMP	V4	515F-806R	515F_GTGCCAGCMGCCGCGGTAA	806R_GGACTACHVGGGTWTCTAAT	V4	V4	TRUE	10.1186/gb-2011-12-5-r50	Moving pictures of the human microbiome	Genome biology
ERR1867287	PRJEB19825	SAMEA103888407	EMP	V4	515F-806R	515F_GTGCCAGCMGCCGCGGTAA	806R_GGACTACHVGGGTWTCTAAT	V4	V4	TRUE	10.1186/gb-2011-12-5-r50	Moving pictures of the human microbiome	Genome biology
ERR1867286	PRJEB19825	SAMEA103888405	EMP	V4	515F-806R	515F_GTGCCAGCMGCCGCGGTAA	806R_GGACTACHVGGGTWTCTAAT	V4	V4	TRUE	10.1186/gb-2011-12-5-r50	Moving pictures of the human microbiome	Genome biology
ERR1867285	PRJEB19825	SAMEA103888403	EMP	V4	515F-806R	515F_GTGCCAGCMGCCGCGGTAA	806R_GGACTACHVGGGTWTCTAAT	V4	V4	TRUE	10.1186/gb-2011-12-5-r50	Moving pictures of the human microbiome	Genome biology
ERR1867284	PRJEB19825	SAMEA103888401	EMP	V4	515F-806R	515F_GTGCCAGCMGCCGCGGTAA	806R_GGACTACHVGGGTWTCTAAT	V4	V4	TRUE	10.1186/gb-2011-12-5-r50	Moving pictures of the human microbiome	Genome biology
ERR1867283	PRJEB19825	SAMEA103888398	EMP	V4	515F-806R	515F_GTGCCAGCMGCCGCGGTAA	806R_GGACTACHVGGGTWTCTAAT	V4	V4	TRUE	10.1186/gb-2011-12-5-r50	Moving pictures of the human microbiome	Genome biology
ERR1867282	PRJEB19825	SAMEA103888397	EMP	V4	515F-806R	515F_GTGCCAGCMGCCGCGGTAA	806R_GGACTACHVGGGTWTCTAAT	V4	V4	TRUE	10.1186/gb-2011-12-5-r50	Moving pictures of the human microbiome	Genome biology
ERR1867281	PRJEB19825	SAMEA103888395	EMP	V4	515F-806R	515F_GTGCCAGCMGCCGCGGTAA	806R_GGACTACHVGGGTWTCTAAT	V4	V4	TRUE	10.1186/gb-2011-12-5-r50	Moving pictures of the human microbiome	Genome biology
ERR1867280	PRJEB19825	SAMEA103888393	EMP	V4	515F-806R	515F_GTGCCAGCMGCCGCGGTAA	806R_GGACTACHVGGGTWTCTAAT	V4	V4	TRUE	10.1186/gb-2011-12-5-r50	Moving pictures of the human microbiome	Genome biology
ERR1867279	PRJEB19825	SAMEA103888390	EMP	V4	515F-806R	515F_GTGCCAGCMGCCGCGGTAA	806R_GGACTACHVGGGTWTCTAAT	V4	V4	TRUE	10.1186/gb-2011-12-5-r50	Moving pictures of the human microbiome	Genome biology
ERR1867278	PRJEB19825	SAMEA103888388	EMP	V4	515F-806R	515F_GTGCCAGCMGCCGCGGTAA	806R_GGACTACHVGGGTWTCTAAT	V4	V4	TRUE	10.1186/gb-2011-12-5-r50	Moving pictures of the human microbiome	Genome biology
ERR1867277	PRJEB19825	SAMEA103888386	EMP	V4	515F-806R	515F_GTGCCAGCMGCCGCGGTAA	806R_GGACTACHVGGGTWTCTAAT	V4	V4	TRUE	10.1186/gb-2011-12-5-r50	Moving pictures of the human microbiome	Genome biology
ERR1867276	PRJEB19825	SAMEA103888385	EMP	V4	515F-806R	515F_GTGCCAGCMGCCGCGGTAA	806R_GGACTACHVGGGTWTCTAAT	V4	V4	TRUE	10.1186/gb-2011-12-5-r50	Moving pictures of the human microbiome	Genome biology
ERR1867275	PRJEB19825	SAMEA103888383	EMP	V4	515F-806R	515F_GTGCCAGCMGCCGCGGTAA	806R_GGACTACHVGGGTWTCTAAT	V4	V4	TRUE	10.1186/gb-2011-12-5-r50	Moving pictures of the human microbiome	Genome biology
ERR1867274	PRJEB19825	SAMEA103888381	EMP	V4	515F-806R	515F_GTGCCAGCMGCCGCGGTAA	806R_GGACTACHVGGGTWTCTAAT	V4	V4	TRUE	10.1186/gb-2011-12-5-r50	Moving pictures of the human microbiome	Genome biology
ERR1867273	PRJEB19825	SAMEA103888379	EMP	V4	515F-806R	515F_GTGCCAGCMGCCGCGGTAA	806R_GGACTACHVGGGTWTCTAAT	V4	V4	TRUE	10.1186/gb-2011-12-5-r50	Moving pictures of the human microbiome	Genome biology
ERR1867272	PRJEB19825	SAMEA103888377	EMP	V4	515F-806R	515F_GTGCCAGCMGCCGCGGTAA	806R_GGACTACHVGGGTWTCTAAT	V4	V4	TRUE	10.1186/gb-2011-12-5-r50	Moving pictures of the human microbiome	Genome biology
ERR1867271	PRJEB19825	SAMEA103888375	EMP	V4	515F-806R	515F_GTGCCAGCMGCCGCGGTAA	806R_GGACTACHVGGGTWTCTAAT	V4	V4	TRUE	10.1186/gb-2011-12-5-r50	Moving pictures of the human microbiome	Genome biology
ERR1867270	PRJEB19825	SAMEA103888373	EMP	V4	515F-806R	515F_GTGCCAGCMGCCGCGGTAA	806R_GGACTACHVGGGTWTCTAAT	V4	V4	TRUE	10.1186/gb-2011-12-5-r50	Moving pictures of the human microbiome	Genome biology
ERR1867269	PRJEB19825	SAMEA103888371	EMP	V4	515F-806R	515F_GTGCCAGCMGCCGCGGTAA	806R_GGACTACHVGGGTWTCTAAT	V4	V4	TRUE	10.1186/gb-2011-12-5-r50	Moving pictures of the human microbiome	Genome biology
ERR1867268	PRJEB19825	SAMEA103888368	EMP	V4	515F-806R	515F_GTGCCAGCMGCCGCGGTAA	806R_GGACTACHVGGGTWTCTAAT	V4	V4	TRUE	10.1186/gb-2011-12-5-r50	Moving pictures of the human microbiome	Genome biology
ERR1867267	PRJEB19825	SAMEA103888365	EMP	V4	515F-806R	515F_GTGCCAGCMGCCGCGGTAA	806R_GGACTACHVGGGTWTCTAAT	V4	V4	TRUE	10.1186/gb-2011-12-5-r50	Moving pictures of the human microbiome	Genome biology
ERR1867266	PRJEB19825	SAMEA103888363	EMP	V4	515F-806R	515F_GTGCCAGCMGCCGCGGTAA	806R_GGACTACHVGGGTWTCTAAT	V4	V4	TRUE	10.1186/gb-2011-12-5-r50	Moving pictures of the human microbiome	Genome biology
ERR1867265	PRJEB19825	SAMEA103888361	EMP	V4	515F-806R	515F_GTGCCAGCMGCCGCGGTAA	806R_GGACTACHVGGGTWTCTAAT	V4	V4	TRUE	10.1186/gb-2011-12-5-r50	Moving pictures of the human microbiome	Genome biology
ERR1867264	PRJEB19825	SAMEA103888359	EMP	V4	515F-806R	515F_GTGCCAGCMGCCGCGGTAA	806R_GGACTACHVGGGTWTCTAAT	V4	V4	TRUE	10.1186/gb-2011-12-5-r50	Moving pictures of the human microbiome	Genome biology
ERR1867263	PRJEB19825	SAMEA103888357	EMP	V4	515F-806R	515F_GTGCCAGCMGCCGCGGTAA	806R_GGACTACHVGGGTWTCTAAT	V4	V4	TRUE	10.1186/gb-2011-12-5-r50	Moving pictures of the human microbiome	Genome biology
ERR1867262	PRJEB19825	SAMEA103888355	EMP	V4	515F-806R	515F_GTGCCAGCMGCCGCGGTAA	806R_GGACTACHVGGGTWTCTAAT	V4	V4	TRUE	10.1186/gb-2011-12-5-r50	Moving pictures of the human microbiome	Genome biology
ERR1867261	PRJEB19825	SAMEA103888353	EMP	V4	515F-806R	515F_GTGCCAGCMGCCGCGGTAA	806R_GGACTACHVGGGTWTCTAAT	V4	V4	TRUE	10.1186/gb-2011-12-5-r50	Moving pictures of the human microbiome	Genome biology
ERR1867260	PRJEB19825	SAMEA103888351	EMP	V4	515F-806R	515F_GTGCCAGCMGCCGCGGTAA	806R_GGACTACHVGGGTWTCTAAT	V4	V4	TRUE	10.1186/gb-2011-12-5-r50	Moving pictures of the human microbiome	Genome biology
ERR1867259	PRJEB19825	SAMEA103888348	EMP	V4	515F-806R	515F_GTGCCAGCMGCCGCGGTAA	806R_GGACTACHVGGGTWTCTAAT	V4	V4	TRUE	10.1186/gb-2011-12-5-r50	Moving pictures of the human microbiome	Genome biology
ERR1867258	PRJEB19825	SAMEA103888346	EMP	V4	515F-806R	515F_GTGCCAGCMGCCGCGGTAA	806R_GGACTACHVGGGTWTCTAAT	V4	V4	TRUE	10.1186/gb-2011-12-5-r50	Moving pictures of the human microbiome	Genome biology
ERR1867257	PRJEB19825	SAMEA103888344	EMP	V4	515F-806R	515F_GTGCCAGCMGCCGCGGTAA	806R_GGACTACHVGGGTWTCTAAT	V4	V4	TRUE	10.1186/gb-2011-12-5-r50	Moving pictures of the human microbiome	Genome biology
ERR1867256	PRJEB19825	SAMEA103888342	EMP	V4	515F-806R	515F_GTGCCAGCMGCCGCGGTAA	806R_GGACTACHVGGGTWTCTAAT	V4	V4	TRUE	10.1186/gb-2011-12-5-r50	Moving pictures of the human microbiome	Genome biology
ERR1867255	PRJEB19825	SAMEA103888340	EMP	V4	515F-806R	515F_GTGCCAGCMGCCGCGGTAA	806R_GGACTACHVGGGTWTCTAAT	V4	V4	TRUE	10.1186/gb-2011-12-5-r50	Moving pictures of the human microbiome	Genome biology
ERR1867254	PRJEB19825	SAMEA103888338	EMP	V4	515F-806R	515F_GTGCCAGCMGCCGCGGTAA	806R_GGACTACHVGGGTWTCTAAT	V4	V4	TRUE	10.1186/gb-2011-12-5-r50	Moving pictures of the human microbiome	Genome biology
ERR1867253	PRJEB19825	SAMEA103888336	EMP	V4	515F-806R	515F_GTGCCAGCMGCCGCGGTAA	806R_GGACTACHVGGGTWTCTAAT	V4	V4	TRUE	10.1186/gb-2011-12-5-r50	Moving pictures of the human microbiome	Genome biology
ERR1867252	PRJEB19825	SAMEA103888334	EMP	V4	515F-806R	515F_GTGCCAGCMGCCGCGGTAA	806R_GGACTACHVGGGTWTCTAAT	V4	V4	TRUE	10.1186/gb-2011-12-5-r50	Moving pictures of the human microbiome	Genome biology
ERR1867251	PRJEB19825	SAMEA103888332	EMP	V4	515F-806R	515F_GTGCCAGCMGCCGCGGTAA	806R_GGACTACHVGGGTWTCTAAT	V4	V4	TRUE	10.1186/gb-2011-12-5-r50	Moving pictures of the human microbiome	Genome biology
ERR1867250	PRJEB19825	SAMEA103888330	EMP	V4	515F-806R	515F_GTGCCAGCMGCCGCGGTAA	806R_GGACTACHVGGGTWTCTAAT	V4	V4	TRUE	10.1186/gb-2011-12-5-r50	Moving pictures of the human microbiome	Genome biology
ERR1867249	PRJEB19825	SAMEA103888328	EMP	V4	515F-806R	515F_GTGCCAGCMGCCGCGGTAA	806R_GGACTACHVGGGTWTCTAAT	V4	V4	TRUE	10.1186/gb-2011-12-5-r50	Moving pictures of the human microbiome	Genome biology
ERR1867248	PRJEB19825	SAMEA103888326	EMP	V4	515F-806R	515F_GTGCCAGCMGCCGCGGTAA	806R_GGACTACHVGGGTWTCTAAT	V4	V4	TRUE	10.1186/gb-2011-12-5-r50	Moving pictures of the human microbiome	Genome biology
ERR1867247	PRJEB19825	SAMEA103888324	EMP	V4	515F-806R	515F_GTGCCAGCMGCCGCGGTAA	806R_GGACTACHVGGGTWTCTAAT	V4	V4	TRUE	10.1186/gb-2011-12-5-r50	Moving pictures of the human microbiome	Genome biology
ERR1867246	PRJEB19825	SAMEA103888322	EMP	V4	515F-806R	515F_GTGCCAGCMGCCGCGGTAA	806R_GGACTACHVGGGTWTCTAAT	V4	V4	TRUE	10.1186/gb-2011-12-5-r50	Moving pictures of the human microbiome	Genome biology
ERR1867245	PRJEB19825	SAMEA103888321	EMP	V4	515F-806R	515F_GTGCCAGCMGCCGCGGTAA	806R_GGACTACHVGGGTWTCTAAT	V4	V4	TRUE	10.1186/gb-2011-12-5-r50	Moving pictures of the human microbiome	Genome biology
ERR1867244	PRJEB19825	SAMEA103888318	EMP	V4	515F-806R	515F_GTGCCAGCMGCCGCGGTAA	806R_GGACTACHVGGGTWTCTAAT	V4	V4	TRUE	10.1186/gb-2011-12-5-r50	Moving pictures of the human microbiome	Genome biology
ERR1867243	PRJEB19825	SAMEA103888315	EMP	V4	515F-806R	515F_GTGCCAGCMGCCGCGGTAA	806R_GGACTACHVGGGTWTCTAAT	V4	V4	TRUE	10.1186/gb-2011-12-5-r50	Moving pictures of the human microbiome	Genome biology
ERR1867242	PRJEB19825	SAMEA103888313	EMP	V4	515F-806R	515F_GTGCCAGCMGCCGCGGTAA	806R_GGACTACHVGGGTWTCTAAT	V4	V4	TRUE	10.1186/gb-2011-12-5-r50	Moving pictures of the human microbiome	Genome biology
ERR1867241	PRJEB19825	SAMEA103888311	EMP	V4	515F-806R	515F_GTGCCAGCMGCCGCGGTAA	806R_GGACTACHVGGGTWTCTAAT	V4	V4	TRUE	10.1186/gb-2011-12-5-r50	Moving pictures of the human microbiome	Genome biology
ERR1867240	PRJEB19825	SAMEA103888309	EMP	V4	515F-806R	515F_GTGCCAGCMGCCGCGGTAA	806R_GGACTACHVGGGTWTCTAAT	V4	V4	TRUE	10.1186/gb-2011-12-5-r50	Moving pictures of the human microbiome	Genome biology
ERR1867239	PRJEB19825	SAMEA103888307	EMP	V4	515F-806R	515F_GTGCCAGCMGCCGCGGTAA	806R_GGACTACHVGGGTWTCTAAT	V4	V4	TRUE	10.1186/gb-2011-12-5-r50	Moving pictures of the human microbiome	Genome biology
ERR1867238	PRJEB19825	SAMEA103888305	EMP	V4	515F-806R	515F_GTGCCAGCMGCCGCGGTAA	806R_GGACTACHVGGGTWTCTAAT	V4	V4	TRUE	10.1186/gb-2011-12-5-r50	Moving pictures of the human microbiome	Genome biology
ERR1867237	PRJEB19825	SAMEA103888304	EMP	V4	515F-806R	515F_GTGCCAGCMGCCGCGGTAA	806R_GGACTACHVGGGTWTCTAAT	V4	V4	TRUE	10.1186/gb-2011-12-5-r50	Moving pictures of the human microbiome	Genome biology
ERR1867236	PRJEB19825	SAMEA103888301	EMP	V4	515F-806R	515F_GTGCCAGCMGCCGCGGTAA	806R_GGACTACHVGGGTWTCTAAT	V4	V4	TRUE	10.1186/gb-2011-12-5-r50	Moving pictures of the human microbiome	Genome biology
ERR1867235	PRJEB19825	SAMEA103888299	EMP	V4	515F-806R	515F_GTGCCAGCMGCCGCGGTAA	806R_GGACTACHVGGGTWTCTAAT	V4	V4	TRUE	10.1186/gb-2011-12-5-r50	Moving pictures of the human microbiome	Genome biology
ERR1867234	PRJEB19825	SAMEA103888297	EMP	V4	515F-806R	515F_GTGCCAGCMGCCGCGGTAA	806R_GGACTACHVGGGTWTCTAAT	V4	V4	TRUE	10.1186/gb-2011-12-5-r50	Moving pictures of the human microbiome	Genome biology
ERR1867233	PRJEB19825	SAMEA103888295	EMP	V4	515F-806R	515F_GTGCCAGCMGCCGCGGTAA	806R_GGACTACHVGGGTWTCTAAT	V4	V4	TRUE	10.1186/gb-2011-12-5-r50	Moving pictures of the human microbiome	Genome biology
ERR1867232	PRJEB19825	SAMEA103888293	EMP	V4	515F-806R	515F_GTGCCAGCMGCCGCGGTAA	806R_GGACTACHVGGGTWTCTAAT	V4	V4	TRUE	10.1186/gb-2011-12-5-r50	Moving pictures of the human microbiome	Genome biology
ERR1867231	PRJEB19825	SAMEA103888292	EMP	V4	515F-806R	515F_GTGCCAGCMGCCGCGGTAA	806R_GGACTACHVGGGTWTCTAAT	V4	V4	TRUE	10.1186/gb-2011-12-5-r50	Moving pictures of the human microbiome	Genome biology
ERR1867230	PRJEB19825	SAMEA103888290	EMP	V4	515F-806R	515F_GTGCCAGCMGCCGCGGTAA	806R_GGACTACHVGGGTWTCTAAT	V4	V4	TRUE	10.1186/gb-2011-12-5-r50	Moving pictures of the human microbiome	Genome biology
ERR1867229	PRJEB19825	SAMEA103888288	EMP	V4	515F-806R	515F_GTGCCAGCMGCCGCGGTAA	806R_GGACTACHVGGGTWTCTAAT	V4	V4	TRUE	10.1186/gb-2011-12-5-r50	Moving pictures of the human microbiome	Genome biology
ERR1867228	PRJEB19825	SAMEA103888286	EMP	V4	515F-806R	515F_GTGCCAGCMGCCGCGGTAA	806R_GGACTACHVGGGTWTCTAAT	V4	V4	TRUE	10.1186/gb-2011-12-5-r50	Moving pictures of the human microbiome	Genome biology
ERR1867227	PRJEB19825	SAMEA103888284	EMP	V4	515F-806R	515F_GTGCCAGCMGCCGCGGTAA	806R_GGACTACHVGGGTWTCTAAT	V4	V4	TRUE	10.1186/gb-2011-12-5-r50	Moving pictures of the human microbiome	Genome biology
ERR1867226	PRJEB19825	SAMEA103888282	EMP	V4	515F-806R	515F_GTGCCAGCMGCCGCGGTAA	806R_GGACTACHVGGGTWTCTAAT	V4	V4	TRUE	10.1186/gb-2011-12-5-r50	Moving pictures of the human microbiome	Genome biology
ERR1867225	PRJEB19825	SAMEA103888279	EMP	V4	515F-806R	515F_GTGCCAGCMGCCGCGGTAA	806R_GGACTACHVGGGTWTCTAAT	V4	V4	TRUE	10.1186/gb-2011-12-5-r50	Moving pictures of the human microbiome	Genome biology
ERR1867224	PRJEB19825	SAMEA103888278	EMP	V4	515F-806R	515F_GTGCCAGCMGCCGCGGTAA	806R_GGACTACHVGGGTWTCTAAT	V4	V4	TRUE	10.1186/gb-2011-12-5-r50	Moving pictures of the human microbiome	Genome biology
ERR1867223	PRJEB19825	SAMEA103888276	EMP	V4	515F-806R	515F_GTGCCAGCMGCCGCGGTAA	806R_GGACTACHVGGGTWTCTAAT	V4	V4	TRUE	10.1186/gb-2011-12-5-r50	Moving pictures of the human microbiome	Genome biology
ERR1867222	PRJEB19825	SAMEA103888274	EMP	V4	515F-806R	515F_GTGCCAGCMGCCGCGGTAA	806R_GGACTACHVGGGTWTCTAAT	V4	V4	TRUE	10.1186/gb-2011-12-5-r50	Moving pictures of the human microbiome	Genome biology
ERR1867221	PRJEB19825	SAMEA103888272	EMP	V4	515F-806R	515F_GTGCCAGCMGCCGCGGTAA	806R_GGACTACHVGGGTWTCTAAT	V4	V4	TRUE	10.1186/gb-2011-12-5-r50	Moving pictures of the human microbiome	Genome biology
ERR1867220	PRJEB19825	SAMEA103888270	EMP	V4	515F-806R	515F_GTGCCAGCMGCCGCGGTAA	806R_GGACTACHVGGGTWTCTAAT	V4	V4	TRUE	10.1186/gb-2011-12-5-r50	Moving pictures of the human microbiome	Genome biology
ERR1867219	PRJEB19825	SAMEA103888268	EMP	V4	515F-806R	515F_GTGCCAGCMGCCGCGGTAA	806R_GGACTACHVGGGTWTCTAAT	V4	V4	TRUE	10.1186/gb-2011-12-5-r50	Moving pictures of the human microbiome	Genome biology
ERR1867218	PRJEB19825	SAMEA103888265	EMP	V4	515F-806R	515F_GTGCCAGCMGCCGCGGTAA	806R_GGACTACHVGGGTWTCTAAT	V4	V4	TRUE	10.1186/gb-2011-12-5-r50	Moving pictures of the human microbiome	Genome biology
ERR1867217	PRJEB19825	SAMEA103888263	EMP	V4	515F-806R	515F_GTGCCAGCMGCCGCGGTAA	806R_GGACTACHVGGGTWTCTAAT	V4	V4	TRUE	10.1186/gb-2011-12-5-r50	Moving pictures of the human microbiome	Genome biology
ERR1867216	PRJEB19825	SAMEA103888261	EMP	V4	515F-806R	515F_GTGCCAGCMGCCGCGGTAA	806R_GGACTACHVGGGTWTCTAAT	V4	V4	TRUE	10.1186/gb-2011-12-5-r50	Moving pictures of the human microbiome	Genome biology
ERR1867215	PRJEB19825	SAMEA103888259	EMP	V4	515F-806R	515F_GTGCCAGCMGCCGCGGTAA	806R_GGACTACHVGGGTWTCTAAT	V4	V4	TRUE	10.1186/gb-2011-12-5-r50	Moving pictures of the human microbiome	Genome biology
ERR1867214	PRJEB19825	SAMEA103888257	EMP	V4	515F-806R	515F_GTGCCAGCMGCCGCGGTAA	806R_GGACTACHVGGGTWTCTAAT	V4	V4	TRUE	10.1186/gb-2011-12-5-r50	Moving pictures of the human microbiome	Genome biology
ERR1867213	PRJEB19825	SAMEA103888255	EMP	V4	515F-806R	515F_GTGCCAGCMGCCGCGGTAA	806R_GGACTACHVGGGTWTCTAAT	V4	V4	TRUE	10.1186/gb-2011-12-5-r50	Moving pictures of the human microbiome	Genome biology
ERR1867212	PRJEB19825	SAMEA103888252	EMP	V4	515F-806R	515F_GTGCCAGCMGCCGCGGTAA	806R_GGACTACHVGGGTWTCTAAT	V4	V4	TRUE	10.1186/gb-2011-12-5-r50	Moving pictures of the human microbiome	Genome biology
ERR1867211	PRJEB19825	SAMEA103888250	EMP	V4	515F-806R	515F_GTGCCAGCMGCCGCGGTAA	806R_GGACTACHVGGGTWTCTAAT	V4	V4	TRUE	10.1186/gb-2011-12-5-r50	Moving pictures of the human microbiome	Genome biology
ERR1867210	PRJEB19825	SAMEA103888247	EMP	V4	515F-806R	515F_GTGCCAGCMGCCGCGGTAA	806R_GGACTACHVGGGTWTCTAAT	V4	V4	TRUE	10.1186/gb-2011-12-5-r50	Moving pictures of the human microbiome	Genome biology
ERR1867209	PRJEB19825	SAMEA103888245	EMP	V4	515F-806R	515F_GTGCCAGCMGCCGCGGTAA	806R_GGACTACHVGGGTWTCTAAT	V4	V4	TRUE	10.1186/gb-2011-12-5-r50	Moving pictures of the human microbiome	Genome biology
ERR1867208	PRJEB19825	SAMEA103888242	EMP	V4	515F-806R	515F_GTGCCAGCMGCCGCGGTAA	806R_GGACTACHVGGGTWTCTAAT	V4	V4	TRUE	10.1186/gb-2011-12-5-r50	Moving pictures of the human microbiome	Genome biology
ERR1867207	PRJEB19825	SAMEA103888241	EMP	V4	515F-806R	515F_GTGCCAGCMGCCGCGGTAA	806R_GGACTACHVGGGTWTCTAAT	V4	V4	TRUE	10.1186/gb-2011-12-5-r50	Moving pictures of the human microbiome	Genome biology
ERR1867206	PRJEB19825	SAMEA103888239	EMP	V4	515F-806R	515F_GTGCCAGCMGCCGCGGTAA	806R_GGACTACHVGGGTWTCTAAT	V4	V4	TRUE	10.1186/gb-2011-12-5-r50	Moving pictures of the human microbiome	Genome biology
ERR1867205	PRJEB19825	SAMEA103888237	EMP	V4	515F-806R	515F_GTGCCAGCMGCCGCGGTAA	806R_GGACTACHVGGGTWTCTAAT	V4	V4	TRUE	10.1186/gb-2011-12-5-r50	Moving pictures of the human microbiome	Genome biology
ERR1867204	PRJEB19825	SAMEA103888235	EMP	V4	515F-806R	515F_GTGCCAGCMGCCGCGGTAA	806R_GGACTACHVGGGTWTCTAAT	V4	V4	TRUE	10.1186/gb-2011-12-5-r50	Moving pictures of the human microbiome	Genome biology
ERR1867203	PRJEB19825	SAMEA103888233	EMP	V4	515F-806R	515F_GTGCCAGCMGCCGCGGTAA	806R_GGACTACHVGGGTWTCTAAT	V4	V4	TRUE	10.1186/gb-2011-12-5-r50	Moving pictures of the human microbiome	Genome biology
ERR1867202	PRJEB19825	SAMEA103888231	EMP	V4	515F-806R	515F_GTGCCAGCMGCCGCGGTAA	806R_GGACTACHVGGGTWTCTAAT	V4	V4	TRUE	10.1186/gb-2011-12-5-r50	Moving pictures of the human microbiome	Genome biology
ERR1867201	PRJEB19825	SAMEA103888228	EMP	V4	515F-806R	515F_GTGCCAGCMGCCGCGGTAA	806R_GGACTACHVGGGTWTCTAAT	V4	V4	TRUE	10.1186/gb-2011-12-5-r50	Moving pictures of the human microbiome	Genome biology
ERR1867200	PRJEB19825	SAMEA103888227	EMP	V4	515F-806R	515F_GTGCCAGCMGCCGCGGTAA	806R_GGACTACHVGGGTWTCTAAT	V4	V4	TRUE	10.1186/gb-2011-12-5-r50	Moving pictures of the human microbiome	Genome biology
ERR1867199	PRJEB19825	SAMEA103888225	EMP	V4	515F-806R	515F_GTGCCAGCMGCCGCGGTAA	806R_GGACTACHVGGGTWTCTAAT	V4	V4	TRUE	10.1186/gb-2011-12-5-r50	Moving pictures of the human microbiome	Genome biology
ERR1867198	PRJEB19825	SAMEA103888223	EMP	V4	515F-806R	515F_GTGCCAGCMGCCGCGGTAA	806R_GGACTACHVGGGTWTCTAAT	V4	V4	TRUE	10.1186/gb-2011-12-5-r50	Moving pictures of the human microbiome	Genome biology
ERR1867197	PRJEB19825	SAMEA103888221	EMP	V4	515F-806R	515F_GTGCCAGCMGCCGCGGTAA	806R_GGACTACHVGGGTWTCTAAT	V4	V4	TRUE	10.1186/gb-2011-12-5-r50	Moving pictures of the human microbiome	Genome biology
ERR1867196	PRJEB19825	SAMEA103888218	EMP	V4	515F-806R	515F_GTGCCAGCMGCCGCGGTAA	806R_GGACTACHVGGGTWTCTAAT	V4	V4	TRUE	10.1186/gb-2011-12-5-r50	Moving pictures of the human microbiome	Genome biology
ERR1867195	PRJEB19825	SAMEA103888216	EMP	V4	515F-806R	515F_GTGCCAGCMGCCGCGGTAA	806R_GGACTACHVGGGTWTCTAAT	V4	V4	TRUE	10.1186/gb-2011-12-5-r50	Moving pictures of the human microbiome	Genome biology
ERR1867194	PRJEB19825	SAMEA103888214	EMP	V4	515F-806R	515F_GTGCCAGCMGCCGCGGTAA	806R_GGACTACHVGGGTWTCTAAT	V4	V4	TRUE	10.1186/gb-2011-12-5-r50	Moving pictures of the human microbiome	Genome biology
ERR1867193	PRJEB19825	SAMEA103888212	EMP	V4	515F-806R	515F_GTGCCAGCMGCCGCGGTAA	806R_GGACTACHVGGGTWTCTAAT	V4	V4	TRUE	10.1186/gb-2011-12-5-r50	Moving pictures of the human microbiome	Genome biology
ERR1867192	PRJEB19825	SAMEA103888210	EMP	V4	515F-806R	515F_GTGCCAGCMGCCGCGGTAA	806R_GGACTACHVGGGTWTCTAAT	V4	V4	TRUE	10.1186/gb-2011-12-5-r50	Moving pictures of the human microbiome	Genome biology
ERR1867191	PRJEB19825	SAMEA103888209	EMP	V4	515F-806R	515F_GTGCCAGCMGCCGCGGTAA	806R_GGACTACHVGGGTWTCTAAT	V4	V4	TRUE	10.1186/gb-2011-12-5-r50	Moving pictures of the human microbiome	Genome biology
ERR1867190	PRJEB19825	SAMEA103888207	EMP	V4	515F-806R	515F_GTGCCAGCMGCCGCGGTAA	806R_GGACTACHVGGGTWTCTAAT	V4	V4	TRUE	10.1186/gb-2011-12-5-r50	Moving pictures of the human microbiome	Genome biology
ERR1867189	PRJEB19825	SAMEA103888205	EMP	V4	515F-806R	515F_GTGCCAGCMGCCGCGGTAA	806R_GGACTACHVGGGTWTCTAAT	V4	V4	TRUE	10.1186/gb-2011-12-5-r50	Moving pictures of the human microbiome	Genome biology
ERR1867188	PRJEB19825	SAMEA103888203	EMP	V4	515F-806R	515F_GTGCCAGCMGCCGCGGTAA	806R_GGACTACHVGGGTWTCTAAT	V4	V4	TRUE	10.1186/gb-2011-12-5-r50	Moving pictures of the human microbiome	Genome biology
ERR1867187	PRJEB19825	SAMEA103888201	EMP	V4	515F-806R	515F_GTGCCAGCMGCCGCGGTAA	806R_GGACTACHVGGGTWTCTAAT	V4	V4	TRUE	10.1186/gb-2011-12-5-r50	Moving pictures of the human microbiome	Genome biology
ERR1867186	PRJEB19825	SAMEA103888199	EMP	V4	515F-806R	515F_GTGCCAGCMGCCGCGGTAA	806R_GGACTACHVGGGTWTCTAAT	V4	V4	TRUE	10.1186/gb-2011-12-5-r50	Moving pictures of the human microbiome	Genome biology
ERR1867185	PRJEB19825	SAMEA103888197	EMP	V4	515F-806R	515F_GTGCCAGCMGCCGCGGTAA	806R_GGACTACHVGGGTWTCTAAT	V4	V4	TRUE	10.1186/gb-2011-12-5-r50	Moving pictures of the human microbiome	Genome biology
ERR1867184	PRJEB19825	SAMEA103888195	EMP	V4	515F-806R	515F_GTGCCAGCMGCCGCGGTAA	806R_GGACTACHVGGGTWTCTAAT	V4	V4	TRUE	10.1186/gb-2011-12-5-r50	Moving pictures of the human microbiome	Genome biology
ERR1867183	PRJEB19825	SAMEA103888194	EMP	V4	515F-806R	515F_GTGCCAGCMGCCGCGGTAA	806R_GGACTACHVGGGTWTCTAAT	V4	V4	TRUE	10.1186/gb-2011-12-5-r50	Moving pictures of the human microbiome	Genome biology
ERR1867182	PRJEB19825	SAMEA103888191	EMP	V4	515F-806R	515F_GTGCCAGCMGCCGCGGTAA	806R_GGACTACHVGGGTWTCTAAT	V4	V4	TRUE	10.1186/gb-2011-12-5-r50	Moving pictures of the human microbiome	Genome biology
ERR1867181	PRJEB19825	SAMEA103888189	EMP	V4	515F-806R	515F_GTGCCAGCMGCCGCGGTAA	806R_GGACTACHVGGGTWTCTAAT	V4	V4	TRUE	10.1186/gb-2011-12-5-r50	Moving pictures of the human microbiome	Genome biology
ERR1867180	PRJEB19825	SAMEA103888187	EMP	V4	515F-806R	515F_GTGCCAGCMGCCGCGGTAA	806R_GGACTACHVGGGTWTCTAAT	V4	V4	TRUE	10.1186/gb-2011-12-5-r50	Moving pictures of the human microbiome	Genome biology
ERR1867179	PRJEB19825	SAMEA103888185	EMP	V4	515F-806R	515F_GTGCCAGCMGCCGCGGTAA	806R_GGACTACHVGGGTWTCTAAT	V4	V4	TRUE	10.1186/gb-2011-12-5-r50	Moving pictures of the human microbiome	Genome biology
ERR1867178	PRJEB19825	SAMEA103888183	EMP	V4	515F-806R	515F_GTGCCAGCMGCCGCGGTAA	806R_GGACTACHVGGGTWTCTAAT	V4	V4	TRUE	10.1186/gb-2011-12-5-r50	Moving pictures of the human microbiome	Genome biology
ERR1867177	PRJEB19825	SAMEA103888181	EMP	V4	515F-806R	515F_GTGCCAGCMGCCGCGGTAA	806R_GGACTACHVGGGTWTCTAAT	V4	V4	TRUE	10.1186/gb-2011-12-5-r50	Moving pictures of the human microbiome	Genome biology
ERR1867176	PRJEB19825	SAMEA103888179	EMP	V4	515F-806R	515F_GTGCCAGCMGCCGCGGTAA	806R_GGACTACHVGGGTWTCTAAT	V4	V4	TRUE	10.1186/gb-2011-12-5-r50	Moving pictures of the human microbiome	Genome biology
ERR1867175	PRJEB19825	SAMEA103888177	EMP	V4	515F-806R	515F_GTGCCAGCMGCCGCGGTAA	806R_GGACTACHVGGGTWTCTAAT	V4	V4	TRUE	10.1186/gb-2011-12-5-r50	Moving pictures of the human microbiome	Genome biology
ERR1867174	PRJEB19825	SAMEA103888175	EMP	V4	515F-806R	515F_GTGCCAGCMGCCGCGGTAA	806R_GGACTACHVGGGTWTCTAAT	V4	V4	TRUE	10.1186/gb-2011-12-5-r50	Moving pictures of the human microbiome	Genome biology
ERR1867173	PRJEB19825	SAMEA103888173	EMP	V4	515F-806R	515F_GTGCCAGCMGCCGCGGTAA	806R_GGACTACHVGGGTWTCTAAT	V4	V4	TRUE	10.1186/gb-2011-12-5-r50	Moving pictures of the human microbiome	Genome biology
ERR1867172	PRJEB19825	SAMEA103888171	EMP	V4	515F-806R	515F_GTGCCAGCMGCCGCGGTAA	806R_GGACTACHVGGGTWTCTAAT	V4	V4	TRUE	10.1186/gb-2011-12-5-r50	Moving pictures of the human microbiome	Genome biology
ERR1867171	PRJEB19825	SAMEA103888170	EMP	V4	515F-806R	515F_GTGCCAGCMGCCGCGGTAA	806R_GGACTACHVGGGTWTCTAAT	V4	V4	TRUE	10.1186/gb-2011-12-5-r50	Moving pictures of the human microbiome	Genome biology
ERR1867170	PRJEB19825	SAMEA103888168	EMP	V4	515F-806R	515F_GTGCCAGCMGCCGCGGTAA	806R_GGACTACHVGGGTWTCTAAT	V4	V4	TRUE	10.1186/gb-2011-12-5-r50	Moving pictures of the human microbiome	Genome biology
ERR1867169	PRJEB19825	SAMEA103888166	EMP	V4	515F-806R	515F_GTGCCAGCMGCCGCGGTAA	806R_GGACTACHVGGGTWTCTAAT	V4	V4	TRUE	10.1186/gb-2011-12-5-r50	Moving pictures of the human microbiome	Genome biology
ERR1867168	PRJEB19825	SAMEA103888164	EMP	V4	515F-806R	515F_GTGCCAGCMGCCGCGGTAA	806R_GGACTACHVGGGTWTCTAAT	V4	V4	TRUE	10.1186/gb-2011-12-5-r50	Moving pictures of the human microbiome	Genome biology
ERR1867167	PRJEB19825	SAMEA103888162	EMP	V4	515F-806R	515F_GTGCCAGCMGCCGCGGTAA	806R_GGACTACHVGGGTWTCTAAT	V4	V4	TRUE	10.1186/gb-2011-12-5-r50	Moving pictures of the human microbiome	Genome biology
ERR1867166	PRJEB19825	SAMEA103888160	EMP	V4	515F-806R	515F_GTGCCAGCMGCCGCGGTAA	806R_GGACTACHVGGGTWTCTAAT	V4	V4	TRUE	10.1186/gb-2011-12-5-r50	Moving pictures of the human microbiome	Genome biology
ERR1867165	PRJEB19825	SAMEA103888158	EMP	V4	515F-806R	515F_GTGCCAGCMGCCGCGGTAA	806R_GGACTACHVGGGTWTCTAAT	V4	V4	TRUE	10.1186/gb-2011-12-5-r50	Moving pictures of the human microbiome	Genome biology
ERR1867164	PRJEB19825	SAMEA103888156	EMP	V4	515F-806R	515F_GTGCCAGCMGCCGCGGTAA	806R_GGACTACHVGGGTWTCTAAT	V4	V4	TRUE	10.1186/gb-2011-12-5-r50	Moving pictures of the human microbiome	Genome biology
ERR1867163	PRJEB19825	SAMEA103888153	EMP	V4	515F-806R	515F_GTGCCAGCMGCCGCGGTAA	806R_GGACTACHVGGGTWTCTAAT	V4	V4	TRUE	10.1186/gb-2011-12-5-r50	Moving pictures of the human microbiome	Genome biology
ERR1867162	PRJEB19825	SAMEA103888152	EMP	V4	515F-806R	515F_GTGCCAGCMGCCGCGGTAA	806R_GGACTACHVGGGTWTCTAAT	V4	V4	TRUE	10.1186/gb-2011-12-5-r50	Moving pictures of the human microbiome	Genome biology
ERR1867161	PRJEB19825	SAMEA103888150	EMP	V4	515F-806R	515F_GTGCCAGCMGCCGCGGTAA	806R_GGACTACHVGGGTWTCTAAT	V4	V4	TRUE	10.1186/gb-2011-12-5-r50	Moving pictures of the human microbiome	Genome biology
ERR1867160	PRJEB19825	SAMEA103888148	EMP	V4	515F-806R	515F_GTGCCAGCMGCCGCGGTAA	806R_GGACTACHVGGGTWTCTAAT	V4	V4	TRUE	10.1186/gb-2011-12-5-r50	Moving pictures of the human microbiome	Genome biology
ERR1867159	PRJEB19825	SAMEA103888147	EMP	V4	515F-806R	515F_GTGCCAGCMGCCGCGGTAA	806R_GGACTACHVGGGTWTCTAAT	V4	V4	TRUE	10.1186/gb-2011-12-5-r50	Moving pictures of the human microbiome	Genome biology
ERR1867158	PRJEB19825	SAMEA103888145	EMP	V4	515F-806R	515F_GTGCCAGCMGCCGCGGTAA	806R_GGACTACHVGGGTWTCTAAT	V4	V4	TRUE	10.1186/gb-2011-12-5-r50	Moving pictures of the human microbiome	Genome biology
ERR1867157	PRJEB19825	SAMEA103888143	EMP	V4	515F-806R	515F_GTGCCAGCMGCCGCGGTAA	806R_GGACTACHVGGGTWTCTAAT	V4	V4	TRUE	10.1186/gb-2011-12-5-r50	Moving pictures of the human microbiome	Genome biology
ERR1867156	PRJEB19825	SAMEA103888141	EMP	V4	515F-806R	515F_GTGCCAGCMGCCGCGGTAA	806R_GGACTACHVGGGTWTCTAAT	V4	V4	TRUE	10.1186/gb-2011-12-5-r50	Moving pictures of the human microbiome	Genome biology
ERR1867155	PRJEB19825	SAMEA103888139	EMP	V4	515F-806R	515F_GTGCCAGCMGCCGCGGTAA	806R_GGACTACHVGGGTWTCTAAT	V4	V4	TRUE	10.1186/gb-2011-12-5-r50	Moving pictures of the human microbiome	Genome biology
ERR1867154	PRJEB19825	SAMEA103888137	EMP	V4	515F-806R	515F_GTGCCAGCMGCCGCGGTAA	806R_GGACTACHVGGGTWTCTAAT	V4	V4	TRUE	10.1186/gb-2011-12-5-r50	Moving pictures of the human microbiome	Genome biology
ERR1867153	PRJEB19825	SAMEA103888135	EMP	V4	515F-806R	515F_GTGCCAGCMGCCGCGGTAA	806R_GGACTACHVGGGTWTCTAAT	V4	V4	TRUE	10.1186/gb-2011-12-5-r50	Moving pictures of the human microbiome	Genome biology
ERR1867152	PRJEB19825	SAMEA103888133	EMP	V4	515F-806R	515F_GTGCCAGCMGCCGCGGTAA	806R_GGACTACHVGGGTWTCTAAT	V4	V4	TRUE	10.1186/gb-2011-12-5-r50	Moving pictures of the human microbiome	Genome biology
ERR1867151	PRJEB19825	SAMEA103888131	EMP	V4	515F-806R	515F_GTGCCAGCMGCCGCGGTAA	806R_GGACTACHVGGGTWTCTAAT	V4	V4	TRUE	10.1186/gb-2011-12-5-r50	Moving pictures of the human microbiome	Genome biology
ERR1867150	PRJEB19825	SAMEA103888129	EMP	V4	515F-806R	515F_GTGCCAGCMGCCGCGGTAA	806R_GGACTACHVGGGTWTCTAAT	V4	V4	TRUE	10.1186/gb-2011-12-5-r50	Moving pictures of the human microbiome	Genome biology
ERR1867149	PRJEB19825	SAMEA103888127	EMP	V4	515F-806R	515F_GTGCCAGCMGCCGCGGTAA	806R_GGACTACHVGGGTWTCTAAT	V4	V4	TRUE	10.1186/gb-2011-12-5-r50	Moving pictures of the human microbiome	Genome biology
ERR1867148	PRJEB19825	SAMEA103888125	EMP	V4	515F-806R	515F_GTGCCAGCMGCCGCGGTAA	806R_GGACTACHVGGGTWTCTAAT	V4	V4	TRUE	10.1186/gb-2011-12-5-r50	Moving pictures of the human microbiome	Genome biology
ERR1867147	PRJEB19825	SAMEA103888123	EMP	V4	515F-806R	515F_GTGCCAGCMGCCGCGGTAA	806R_GGACTACHVGGGTWTCTAAT	V4	V4	TRUE	10.1186/gb-2011-12-5-r50	Moving pictures of the human microbiome	Genome biology
ERR1867146	PRJEB19825	SAMEA103888121	EMP	V4	515F-806R	515F_GTGCCAGCMGCCGCGGTAA	806R_GGACTACHVGGGTWTCTAAT	V4	V4	TRUE	10.1186/gb-2011-12-5-r50	Moving pictures of the human microbiome	Genome biology
ERR1867145	PRJEB19825	SAMEA103888119	EMP	V4	515F-806R	515F_GTGCCAGCMGCCGCGGTAA	806R_GGACTACHVGGGTWTCTAAT	V4	V4	TRUE	10.1186/gb-2011-12-5-r50	Moving pictures of the human microbiome	Genome biology
ERR1867144	PRJEB19825	SAMEA103888117	EMP	V4	515F-806R	515F_GTGCCAGCMGCCGCGGTAA	806R_GGACTACHVGGGTWTCTAAT	V4	V4	TRUE	10.1186/gb-2011-12-5-r50	Moving pictures of the human microbiome	Genome biology
ERR1867143	PRJEB19825	SAMEA103888116	EMP	V4	515F-806R	515F_GTGCCAGCMGCCGCGGTAA	806R_GGACTACHVGGGTWTCTAAT	V4	V4	TRUE	10.1186/gb-2011-12-5-r50	Moving pictures of the human microbiome	Genome biology
ERR1867142	PRJEB19825	SAMEA103888114	EMP	V4	515F-806R	515F_GTGCCAGCMGCCGCGGTAA	806R_GGACTACHVGGGTWTCTAAT	V4	V4	TRUE	10.1186/gb-2011-12-5-r50	Moving pictures of the human microbiome	Genome biology
ERR1867141	PRJEB19825	SAMEA103888111	EMP	V4	515F-806R	515F_GTGCCAGCMGCCGCGGTAA	806R_GGACTACHVGGGTWTCTAAT	V4	V4	TRUE	10.1186/gb-2011-12-5-r50	Moving pictures of the human microbiome	Genome biology
ERR1867140	PRJEB19825	SAMEA103888109	EMP	V4	515F-806R	515F_GTGCCAGCMGCCGCGGTAA	806R_GGACTACHVGGGTWTCTAAT	V4	V4	TRUE	10.1186/gb-2011-12-5-r50	Moving pictures of the human microbiome	Genome biology
ERR1867139	PRJEB19825	SAMEA103888106	EMP	V4	515F-806R	515F_GTGCCAGCMGCCGCGGTAA	806R_GGACTACHVGGGTWTCTAAT	V4	V4	TRUE	10.1186/gb-2011-12-5-r50	Moving pictures of the human microbiome	Genome biology
ERR1867138	PRJEB19825	SAMEA103888104	EMP	V4	515F-806R	515F_GTGCCAGCMGCCGCGGTAA	806R_GGACTACHVGGGTWTCTAAT	V4	V4	TRUE	10.1186/gb-2011-12-5-r50	Moving pictures of the human microbiome	Genome biology
ERR1867137	PRJEB19825	SAMEA103888102	EMP	V4	515F-806R	515F_GTGCCAGCMGCCGCGGTAA	806R_GGACTACHVGGGTWTCTAAT	V4	V4	TRUE	10.1186/gb-2011-12-5-r50	Moving pictures of the human microbiome	Genome biology
ERR1867136	PRJEB19825	SAMEA103888100	EMP	V4	515F-806R	515F_GTGCCAGCMGCCGCGGTAA	806R_GGACTACHVGGGTWTCTAAT	V4	V4	TRUE	10.1186/gb-2011-12-5-r50	Moving pictures of the human microbiome	Genome biology
ERR1867135	PRJEB19825	SAMEA103888098	EMP	V4	515F-806R	515F_GTGCCAGCMGCCGCGGTAA	806R_GGACTACHVGGGTWTCTAAT	V4	V4	TRUE	10.1186/gb-2011-12-5-r50	Moving pictures of the human microbiome	Genome biology
ERR1867134	PRJEB19825	SAMEA103888096	EMP	V4	515F-806R	515F_GTGCCAGCMGCCGCGGTAA	806R_GGACTACHVGGGTWTCTAAT	V4	V4	TRUE	10.1186/gb-2011-12-5-r50	Moving pictures of the human microbiome	Genome biology
ERR1867133	PRJEB19825	SAMEA103888094	EMP	V4	515F-806R	515F_GTGCCAGCMGCCGCGGTAA	806R_GGACTACHVGGGTWTCTAAT	V4	V4	TRUE	10.1186/gb-2011-12-5-r50	Moving pictures of the human microbiome	Genome biology
ERR1867132	PRJEB19825	SAMEA103888092	EMP	V4	515F-806R	515F_GTGCCAGCMGCCGCGGTAA	806R_GGACTACHVGGGTWTCTAAT	V4	V4	TRUE	10.1186/gb-2011-12-5-r50	Moving pictures of the human microbiome	Genome biology
ERR1867131	PRJEB19825	SAMEA103888090	EMP	V4	515F-806R	515F_GTGCCAGCMGCCGCGGTAA	806R_GGACTACHVGGGTWTCTAAT	V4	V4	TRUE	10.1186/gb-2011-12-5-r50	Moving pictures of the human microbiome	Genome biology
ERR1867130	PRJEB19825	SAMEA103888088	EMP	V4	515F-806R	515F_GTGCCAGCMGCCGCGGTAA	806R_GGACTACHVGGGTWTCTAAT	V4	V4	TRUE	10.1186/gb-2011-12-5-r50	Moving pictures of the human microbiome	Genome biology
ERR1867129	PRJEB19825	SAMEA103888086	EMP	V4	515F-806R	515F_GTGCCAGCMGCCGCGGTAA	806R_GGACTACHVGGGTWTCTAAT	V4	V4	TRUE	10.1186/gb-2011-12-5-r50	Moving pictures of the human microbiome	Genome biology
ERR1867128	PRJEB19825	SAMEA103888084	EMP	V4	515F-806R	515F_GTGCCAGCMGCCGCGGTAA	806R_GGACTACHVGGGTWTCTAAT	V4	V4	TRUE	10.1186/gb-2011-12-5-r50	Moving pictures of the human microbiome	Genome biology
ERR1867127	PRJEB19825	SAMEA103888082	EMP	V4	515F-806R	515F_GTGCCAGCMGCCGCGGTAA	806R_GGACTACHVGGGTWTCTAAT	V4	V4	TRUE	10.1186/gb-2011-12-5-r50	Moving pictures of the human microbiome	Genome biology
ERR1867126	PRJEB19825	SAMEA103888081	EMP	V4	515F-806R	515F_GTGCCAGCMGCCGCGGTAA	806R_GGACTACHVGGGTWTCTAAT	V4	V4	TRUE	10.1186/gb-2011-12-5-r50	Moving pictures of the human microbiome	Genome biology
ERR1867125	PRJEB19825	SAMEA103888079	EMP	V4	515F-806R	515F_GTGCCAGCMGCCGCGGTAA	806R_GGACTACHVGGGTWTCTAAT	V4	V4	TRUE	10.1186/gb-2011-12-5-r50	Moving pictures of the human microbiome	Genome biology
ERR1867124	PRJEB19825	SAMEA103888077	EMP	V4	515F-806R	515F_GTGCCAGCMGCCGCGGTAA	806R_GGACTACHVGGGTWTCTAAT	V4	V4	TRUE	10.1186/gb-2011-12-5-r50	Moving pictures of the human microbiome	Genome biology
ERR1867123	PRJEB19825	SAMEA103888075	EMP	V4	515F-806R	515F_GTGCCAGCMGCCGCGGTAA	806R_GGACTACHVGGGTWTCTAAT	V4	V4	TRUE	10.1186/gb-2011-12-5-r50	Moving pictures of the human microbiome	Genome biology
ERR1867122	PRJEB19825	SAMEA103888073	EMP	V4	515F-806R	515F_GTGCCAGCMGCCGCGGTAA	806R_GGACTACHVGGGTWTCTAAT	V4	V4	TRUE	10.1186/gb-2011-12-5-r50	Moving pictures of the human microbiome	Genome biology
ERR1867121	PRJEB19825	SAMEA103888072	EMP	V4	515F-806R	515F_GTGCCAGCMGCCGCGGTAA	806R_GGACTACHVGGGTWTCTAAT	V4	V4	TRUE	10.1186/gb-2011-12-5-r50	Moving pictures of the human microbiome	Genome biology
ERR1867120	PRJEB19825	SAMEA103888070	EMP	V4	515F-806R	515F_GTGCCAGCMGCCGCGGTAA	806R_GGACTACHVGGGTWTCTAAT	V4	V4	TRUE	10.1186/gb-2011-12-5-r50	Moving pictures of the human microbiome	Genome biology
ERR1867119	PRJEB19825	SAMEA103888067	EMP	V4	515F-806R	515F_GTGCCAGCMGCCGCGGTAA	806R_GGACTACHVGGGTWTCTAAT	V4	V4	TRUE	10.1186/gb-2011-12-5-r50	Moving pictures of the human microbiome	Genome biology
ERR1867118	PRJEB19825	SAMEA103888065	EMP	V4	515F-806R	515F_GTGCCAGCMGCCGCGGTAA	806R_GGACTACHVGGGTWTCTAAT	V4	V4	TRUE	10.1186/gb-2011-12-5-r50	Moving pictures of the human microbiome	Genome biology
ERR1867117	PRJEB19825	SAMEA103888064	EMP	V4	515F-806R	515F_GTGCCAGCMGCCGCGGTAA	806R_GGACTACHVGGGTWTCTAAT	V4	V4	TRUE	10.1186/gb-2011-12-5-r50	Moving pictures of the human microbiome	Genome biology
ERR1867116	PRJEB19825	SAMEA103888062	EMP	V4	515F-806R	515F_GTGCCAGCMGCCGCGGTAA	806R_GGACTACHVGGGTWTCTAAT	V4	V4	TRUE	10.1186/gb-2011-12-5-r50	Moving pictures of the human microbiome	Genome biology
ERR1867115	PRJEB19825	SAMEA103888060	EMP	V4	515F-806R	515F_GTGCCAGCMGCCGCGGTAA	806R_GGACTACHVGGGTWTCTAAT	V4	V4	TRUE	10.1186/gb-2011-12-5-r50	Moving pictures of the human microbiome	Genome biology
ERR1867114	PRJEB19825	SAMEA103888058	EMP	V4	515F-806R	515F_GTGCCAGCMGCCGCGGTAA	806R_GGACTACHVGGGTWTCTAAT	V4	V4	TRUE	10.1186/gb-2011-12-5-r50	Moving pictures of the human microbiome	Genome biology
ERR1867113	PRJEB19825	SAMEA103888056	EMP	V4	515F-806R	515F_GTGCCAGCMGCCGCGGTAA	806R_GGACTACHVGGGTWTCTAAT	V4	V4	TRUE	10.1186/gb-2011-12-5-r50	Moving pictures of the human microbiome	Genome biology
ERR1867112	PRJEB19825	SAMEA103888054	EMP	V4	515F-806R	515F_GTGCCAGCMGCCGCGGTAA	806R_GGACTACHVGGGTWTCTAAT	V4	V4	TRUE	10.1186/gb-2011-12-5-r50	Moving pictures of the human microbiome	Genome biology
ERR1867111	PRJEB19825	SAMEA103888052	EMP	V4	515F-806R	515F_GTGCCAGCMGCCGCGGTAA	806R_GGACTACHVGGGTWTCTAAT	V4	V4	TRUE	10.1186/gb-2011-12-5-r50	Moving pictures of the human microbiome	Genome biology
ERR1867110	PRJEB19825	SAMEA103888050	EMP	V4	515F-806R	515F_GTGCCAGCMGCCGCGGTAA	806R_GGACTACHVGGGTWTCTAAT	V4	V4	TRUE	10.1186/gb-2011-12-5-r50	Moving pictures of the human microbiome	Genome biology
ERR1867109	PRJEB19825	SAMEA103888048	EMP	V4	515F-806R	515F_GTGCCAGCMGCCGCGGTAA	806R_GGACTACHVGGGTWTCTAAT	V4	V4	TRUE	10.1186/gb-2011-12-5-r50	Moving pictures of the human microbiome	Genome biology
ERR1867108	PRJEB19825	SAMEA103888046	EMP	V4	515F-806R	515F_GTGCCAGCMGCCGCGGTAA	806R_GGACTACHVGGGTWTCTAAT	V4	V4	TRUE	10.1186/gb-2011-12-5-r50	Moving pictures of the human microbiome	Genome biology
ERR1867107	PRJEB19825	SAMEA103888044	EMP	V4	515F-806R	515F_GTGCCAGCMGCCGCGGTAA	806R_GGACTACHVGGGTWTCTAAT	V4	V4	TRUE	10.1186/gb-2011-12-5-r50	Moving pictures of the human microbiome	Genome biology
ERR1867106	PRJEB19825	SAMEA103888042	EMP	V4	515F-806R	515F_GTGCCAGCMGCCGCGGTAA	806R_GGACTACHVGGGTWTCTAAT	V4	V4	TRUE	10.1186/gb-2011-12-5-r50	Moving pictures of the human microbiome	Genome biology
ERR1867105	PRJEB19825	SAMEA103888040	EMP	V4	515F-806R	515F_GTGCCAGCMGCCGCGGTAA	806R_GGACTACHVGGGTWTCTAAT	V4	V4	TRUE	10.1186/gb-2011-12-5-r50	Moving pictures of the human microbiome	Genome biology
ERR1867104	PRJEB19825	SAMEA103888038	EMP	V4	515F-806R	515F_GTGCCAGCMGCCGCGGTAA	806R_GGACTACHVGGGTWTCTAAT	V4	V4	TRUE	10.1186/gb-2011-12-5-r50	Moving pictures of the human microbiome	Genome biology
ERR1867103	PRJEB19825	SAMEA103888037	EMP	V4	515F-806R	515F_GTGCCAGCMGCCGCGGTAA	806R_GGACTACHVGGGTWTCTAAT	V4	V4	TRUE	10.1186/gb-2011-12-5-r50	Moving pictures of the human microbiome	Genome biology
ERR1867102	PRJEB19825	SAMEA103888035	EMP	V4	515F-806R	515F_GTGCCAGCMGCCGCGGTAA	806R_GGACTACHVGGGTWTCTAAT	V4	V4	TRUE	10.1186/gb-2011-12-5-r50	Moving pictures of the human microbiome	Genome biology
ERR1867101	PRJEB19825	SAMEA103888033	EMP	V4	515F-806R	515F_GTGCCAGCMGCCGCGGTAA	806R_GGACTACHVGGGTWTCTAAT	V4	V4	TRUE	10.1186/gb-2011-12-5-r50	Moving pictures of the human microbiome	Genome biology
ERR1867100	PRJEB19825	SAMEA103888032	EMP	V4	515F-806R	515F_GTGCCAGCMGCCGCGGTAA	806R_GGACTACHVGGGTWTCTAAT	V4	V4	TRUE	10.1186/gb-2011-12-5-r50	Moving pictures of the human microbiome	Genome biology
ERR1867099	PRJEB19825	SAMEA103888030	EMP	V4	515F-806R	515F_GTGCCAGCMGCCGCGGTAA	806R_GGACTACHVGGGTWTCTAAT	V4	V4	TRUE	10.1186/gb-2011-12-5-r50	Moving pictures of the human microbiome	Genome biology
ERR1867098	PRJEB19825	SAMEA103888028	EMP	V4	515F-806R	515F_GTGCCAGCMGCCGCGGTAA	806R_GGACTACHVGGGTWTCTAAT	V4	V4	TRUE	10.1186/gb-2011-12-5-r50	Moving pictures of the human microbiome	Genome biology
ERR1867097	PRJEB19825	SAMEA103888026	EMP	V4	515F-806R	515F_GTGCCAGCMGCCGCGGTAA	806R_GGACTACHVGGGTWTCTAAT	V4	V4	TRUE	10.1186/gb-2011-12-5-r50	Moving pictures of the human microbiome	Genome biology
ERR1867096	PRJEB19825	SAMEA103888023	EMP	V4	515F-806R	515F_GTGCCAGCMGCCGCGGTAA	806R_GGACTACHVGGGTWTCTAAT	V4	V4	TRUE	10.1186/gb-2011-12-5-r50	Moving pictures of the human microbiome	Genome biology
ERR1867094	PRJEB19825	SAMEA103888021	EMP	V4	515F-806R	515F_GTGCCAGCMGCCGCGGTAA	806R_GGACTACHVGGGTWTCTAAT	V4	V4	TRUE	10.1186/gb-2011-12-5-r50	Moving pictures of the human microbiome	Genome biology
ERR1867093	PRJEB19825	SAMEA103888019	EMP	V4	515F-806R	515F_GTGCCAGCMGCCGCGGTAA	806R_GGACTACHVGGGTWTCTAAT	V4	V4	TRUE	10.1186/gb-2011-12-5-r50	Moving pictures of the human microbiome	Genome biology
ERR1867090	PRJEB19825	SAMEA103888017	EMP	V4	515F-806R	515F_GTGCCAGCMGCCGCGGTAA	806R_GGACTACHVGGGTWTCTAAT	V4	V4	TRUE	10.1186/gb-2011-12-5-r50	Moving pictures of the human microbiome	Genome biology
ERR1867088	PRJEB19825	SAMEA103888015	EMP	V4	515F-806R	515F_GTGCCAGCMGCCGCGGTAA	806R_GGACTACHVGGGTWTCTAAT	V4	V4	TRUE	10.1186/gb-2011-12-5-r50	Moving pictures of the human microbiome	Genome biology
ERR1867086	PRJEB19825	SAMEA103888013	EMP	V4	515F-806R	515F_GTGCCAGCMGCCGCGGTAA	806R_GGACTACHVGGGTWTCTAAT	V4	V4	TRUE	10.1186/gb-2011-12-5-r50	Moving pictures of the human microbiome	Genome biology
ERR1867084	PRJEB19825	SAMEA103888011	EMP	V4	515F-806R	515F_GTGCCAGCMGCCGCGGTAA	806R_GGACTACHVGGGTWTCTAAT	V4	V4	TRUE	10.1186/gb-2011-12-5-r50	Moving pictures of the human microbiome	Genome biology
ERR1867082	PRJEB19825	SAMEA103888010	EMP	V4	515F-806R	515F_GTGCCAGCMGCCGCGGTAA	806R_GGACTACHVGGGTWTCTAAT	V4	V4	TRUE	10.1186/gb-2011-12-5-r50	Moving pictures of the human microbiome	Genome biology
ERR1867081	PRJEB19825	SAMEA103888008	EMP	V4	515F-806R	515F_GTGCCAGCMGCCGCGGTAA	806R_GGACTACHVGGGTWTCTAAT	V4	V4	TRUE	10.1186/gb-2011-12-5-r50	Moving pictures of the human microbiome	Genome biology
ERR1867079	PRJEB19825	SAMEA103888006	EMP	V4	515F-806R	515F_GTGCCAGCMGCCGCGGTAA	806R_GGACTACHVGGGTWTCTAAT	V4	V4	TRUE	10.1186/gb-2011-12-5-r50	Moving pictures of the human microbiome	Genome biology
ERR1867077	PRJEB19825	SAMEA103888004	EMP	V4	515F-806R	515F_GTGCCAGCMGCCGCGGTAA	806R_GGACTACHVGGGTWTCTAAT	V4	V4	TRUE	10.1186/gb-2011-12-5-r50	Moving pictures of the human microbiome	Genome biology
ERR1867075	PRJEB19825	SAMEA103888001	EMP	V4	515F-806R	515F_GTGCCAGCMGCCGCGGTAA	806R_GGACTACHVGGGTWTCTAAT	V4	V4	TRUE	10.1186/gb-2011-12-5-r50	Moving pictures of the human microbiome	Genome biology
ERR1867073	PRJEB19825	SAMEA103887999	EMP	V4	515F-806R	515F_GTGCCAGCMGCCGCGGTAA	806R_GGACTACHVGGGTWTCTAAT	V4	V4	TRUE	10.1186/gb-2011-12-5-r50	Moving pictures of the human microbiome	Genome biology
ERR1867071	PRJEB19825	SAMEA103887997	EMP	V4	515F-806R	515F_GTGCCAGCMGCCGCGGTAA	806R_GGACTACHVGGGTWTCTAAT	V4	V4	TRUE	10.1186/gb-2011-12-5-r50	Moving pictures of the human microbiome	Genome biology
ERR1867069	PRJEB19825	SAMEA103887996	EMP	V4	515F-806R	515F_GTGCCAGCMGCCGCGGTAA	806R_GGACTACHVGGGTWTCTAAT	V4	V4	TRUE	10.1186/gb-2011-12-5-r50	Moving pictures of the human microbiome	Genome biology
ERR1867066	PRJEB19825	SAMEA103887994	EMP	V4	515F-806R	515F_GTGCCAGCMGCCGCGGTAA	806R_GGACTACHVGGGTWTCTAAT	V4	V4	TRUE	10.1186/gb-2011-12-5-r50	Moving pictures of the human microbiome	Genome biology
ERR1867064	PRJEB19825	SAMEA103887991	EMP	V4	515F-806R	515F_GTGCCAGCMGCCGCGGTAA	806R_GGACTACHVGGGTWTCTAAT	V4	V4	TRUE	10.1186/gb-2011-12-5-r50	Moving pictures of the human microbiome	Genome biology
ERR1867062	PRJEB19825	SAMEA103887990	EMP	V4	515F-806R	515F_GTGCCAGCMGCCGCGGTAA	806R_GGACTACHVGGGTWTCTAAT	V4	V4	TRUE	10.1186/gb-2011-12-5-r50	Moving pictures of the human microbiome	Genome biology
ERR1867061	PRJEB19825	SAMEA103887988	EMP	V4	515F-806R	515F_GTGCCAGCMGCCGCGGTAA	806R_GGACTACHVGGGTWTCTAAT	V4	V4	TRUE	10.1186/gb-2011-12-5-r50	Moving pictures of the human microbiome	Genome biology
ERR1867059	PRJEB19825	SAMEA103887986	EMP	V4	515F-806R	515F_GTGCCAGCMGCCGCGGTAA	806R_GGACTACHVGGGTWTCTAAT	V4	V4	TRUE	10.1186/gb-2011-12-5-r50	Moving pictures of the human microbiome	Genome biology
ERR1867057	PRJEB19825	SAMEA103887983	EMP	V4	515F-806R	515F_GTGCCAGCMGCCGCGGTAA	806R_GGACTACHVGGGTWTCTAAT	V4	V4	TRUE	10.1186/gb-2011-12-5-r50	Moving pictures of the human microbiome	Genome biology
ERR1867055	PRJEB19825	SAMEA103887981	EMP	V4	515F-806R	515F_GTGCCAGCMGCCGCGGTAA	806R_GGACTACHVGGGTWTCTAAT	V4	V4	TRUE	10.1186/gb-2011-12-5-r50	Moving pictures of the human microbiome	Genome biology
ERR1867053	PRJEB19825	SAMEA103887980	EMP	V4	515F-806R	515F_GTGCCAGCMGCCGCGGTAA	806R_GGACTACHVGGGTWTCTAAT	V4	V4	TRUE	10.1186/gb-2011-12-5-r50	Moving pictures of the human microbiome	Genome biology
ERR1867051	PRJEB19825	SAMEA103887978	EMP	V4	515F-806R	515F_GTGCCAGCMGCCGCGGTAA	806R_GGACTACHVGGGTWTCTAAT	V4	V4	TRUE	10.1186/gb-2011-12-5-r50	Moving pictures of the human microbiome	Genome biology
ERR1867049	PRJEB19825	SAMEA103887976	EMP	V4	515F-806R	515F_GTGCCAGCMGCCGCGGTAA	806R_GGACTACHVGGGTWTCTAAT	V4	V4	TRUE	10.1186/gb-2011-12-5-r50	Moving pictures of the human microbiome	Genome biology
ERR1867047	PRJEB19825	SAMEA103887973	EMP	V4	515F-806R	515F_GTGCCAGCMGCCGCGGTAA	806R_GGACTACHVGGGTWTCTAAT	V4	V4	TRUE	10.1186/gb-2011-12-5-r50	Moving pictures of the human microbiome	Genome biology
ERR1867045	PRJEB19825	SAMEA103887972	EMP	V4	515F-806R	515F_GTGCCAGCMGCCGCGGTAA	806R_GGACTACHVGGGTWTCTAAT	V4	V4	TRUE	10.1186/gb-2011-12-5-r50	Moving pictures of the human microbiome	Genome biology
ERR1867043	PRJEB19825	SAMEA103887970	EMP	V4	515F-806R	515F_GTGCCAGCMGCCGCGGTAA	806R_GGACTACHVGGGTWTCTAAT	V4	V4	TRUE	10.1186/gb-2011-12-5-r50	Moving pictures of the human microbiome	Genome biology
ERR1867041	PRJEB19825	SAMEA103887967	EMP	V4	515F-806R	515F_GTGCCAGCMGCCGCGGTAA	806R_GGACTACHVGGGTWTCTAAT	V4	V4	TRUE	10.1186/gb-2011-12-5-r50	Moving pictures of the human microbiome	Genome biology
ERR1867039	PRJEB19825	SAMEA103887966	EMP	V4	515F-806R	515F_GTGCCAGCMGCCGCGGTAA	806R_GGACTACHVGGGTWTCTAAT	V4	V4	TRUE	10.1186/gb-2011-12-5-r50	Moving pictures of the human microbiome	Genome biology
ERR1867037	PRJEB19825	SAMEA103887963	EMP	V4	515F-806R	515F_GTGCCAGCMGCCGCGGTAA	806R_GGACTACHVGGGTWTCTAAT	V4	V4	TRUE	10.1186/gb-2011-12-5-r50	Moving pictures of the human microbiome	Genome biology
ERR1867035	PRJEB19825	SAMEA103887962	EMP	V4	515F-806R	515F_GTGCCAGCMGCCGCGGTAA	806R_GGACTACHVGGGTWTCTAAT	V4	V4	TRUE	10.1186/gb-2011-12-5-r50	Moving pictures of the human microbiome	Genome biology
ERR1867034	PRJEB19825	SAMEA103887960	EMP	V4	515F-806R	515F_GTGCCAGCMGCCGCGGTAA	806R_GGACTACHVGGGTWTCTAAT	V4	V4	TRUE	10.1186/gb-2011-12-5-r50	Moving pictures of the human microbiome	Genome biology
ERR1867032	PRJEB19825	SAMEA103887958	EMP	V4	515F-806R	515F_GTGCCAGCMGCCGCGGTAA	806R_GGACTACHVGGGTWTCTAAT	V4	V4	TRUE	10.1186/gb-2011-12-5-r50	Moving pictures of the human microbiome	Genome biology
ERR1867029	PRJEB19825	SAMEA103887956	EMP	V4	515F-806R	515F_GTGCCAGCMGCCGCGGTAA	806R_GGACTACHVGGGTWTCTAAT	V4	V4	TRUE	10.1186/gb-2011-12-5-r50	Moving pictures of the human microbiome	Genome biology
ERR1867028	PRJEB19825	SAMEA103887954	EMP	V4	515F-806R	515F_GTGCCAGCMGCCGCGGTAA	806R_GGACTACHVGGGTWTCTAAT	V4	V4	TRUE	10.1186/gb-2011-12-5-r50	Moving pictures of the human microbiome	Genome biology
ERR1867026	PRJEB19825	SAMEA103887952	EMP	V4	515F-806R	515F_GTGCCAGCMGCCGCGGTAA	806R_GGACTACHVGGGTWTCTAAT	V4	V4	TRUE	10.1186/gb-2011-12-5-r50	Moving pictures of the human microbiome	Genome biology
ERR1867024	PRJEB19825	SAMEA103887950	EMP	V4	515F-806R	515F_GTGCCAGCMGCCGCGGTAA	806R_GGACTACHVGGGTWTCTAAT	V4	V4	TRUE	10.1186/gb-2011-12-5-r50	Moving pictures of the human microbiome	Genome biology
ERR1867022	PRJEB19825	SAMEA103887949	EMP	V4	515F-806R	515F_GTGCCAGCMGCCGCGGTAA	806R_GGACTACHVGGGTWTCTAAT	V4	V4	TRUE	10.1186/gb-2011-12-5-r50	Moving pictures of the human microbiome	Genome biology
ERR1867020	PRJEB19825	SAMEA103887947	EMP	V4	515F-806R	515F_GTGCCAGCMGCCGCGGTAA	806R_GGACTACHVGGGTWTCTAAT	V4	V4	TRUE	10.1186/gb-2011-12-5-r50	Moving pictures of the human microbiome	Genome biology
ERR1867018	PRJEB19825	SAMEA103887945	EMP	V4	515F-806R	515F_GTGCCAGCMGCCGCGGTAA	806R_GGACTACHVGGGTWTCTAAT	V4	V4	TRUE	10.1186/gb-2011-12-5-r50	Moving pictures of the human microbiome	Genome biology
ERR1867016	PRJEB19825	SAMEA103887943	EMP	V4	515F-806R	515F_GTGCCAGCMGCCGCGGTAA	806R_GGACTACHVGGGTWTCTAAT	V4	V4	TRUE	10.1186/gb-2011-12-5-r50	Moving pictures of the human microbiome	Genome biology
ERR1867013	PRJEB19825	SAMEA103887941	EMP	V4	515F-806R	515F_GTGCCAGCMGCCGCGGTAA	806R_GGACTACHVGGGTWTCTAAT	V4	V4	TRUE	10.1186/gb-2011-12-5-r50	Moving pictures of the human microbiome	Genome biology
ERR1867011	PRJEB19825	SAMEA103887938	EMP	V4	515F-806R	515F_GTGCCAGCMGCCGCGGTAA	806R_GGACTACHVGGGTWTCTAAT	V4	V4	TRUE	10.1186/gb-2011-12-5-r50	Moving pictures of the human microbiome	Genome biology
ERR1867009	PRJEB19825	SAMEA103887936	EMP	V4	515F-806R	515F_GTGCCAGCMGCCGCGGTAA	806R_GGACTACHVGGGTWTCTAAT	V4	V4	TRUE	10.1186/gb-2011-12-5-r50	Moving pictures of the human microbiome	Genome biology
ERR1867007	PRJEB19825	SAMEA103887934	EMP	V4	515F-806R	515F_GTGCCAGCMGCCGCGGTAA	806R_GGACTACHVGGGTWTCTAAT	V4	V4	TRUE	10.1186/gb-2011-12-5-r50	Moving pictures of the human microbiome	Genome biology
ERR1867005	PRJEB19825	SAMEA103887932	EMP	V4	515F-806R	515F_GTGCCAGCMGCCGCGGTAA	806R_GGACTACHVGGGTWTCTAAT	V4	V4	TRUE	10.1186/gb-2011-12-5-r50	Moving pictures of the human microbiome	Genome biology
ERR1867003	PRJEB19825	SAMEA103887930	EMP	V4	515F-806R	515F_GTGCCAGCMGCCGCGGTAA	806R_GGACTACHVGGGTWTCTAAT	V4	V4	TRUE	10.1186/gb-2011-12-5-r50	Moving pictures of the human microbiome	Genome biology
ERR1867001	PRJEB19825	SAMEA103887928	EMP	V4	515F-806R	515F_GTGCCAGCMGCCGCGGTAA	806R_GGACTACHVGGGTWTCTAAT	V4	V4	TRUE	10.1186/gb-2011-12-5-r50	Moving pictures of the human microbiome	Genome biology
ERR1866999	PRJEB19825	SAMEA103887926	EMP	V4	515F-806R	515F_GTGCCAGCMGCCGCGGTAA	806R_GGACTACHVGGGTWTCTAAT	V4	V4	TRUE	10.1186/gb-2011-12-5-r50	Moving pictures of the human microbiome	Genome biology
ERR1866997	PRJEB19825	SAMEA103887924	EMP	V4	515F-806R	515F_GTGCCAGCMGCCGCGGTAA	806R_GGACTACHVGGGTWTCTAAT	V4	V4	TRUE	10.1186/gb-2011-12-5-r50	Moving pictures of the human microbiome	Genome biology
ERR1866995	PRJEB19825	SAMEA103887922	EMP	V4	515F-806R	515F_GTGCCAGCMGCCGCGGTAA	806R_GGACTACHVGGGTWTCTAAT	V4	V4	TRUE	10.1186/gb-2011-12-5-r50	Moving pictures of the human microbiome	Genome biology
ERR1866993	PRJEB19825	SAMEA103887920	EMP	V4	515F-806R	515F_GTGCCAGCMGCCGCGGTAA	806R_GGACTACHVGGGTWTCTAAT	V4	V4	TRUE	10.1186/gb-2011-12-5-r50	Moving pictures of the human microbiome	Genome biology
ERR1866991	PRJEB19825	SAMEA103887917	EMP	V4	515F-806R	515F_GTGCCAGCMGCCGCGGTAA	806R_GGACTACHVGGGTWTCTAAT	V4	V4	TRUE	10.1186/gb-2011-12-5-r50	Moving pictures of the human microbiome	Genome biology
ERR1866989	PRJEB19825	SAMEA103887915	EMP	V4	515F-806R	515F_GTGCCAGCMGCCGCGGTAA	806R_GGACTACHVGGGTWTCTAAT	V4	V4	TRUE	10.1186/gb-2011-12-5-r50	Moving pictures of the human microbiome	Genome biology
ERR1866987	PRJEB19825	SAMEA103887913	EMP	V4	515F-806R	515F_GTGCCAGCMGCCGCGGTAA	806R_GGACTACHVGGGTWTCTAAT	V4	V4	TRUE	10.1186/gb-2011-12-5-r50	Moving pictures of the human microbiome	Genome biology
ERR1866985	PRJEB19825	SAMEA103887911	EMP	V4	515F-806R	515F_GTGCCAGCMGCCGCGGTAA	806R_GGACTACHVGGGTWTCTAAT	V4	V4	TRUE	10.1186/gb-2011-12-5-r50	Moving pictures of the human microbiome	Genome biology
ERR1866983	PRJEB19825	SAMEA103887909	EMP	V4	515F-806R	515F_GTGCCAGCMGCCGCGGTAA	806R_GGACTACHVGGGTWTCTAAT	V4	V4	TRUE	10.1186/gb-2011-12-5-r50	Moving pictures of the human microbiome	Genome biology
ERR1866981	PRJEB19825	SAMEA103887907	EMP	V4	515F-806R	515F_GTGCCAGCMGCCGCGGTAA	806R_GGACTACHVGGGTWTCTAAT	V4	V4	TRUE	10.1186/gb-2011-12-5-r50	Moving pictures of the human microbiome	Genome biology
ERR1866979	PRJEB19825	SAMEA103887904	EMP	V4	515F-806R	515F_GTGCCAGCMGCCGCGGTAA	806R_GGACTACHVGGGTWTCTAAT	V4	V4	TRUE	10.1186/gb-2011-12-5-r50	Moving pictures of the human microbiome	Genome biology
ERR1866977	PRJEB19825	SAMEA103887902	EMP	V4	515F-806R	515F_GTGCCAGCMGCCGCGGTAA	806R_GGACTACHVGGGTWTCTAAT	V4	V4	TRUE	10.1186/gb-2011-12-5-r50	Moving pictures of the human microbiome	Genome biology
ERR1866975	PRJEB19825	SAMEA103887900	EMP	V4	515F-806R	515F_GTGCCAGCMGCCGCGGTAA	806R_GGACTACHVGGGTWTCTAAT	V4	V4	TRUE	10.1186/gb-2011-12-5-r50	Moving pictures of the human microbiome	Genome biology
ERR1866973	PRJEB19825	SAMEA103887898	EMP	V4	515F-806R	515F_GTGCCAGCMGCCGCGGTAA	806R_GGACTACHVGGGTWTCTAAT	V4	V4	TRUE	10.1186/gb-2011-12-5-r50	Moving pictures of the human microbiome	Genome biology
ERR1866971	PRJEB19825	SAMEA103887897	EMP	V4	515F-806R	515F_GTGCCAGCMGCCGCGGTAA	806R_GGACTACHVGGGTWTCTAAT	V4	V4	TRUE	10.1186/gb-2011-12-5-r50	Moving pictures of the human microbiome	Genome biology
ERR1866970	PRJEB19825	SAMEA103887895	EMP	V4	515F-806R	515F_GTGCCAGCMGCCGCGGTAA	806R_GGACTACHVGGGTWTCTAAT	V4	V4	TRUE	10.1186/gb-2011-12-5-r50	Moving pictures of the human microbiome	Genome biology
ERR1866968	PRJEB19825	SAMEA103887893	EMP	V4	515F-806R	515F_GTGCCAGCMGCCGCGGTAA	806R_GGACTACHVGGGTWTCTAAT	V4	V4	TRUE	10.1186/gb-2011-12-5-r50	Moving pictures of the human microbiome	Genome biology
ERR1866966	PRJEB19825	SAMEA103887891	EMP	V4	515F-806R	515F_GTGCCAGCMGCCGCGGTAA	806R_GGACTACHVGGGTWTCTAAT	V4	V4	TRUE	10.1186/gb-2011-12-5-r50	Moving pictures of the human microbiome	Genome biology
ERR1866965	PRJEB19825	SAMEA103887889	EMP	V4	515F-806R	515F_GTGCCAGCMGCCGCGGTAA	806R_GGACTACHVGGGTWTCTAAT	V4	V4	TRUE	10.1186/gb-2011-12-5-r50	Moving pictures of the human microbiome	Genome biology
ERR1866963	PRJEB19825	SAMEA103887887	EMP	V4	515F-806R	515F_GTGCCAGCMGCCGCGGTAA	806R_GGACTACHVGGGTWTCTAAT	V4	V4	TRUE	10.1186/gb-2011-12-5-r50	Moving pictures of the human microbiome	Genome biology
ERR1866961	PRJEB19825	SAMEA103887885	EMP	V4	515F-806R	515F_GTGCCAGCMGCCGCGGTAA	806R_GGACTACHVGGGTWTCTAAT	V4	V4	TRUE	10.1186/gb-2011-12-5-r50	Moving pictures of the human microbiome	Genome biology
ERR1866959	PRJEB19825	SAMEA103887883	EMP	V4	515F-806R	515F_GTGCCAGCMGCCGCGGTAA	806R_GGACTACHVGGGTWTCTAAT	V4	V4	TRUE	10.1186/gb-2011-12-5-r50	Moving pictures of the human microbiome	Genome biology
ERR1866957	PRJEB19825	SAMEA103887881	EMP	V4	515F-806R	515F_GTGCCAGCMGCCGCGGTAA	806R_GGACTACHVGGGTWTCTAAT	V4	V4	TRUE	10.1186/gb-2011-12-5-r50	Moving pictures of the human microbiome	Genome biology
ERR1866955	PRJEB19825	SAMEA103887879	EMP	V4	515F-806R	515F_GTGCCAGCMGCCGCGGTAA	806R_GGACTACHVGGGTWTCTAAT	V4	V4	TRUE	10.1186/gb-2011-12-5-r50	Moving pictures of the human microbiome	Genome biology
ERR1866952	PRJEB19825	SAMEA103887877	EMP	V4	515F-806R	515F_GTGCCAGCMGCCGCGGTAA	806R_GGACTACHVGGGTWTCTAAT	V4	V4	TRUE	10.1186/gb-2011-12-5-r50	Moving pictures of the human microbiome	Genome biology
ERR1866950	PRJEB19825	SAMEA103887875	EMP	V4	515F-806R	515F_GTGCCAGCMGCCGCGGTAA	806R_GGACTACHVGGGTWTCTAAT	V4	V4	TRUE	10.1186/gb-2011-12-5-r50	Moving pictures of the human microbiome	Genome biology
ERR1866948	PRJEB19825	SAMEA103887873	EMP	V4	515F-806R	515F_GTGCCAGCMGCCGCGGTAA	806R_GGACTACHVGGGTWTCTAAT	V4	V4	TRUE	10.1186/gb-2011-12-5-r50	Moving pictures of the human microbiome	Genome biology
ERR1866946	PRJEB19825	SAMEA103887871	EMP	V4	515F-806R	515F_GTGCCAGCMGCCGCGGTAA	806R_GGACTACHVGGGTWTCTAAT	V4	V4	TRUE	10.1186/gb-2011-12-5-r50	Moving pictures of the human microbiome	Genome biology
ERR1866944	PRJEB19825	SAMEA103887869	EMP	V4	515F-806R	515F_GTGCCAGCMGCCGCGGTAA	806R_GGACTACHVGGGTWTCTAAT	V4	V4	TRUE	10.1186/gb-2011-12-5-r50	Moving pictures of the human microbiome	Genome biology
ERR1866942	PRJEB19825	SAMEA103887867	EMP	V4	515F-806R	515F_GTGCCAGCMGCCGCGGTAA	806R_GGACTACHVGGGTWTCTAAT	V4	V4	TRUE	10.1186/gb-2011-12-5-r50	Moving pictures of the human microbiome	Genome biology
ERR1866940	PRJEB19825	SAMEA103887864	EMP	V4	515F-806R	515F_GTGCCAGCMGCCGCGGTAA	806R_GGACTACHVGGGTWTCTAAT	V4	V4	TRUE	10.1186/gb-2011-12-5-r50	Moving pictures of the human microbiome	Genome biology
ERR1866938	PRJEB19825	SAMEA103887862	EMP	V4	515F-806R	515F_GTGCCAGCMGCCGCGGTAA	806R_GGACTACHVGGGTWTCTAAT	V4	V4	TRUE	10.1186/gb-2011-12-5-r50	Moving pictures of the human microbiome	Genome biology
ERR1866936	PRJEB19825	SAMEA103887859	EMP	V4	515F-806R	515F_GTGCCAGCMGCCGCGGTAA	806R_GGACTACHVGGGTWTCTAAT	V4	V4	TRUE	10.1186/gb-2011-12-5-r50	Moving pictures of the human microbiome	Genome biology
ERR1866934	PRJEB19825	SAMEA103887858	EMP	V4	515F-806R	515F_GTGCCAGCMGCCGCGGTAA	806R_GGACTACHVGGGTWTCTAAT	V4	V4	TRUE	10.1186/gb-2011-12-5-r50	Moving pictures of the human microbiome	Genome biology
ERR1866932	PRJEB19825	SAMEA103887855	EMP	V4	515F-806R	515F_GTGCCAGCMGCCGCGGTAA	806R_GGACTACHVGGGTWTCTAAT	V4	V4	TRUE	10.1186/gb-2011-12-5-r50	Moving pictures of the human microbiome	Genome biology
ERR1866930	PRJEB19825	SAMEA103887853	EMP	V4	515F-806R	515F_GTGCCAGCMGCCGCGGTAA	806R_GGACTACHVGGGTWTCTAAT	V4	V4	TRUE	10.1186/gb-2011-12-5-r50	Moving pictures of the human microbiome	Genome biology
ERR1866928	PRJEB19825	SAMEA103887851	EMP	V4	515F-806R	515F_GTGCCAGCMGCCGCGGTAA	806R_GGACTACHVGGGTWTCTAAT	V4	V4	TRUE	10.1186/gb-2011-12-5-r50	Moving pictures of the human microbiome	Genome biology
ERR1866926	PRJEB19825	SAMEA103887849	EMP	V4	515F-806R	515F_GTGCCAGCMGCCGCGGTAA	806R_GGACTACHVGGGTWTCTAAT	V4	V4	TRUE	10.1186/gb-2011-12-5-r50	Moving pictures of the human microbiome	Genome biology
ERR1866924	PRJEB19825	SAMEA103887847	EMP	V4	515F-806R	515F_GTGCCAGCMGCCGCGGTAA	806R_GGACTACHVGGGTWTCTAAT	V4	V4	TRUE	10.1186/gb-2011-12-5-r50	Moving pictures of the human microbiome	Genome biology
ERR1866922	PRJEB19825	SAMEA103887846	EMP	V4	515F-806R	515F_GTGCCAGCMGCCGCGGTAA	806R_GGACTACHVGGGTWTCTAAT	V4	V4	TRUE	10.1186/gb-2011-12-5-r50	Moving pictures of the human microbiome	Genome biology
ERR1866920	PRJEB19825	SAMEA103887843	EMP	V4	515F-806R	515F_GTGCCAGCMGCCGCGGTAA	806R_GGACTACHVGGGTWTCTAAT	V4	V4	TRUE	10.1186/gb-2011-12-5-r50	Moving pictures of the human microbiome	Genome biology
ERR1866918	PRJEB19825	SAMEA103887840	EMP	V4	515F-806R	515F_GTGCCAGCMGCCGCGGTAA	806R_GGACTACHVGGGTWTCTAAT	V4	V4	TRUE	10.1186/gb-2011-12-5-r50	Moving pictures of the human microbiome	Genome biology
ERR1866916	PRJEB19825	SAMEA103887838	EMP	V4	515F-806R	515F_GTGCCAGCMGCCGCGGTAA	806R_GGACTACHVGGGTWTCTAAT	V4	V4	TRUE	10.1186/gb-2011-12-5-r50	Moving pictures of the human microbiome	Genome biology
ERR1866914	PRJEB19825	SAMEA103887836	EMP	V4	515F-806R	515F_GTGCCAGCMGCCGCGGTAA	806R_GGACTACHVGGGTWTCTAAT	V4	V4	TRUE	10.1186/gb-2011-12-5-r50	Moving pictures of the human microbiome	Genome biology
ERR1866912	PRJEB19825	SAMEA103887833	EMP	V4	515F-806R	515F_GTGCCAGCMGCCGCGGTAA	806R_GGACTACHVGGGTWTCTAAT	V4	V4	TRUE	10.1186/gb-2011-12-5-r50	Moving pictures of the human microbiome	Genome biology
ERR1866910	PRJEB19825	SAMEA103887830	EMP	V4	515F-806R	515F_GTGCCAGCMGCCGCGGTAA	806R_GGACTACHVGGGTWTCTAAT	V4	V4	TRUE	10.1186/gb-2011-12-5-r50	Moving pictures of the human microbiome	Genome biology
ERR1866908	PRJEB19825	SAMEA103887828	EMP	V4	515F-806R	515F_GTGCCAGCMGCCGCGGTAA	806R_GGACTACHVGGGTWTCTAAT	V4	V4	TRUE	10.1186/gb-2011-12-5-r50	Moving pictures of the human microbiome	Genome biology
ERR1866906	PRJEB19825	SAMEA103887826	EMP	V4	515F-806R	515F_GTGCCAGCMGCCGCGGTAA	806R_GGACTACHVGGGTWTCTAAT	V4	V4	TRUE	10.1186/gb-2011-12-5-r50	Moving pictures of the human microbiome	Genome biology
ERR1866905	PRJEB19825	SAMEA103887824	EMP	V4	515F-806R	515F_GTGCCAGCMGCCGCGGTAA	806R_GGACTACHVGGGTWTCTAAT	V4	V4	TRUE	10.1186/gb-2011-12-5-r50	Moving pictures of the human microbiome	Genome biology
ERR1866903	PRJEB19825	SAMEA103887822	EMP	V4	515F-806R	515F_GTGCCAGCMGCCGCGGTAA	806R_GGACTACHVGGGTWTCTAAT	V4	V4	TRUE	10.1186/gb-2011-12-5-r50	Moving pictures of the human microbiome	Genome biology
ERR1866901	PRJEB19825	SAMEA103887819	EMP	V4	515F-806R	515F_GTGCCAGCMGCCGCGGTAA	806R_GGACTACHVGGGTWTCTAAT	V4	V4	TRUE	10.1186/gb-2011-12-5-r50	Moving pictures of the human microbiome	Genome biology
ERR1866899	PRJEB19825	SAMEA103887817	EMP	V4	515F-806R	515F_GTGCCAGCMGCCGCGGTAA	806R_GGACTACHVGGGTWTCTAAT	V4	V4	TRUE	10.1186/gb-2011-12-5-r50	Moving pictures of the human microbiome	Genome biology
ERR1866897	PRJEB19825	SAMEA103887815	EMP	V4	515F-806R	515F_GTGCCAGCMGCCGCGGTAA	806R_GGACTACHVGGGTWTCTAAT	V4	V4	TRUE	10.1186/gb-2011-12-5-r50	Moving pictures of the human microbiome	Genome biology
ERR1866895	PRJEB19825	SAMEA103887814	EMP	V4	515F-806R	515F_GTGCCAGCMGCCGCGGTAA	806R_GGACTACHVGGGTWTCTAAT	V4	V4	TRUE	10.1186/gb-2011-12-5-r50	Moving pictures of the human microbiome	Genome biology
ERR1866894	PRJEB19825	SAMEA103887811	EMP	V4	515F-806R	515F_GTGCCAGCMGCCGCGGTAA	806R_GGACTACHVGGGTWTCTAAT	V4	V4	TRUE	10.1186/gb-2011-12-5-r50	Moving pictures of the human microbiome	Genome biology
ERR1866892	PRJEB19825	SAMEA103887809	EMP	V4	515F-806R	515F_GTGCCAGCMGCCGCGGTAA	806R_GGACTACHVGGGTWTCTAAT	V4	V4	TRUE	10.1186/gb-2011-12-5-r50	Moving pictures of the human microbiome	Genome biology
ERR1866889	PRJEB19825	SAMEA103887807	EMP	V4	515F-806R	515F_GTGCCAGCMGCCGCGGTAA	806R_GGACTACHVGGGTWTCTAAT	V4	V4	TRUE	10.1186/gb-2011-12-5-r50	Moving pictures of the human microbiome	Genome biology
ERR1866887	PRJEB19825	SAMEA103887805	EMP	V4	515F-806R	515F_GTGCCAGCMGCCGCGGTAA	806R_GGACTACHVGGGTWTCTAAT	V4	V4	TRUE	10.1186/gb-2011-12-5-r50	Moving pictures of the human microbiome	Genome biology
ERR1866885	PRJEB19825	SAMEA103887803	EMP	V4	515F-806R	515F_GTGCCAGCMGCCGCGGTAA	806R_GGACTACHVGGGTWTCTAAT	V4	V4	TRUE	10.1186/gb-2011-12-5-r50	Moving pictures of the human microbiome	Genome biology
ERR1866883	PRJEB19825	SAMEA103887801	EMP	V4	515F-806R	515F_GTGCCAGCMGCCGCGGTAA	806R_GGACTACHVGGGTWTCTAAT	V4	V4	TRUE	10.1186/gb-2011-12-5-r50	Moving pictures of the human microbiome	Genome biology
ERR1866881	PRJEB19825	SAMEA103887799	EMP	V4	515F-806R	515F_GTGCCAGCMGCCGCGGTAA	806R_GGACTACHVGGGTWTCTAAT	V4	V4	TRUE	10.1186/gb-2011-12-5-r50	Moving pictures of the human microbiome	Genome biology
ERR1866880	PRJEB19825	SAMEA103887798	EMP	V4	515F-806R	515F_GTGCCAGCMGCCGCGGTAA	806R_GGACTACHVGGGTWTCTAAT	V4	V4	TRUE	10.1186/gb-2011-12-5-r50	Moving pictures of the human microbiome	Genome biology
ERR1866878	PRJEB19825	SAMEA103887796	EMP	V4	515F-806R	515F_GTGCCAGCMGCCGCGGTAA	806R_GGACTACHVGGGTWTCTAAT	V4	V4	TRUE	10.1186/gb-2011-12-5-r50	Moving pictures of the human microbiome	Genome biology
ERR1866876	PRJEB19825	SAMEA103887795	EMP	V4	515F-806R	515F_GTGCCAGCMGCCGCGGTAA	806R_GGACTACHVGGGTWTCTAAT	V4	V4	TRUE	10.1186/gb-2011-12-5-r50	Moving pictures of the human microbiome	Genome biology
ERR1866874	PRJEB19825	SAMEA103887793	EMP	V4	515F-806R	515F_GTGCCAGCMGCCGCGGTAA	806R_GGACTACHVGGGTWTCTAAT	V4	V4	TRUE	10.1186/gb-2011-12-5-r50	Moving pictures of the human microbiome	Genome biology
ERR1866872	PRJEB19825	SAMEA103887791	EMP	V4	515F-806R	515F_GTGCCAGCMGCCGCGGTAA	806R_GGACTACHVGGGTWTCTAAT	V4	V4	TRUE	10.1186/gb-2011-12-5-r50	Moving pictures of the human microbiome	Genome biology
ERR1866870	PRJEB19825	SAMEA103887789	EMP	V4	515F-806R	515F_GTGCCAGCMGCCGCGGTAA	806R_GGACTACHVGGGTWTCTAAT	V4	V4	TRUE	10.1186/gb-2011-12-5-r50	Moving pictures of the human microbiome	Genome biology
ERR1866867	PRJEB19825	SAMEA103887787	EMP	V4	515F-806R	515F_GTGCCAGCMGCCGCGGTAA	806R_GGACTACHVGGGTWTCTAAT	V4	V4	TRUE	10.1186/gb-2011-12-5-r50	Moving pictures of the human microbiome	Genome biology
ERR1866866	PRJEB19825	SAMEA103887785	EMP	V4	515F-806R	515F_GTGCCAGCMGCCGCGGTAA	806R_GGACTACHVGGGTWTCTAAT	V4	V4	TRUE	10.1186/gb-2011-12-5-r50	Moving pictures of the human microbiome	Genome biology
ERR1866864	PRJEB19825	SAMEA103887783	EMP	V4	515F-806R	515F_GTGCCAGCMGCCGCGGTAA	806R_GGACTACHVGGGTWTCTAAT	V4	V4	TRUE	10.1186/gb-2011-12-5-r50	Moving pictures of the human microbiome	Genome biology
ERR1866862	PRJEB19825	SAMEA103887781	EMP	V4	515F-806R	515F_GTGCCAGCMGCCGCGGTAA	806R_GGACTACHVGGGTWTCTAAT	V4	V4	TRUE	10.1186/gb-2011-12-5-r50	Moving pictures of the human microbiome	Genome biology
ERR1866860	PRJEB19825	SAMEA103887780	EMP	V4	515F-806R	515F_GTGCCAGCMGCCGCGGTAA	806R_GGACTACHVGGGTWTCTAAT	V4	V4	TRUE	10.1186/gb-2011-12-5-r50	Moving pictures of the human microbiome	Genome biology
ERR1866858	PRJEB19825	SAMEA103887777	EMP	V4	515F-806R	515F_GTGCCAGCMGCCGCGGTAA	806R_GGACTACHVGGGTWTCTAAT	V4	V4	TRUE	10.1186/gb-2011-12-5-r50	Moving pictures of the human microbiome	Genome biology
ERR1866855	PRJEB19825	SAMEA103887776	EMP	V4	515F-806R	515F_GTGCCAGCMGCCGCGGTAA	806R_GGACTACHVGGGTWTCTAAT	V4	V4	TRUE	10.1186/gb-2011-12-5-r50	Moving pictures of the human microbiome	Genome biology
ERR1866853	PRJEB19825	SAMEA103887773	EMP	V4	515F-806R	515F_GTGCCAGCMGCCGCGGTAA	806R_GGACTACHVGGGTWTCTAAT	V4	V4	TRUE	10.1186/gb-2011-12-5-r50	Moving pictures of the human microbiome	Genome biology
ERR1866851	PRJEB19825	SAMEA103887771	EMP	V4	515F-806R	515F_GTGCCAGCMGCCGCGGTAA	806R_GGACTACHVGGGTWTCTAAT	V4	V4	TRUE	10.1186/gb-2011-12-5-r50	Moving pictures of the human microbiome	Genome biology
ERR1866849	PRJEB19825	SAMEA103887770	EMP	V4	515F-806R	515F_GTGCCAGCMGCCGCGGTAA	806R_GGACTACHVGGGTWTCTAAT	V4	V4	TRUE	10.1186/gb-2011-12-5-r50	Moving pictures of the human microbiome	Genome biology
ERR1866848	PRJEB19825	SAMEA103887767	EMP	V4	515F-806R	515F_GTGCCAGCMGCCGCGGTAA	806R_GGACTACHVGGGTWTCTAAT	V4	V4	TRUE	10.1186/gb-2011-12-5-r50	Moving pictures of the human microbiome	Genome biology
ERR1866846	PRJEB19825	SAMEA103887766	EMP	V4	515F-806R	515F_GTGCCAGCMGCCGCGGTAA	806R_GGACTACHVGGGTWTCTAAT	V4	V4	TRUE	10.1186/gb-2011-12-5-r50	Moving pictures of the human microbiome	Genome biology
ERR1866844	PRJEB19825	SAMEA103887763	EMP	V4	515F-806R	515F_GTGCCAGCMGCCGCGGTAA	806R_GGACTACHVGGGTWTCTAAT	V4	V4	TRUE	10.1186/gb-2011-12-5-r50	Moving pictures of the human microbiome	Genome biology
ERR1866842	PRJEB19825	SAMEA103887761	EMP	V4	515F-806R	515F_GTGCCAGCMGCCGCGGTAA	806R_GGACTACHVGGGTWTCTAAT	V4	V4	TRUE	10.1186/gb-2011-12-5-r50	Moving pictures of the human microbiome	Genome biology
ERR1866840	PRJEB19825	SAMEA103887760	EMP	V4	515F-806R	515F_GTGCCAGCMGCCGCGGTAA	806R_GGACTACHVGGGTWTCTAAT	V4	V4	TRUE	10.1186/gb-2011-12-5-r50	Moving pictures of the human microbiome	Genome biology
ERR1866838	PRJEB19825	SAMEA103887759	EMP	V4	515F-806R	515F_GTGCCAGCMGCCGCGGTAA	806R_GGACTACHVGGGTWTCTAAT	V4	V4	TRUE	10.1186/gb-2011-12-5-r50	Moving pictures of the human microbiome	Genome biology
ERR1866835	PRJEB19825	SAMEA103887757	EMP	V4	515F-806R	515F_GTGCCAGCMGCCGCGGTAA	806R_GGACTACHVGGGTWTCTAAT	V4	V4	TRUE	10.1186/gb-2011-12-5-r50	Moving pictures of the human microbiome	Genome biology
ERR1866833	PRJEB19825	SAMEA103887755	EMP	V4	515F-806R	515F_GTGCCAGCMGCCGCGGTAA	806R_GGACTACHVGGGTWTCTAAT	V4	V4	TRUE	10.1186/gb-2011-12-5-r50	Moving pictures of the human microbiome	Genome biology
ERR1866831	PRJEB19825	SAMEA103887753	EMP	V4	515F-806R	515F_GTGCCAGCMGCCGCGGTAA	806R_GGACTACHVGGGTWTCTAAT	V4	V4	TRUE	10.1186/gb-2011-12-5-r50	Moving pictures of the human microbiome	Genome biology
ERR1866829	PRJEB19825	SAMEA103887751	EMP	V4	515F-806R	515F_GTGCCAGCMGCCGCGGTAA	806R_GGACTACHVGGGTWTCTAAT	V4	V4	TRUE	10.1186/gb-2011-12-5-r50	Moving pictures of the human microbiome	Genome biology
ERR1866827	PRJEB19825	SAMEA103887749	EMP	V4	515F-806R	515F_GTGCCAGCMGCCGCGGTAA	806R_GGACTACHVGGGTWTCTAAT	V4	V4	TRUE	10.1186/gb-2011-12-5-r50	Moving pictures of the human microbiome	Genome biology
ERR1866826	PRJEB19825	SAMEA103887747	EMP	V4	515F-806R	515F_GTGCCAGCMGCCGCGGTAA	806R_GGACTACHVGGGTWTCTAAT	V4	V4	TRUE	10.1186/gb-2011-12-5-r50	Moving pictures of the human microbiome	Genome biology
ERR1866824	PRJEB19825	SAMEA103887745	EMP	V4	515F-806R	515F_GTGCCAGCMGCCGCGGTAA	806R_GGACTACHVGGGTWTCTAAT	V4	V4	TRUE	10.1186/gb-2011-12-5-r50	Moving pictures of the human microbiome	Genome biology
ERR1866822	PRJEB19825	SAMEA103887743	EMP	V4	515F-806R	515F_GTGCCAGCMGCCGCGGTAA	806R_GGACTACHVGGGTWTCTAAT	V4	V4	TRUE	10.1186/gb-2011-12-5-r50	Moving pictures of the human microbiome	Genome biology
ERR1866820	PRJEB19825	SAMEA103887741	EMP	V4	515F-806R	515F_GTGCCAGCMGCCGCGGTAA	806R_GGACTACHVGGGTWTCTAAT	V4	V4	TRUE	10.1186/gb-2011-12-5-r50	Moving pictures of the human microbiome	Genome biology
ERR1866818	PRJEB19825	SAMEA103887739	EMP	V4	515F-806R	515F_GTGCCAGCMGCCGCGGTAA	806R_GGACTACHVGGGTWTCTAAT	V4	V4	TRUE	10.1186/gb-2011-12-5-r50	Moving pictures of the human microbiome	Genome biology
ERR1866815	PRJEB19825	SAMEA103887737	EMP	V4	515F-806R	515F_GTGCCAGCMGCCGCGGTAA	806R_GGACTACHVGGGTWTCTAAT	V4	V4	TRUE	10.1186/gb-2011-12-5-r50	Moving pictures of the human microbiome	Genome biology
ERR1866813	PRJEB19825	SAMEA103887735	EMP	V4	515F-806R	515F_GTGCCAGCMGCCGCGGTAA	806R_GGACTACHVGGGTWTCTAAT	V4	V4	TRUE	10.1186/gb-2011-12-5-r50	Moving pictures of the human microbiome	Genome biology
ERR1866812	PRJEB19825	SAMEA103887733	EMP	V4	515F-806R	515F_GTGCCAGCMGCCGCGGTAA	806R_GGACTACHVGGGTWTCTAAT	V4	V4	TRUE	10.1186/gb-2011-12-5-r50	Moving pictures of the human microbiome	Genome biology
ERR1866809	PRJEB19825	SAMEA103887730	EMP	V4	515F-806R	515F_GTGCCAGCMGCCGCGGTAA	806R_GGACTACHVGGGTWTCTAAT	V4	V4	TRUE	10.1186/gb-2011-12-5-r50	Moving pictures of the human microbiome	Genome biology
ERR1866807	PRJEB19825	SAMEA103887728	EMP	V4	515F-806R	515F_GTGCCAGCMGCCGCGGTAA	806R_GGACTACHVGGGTWTCTAAT	V4	V4	TRUE	10.1186/gb-2011-12-5-r50	Moving pictures of the human microbiome	Genome biology
ERR1866805	PRJEB19825	SAMEA103887726	EMP	V4	515F-806R	515F_GTGCCAGCMGCCGCGGTAA	806R_GGACTACHVGGGTWTCTAAT	V4	V4	TRUE	10.1186/gb-2011-12-5-r50	Moving pictures of the human microbiome	Genome biology
ERR1866803	PRJEB19825	SAMEA103887724	EMP	V4	515F-806R	515F_GTGCCAGCMGCCGCGGTAA	806R_GGACTACHVGGGTWTCTAAT	V4	V4	TRUE	10.1186/gb-2011-12-5-r50	Moving pictures of the human microbiome	Genome biology
ERR1866801	PRJEB19825	SAMEA103887722	EMP	V4	515F-806R	515F_GTGCCAGCMGCCGCGGTAA	806R_GGACTACHVGGGTWTCTAAT	V4	V4	TRUE	10.1186/gb-2011-12-5-r50	Moving pictures of the human microbiome	Genome biology
ERR1866799	PRJEB19825	SAMEA103887720	EMP	V4	515F-806R	515F_GTGCCAGCMGCCGCGGTAA	806R_GGACTACHVGGGTWTCTAAT	V4	V4	TRUE	10.1186/gb-2011-12-5-r50	Moving pictures of the human microbiome	Genome biology
ERR1866798	PRJEB19825	SAMEA103887717	EMP	V4	515F-806R	515F_GTGCCAGCMGCCGCGGTAA	806R_GGACTACHVGGGTWTCTAAT	V4	V4	TRUE	10.1186/gb-2011-12-5-r50	Moving pictures of the human microbiome	Genome biology
ERR1866796	PRJEB19825	SAMEA103887715	EMP	V4	515F-806R	515F_GTGCCAGCMGCCGCGGTAA	806R_GGACTACHVGGGTWTCTAAT	V4	V4	TRUE	10.1186/gb-2011-12-5-r50	Moving pictures of the human microbiome	Genome biology
ERR1866794	PRJEB19825	SAMEA103887713	EMP	V4	515F-806R	515F_GTGCCAGCMGCCGCGGTAA	806R_GGACTACHVGGGTWTCTAAT	V4	V4	TRUE	10.1186/gb-2011-12-5-r50	Moving pictures of the human microbiome	Genome biology
ERR1866792	PRJEB19825	SAMEA103887711	EMP	V4	515F-806R	515F_GTGCCAGCMGCCGCGGTAA	806R_GGACTACHVGGGTWTCTAAT	V4	V4	TRUE	10.1186/gb-2011-12-5-r50	Moving pictures of the human microbiome	Genome biology
ERR1866790	PRJEB19825	SAMEA103887709	EMP	V4	515F-806R	515F_GTGCCAGCMGCCGCGGTAA	806R_GGACTACHVGGGTWTCTAAT	V4	V4	TRUE	10.1186/gb-2011-12-5-r50	Moving pictures of the human microbiome	Genome biology
ERR1866789	PRJEB19825	SAMEA103887707	EMP	V4	515F-806R	515F_GTGCCAGCMGCCGCGGTAA	806R_GGACTACHVGGGTWTCTAAT	V4	V4	TRUE	10.1186/gb-2011-12-5-r50	Moving pictures of the human microbiome	Genome biology
ERR1866787	PRJEB19825	SAMEA103887706	EMP	V4	515F-806R	515F_GTGCCAGCMGCCGCGGTAA	806R_GGACTACHVGGGTWTCTAAT	V4	V4	TRUE	10.1186/gb-2011-12-5-r50	Moving pictures of the human microbiome	Genome biology
ERR1866785	PRJEB19825	SAMEA103887703	EMP	V4	515F-806R	515F_GTGCCAGCMGCCGCGGTAA	806R_GGACTACHVGGGTWTCTAAT	V4	V4	TRUE	10.1186/gb-2011-12-5-r50	Moving pictures of the human microbiome	Genome biology
ERR1866783	PRJEB19825	SAMEA103887701	EMP	V4	515F-806R	515F_GTGCCAGCMGCCGCGGTAA	806R_GGACTACHVGGGTWTCTAAT	V4	V4	TRUE	10.1186/gb-2011-12-5-r50	Moving pictures of the human microbiome	Genome biology
ERR1866781	PRJEB19825	SAMEA103887700	EMP	V4	515F-806R	515F_GTGCCAGCMGCCGCGGTAA	806R_GGACTACHVGGGTWTCTAAT	V4	V4	TRUE	10.1186/gb-2011-12-5-r50	Moving pictures of the human microbiome	Genome biology
ERR1866779	PRJEB19825	SAMEA103887698	EMP	V4	515F-806R	515F_GTGCCAGCMGCCGCGGTAA	806R_GGACTACHVGGGTWTCTAAT	V4	V4	TRUE	10.1186/gb-2011-12-5-r50	Moving pictures of the human microbiome	Genome biology
ERR1866777	PRJEB19825	SAMEA103887695	EMP	V4	515F-806R	515F_GTGCCAGCMGCCGCGGTAA	806R_GGACTACHVGGGTWTCTAAT	V4	V4	TRUE	10.1186/gb-2011-12-5-r50	Moving pictures of the human microbiome	Genome biology
ERR1866775	PRJEB19825	SAMEA103887694	EMP	V4	515F-806R	515F_GTGCCAGCMGCCGCGGTAA	806R_GGACTACHVGGGTWTCTAAT	V4	V4	TRUE	10.1186/gb-2011-12-5-r50	Moving pictures of the human microbiome	Genome biology
ERR1866773	PRJEB19825	SAMEA103887691	EMP	V4	515F-806R	515F_GTGCCAGCMGCCGCGGTAA	806R_GGACTACHVGGGTWTCTAAT	V4	V4	TRUE	10.1186/gb-2011-12-5-r50	Moving pictures of the human microbiome	Genome biology
ERR1866771	PRJEB19825	SAMEA103887690	EMP	V4	515F-806R	515F_GTGCCAGCMGCCGCGGTAA	806R_GGACTACHVGGGTWTCTAAT	V4	V4	TRUE	10.1186/gb-2011-12-5-r50	Moving pictures of the human microbiome	Genome biology
ERR1866768	PRJEB19825	SAMEA103887687	EMP	V4	515F-806R	515F_GTGCCAGCMGCCGCGGTAA	806R_GGACTACHVGGGTWTCTAAT	V4	V4	TRUE	10.1186/gb-2011-12-5-r50	Moving pictures of the human microbiome	Genome biology
ERR1866766	PRJEB19825	SAMEA103887685	EMP	V4	515F-806R	515F_GTGCCAGCMGCCGCGGTAA	806R_GGACTACHVGGGTWTCTAAT	V4	V4	TRUE	10.1186/gb-2011-12-5-r50	Moving pictures of the human microbiome	Genome biology
ERR1866764	PRJEB19825	SAMEA103887683	EMP	V4	515F-806R	515F_GTGCCAGCMGCCGCGGTAA	806R_GGACTACHVGGGTWTCTAAT	V4	V4	TRUE	10.1186/gb-2011-12-5-r50	Moving pictures of the human microbiome	Genome biology
ERR1866762	PRJEB19825	SAMEA103887681	EMP	V4	515F-806R	515F_GTGCCAGCMGCCGCGGTAA	806R_GGACTACHVGGGTWTCTAAT	V4	V4	TRUE	10.1186/gb-2011-12-5-r50	Moving pictures of the human microbiome	Genome biology
ERR1866760	PRJEB19825	SAMEA103887679	EMP	V4	515F-806R	515F_GTGCCAGCMGCCGCGGTAA	806R_GGACTACHVGGGTWTCTAAT	V4	V4	TRUE	10.1186/gb-2011-12-5-r50	Moving pictures of the human microbiome	Genome biology
ERR1866758	PRJEB19825	SAMEA103887677	EMP	V4	515F-806R	515F_GTGCCAGCMGCCGCGGTAA	806R_GGACTACHVGGGTWTCTAAT	V4	V4	TRUE	10.1186/gb-2011-12-5-r50	Moving pictures of the human microbiome	Genome biology
ERR1866757	PRJEB19825	SAMEA103887675	EMP	V4	515F-806R	515F_GTGCCAGCMGCCGCGGTAA	806R_GGACTACHVGGGTWTCTAAT	V4	V4	TRUE	10.1186/gb-2011-12-5-r50	Moving pictures of the human microbiome	Genome biology
ERR1866754	PRJEB19825	SAMEA103887672	EMP	V4	515F-806R	515F_GTGCCAGCMGCCGCGGTAA	806R_GGACTACHVGGGTWTCTAAT	V4	V4	TRUE	10.1186/gb-2011-12-5-r50	Moving pictures of the human microbiome	Genome biology
ERR1866752	PRJEB19825	SAMEA103887671	EMP	V4	515F-806R	515F_GTGCCAGCMGCCGCGGTAA	806R_GGACTACHVGGGTWTCTAAT	V4	V4	TRUE	10.1186/gb-2011-12-5-r50	Moving pictures of the human microbiome	Genome biology
ERR1866750	PRJEB19825	SAMEA103887669	EMP	V4	515F-806R	515F_GTGCCAGCMGCCGCGGTAA	806R_GGACTACHVGGGTWTCTAAT	V4	V4	TRUE	10.1186/gb-2011-12-5-r50	Moving pictures of the human microbiome	Genome biology
ERR1866748	PRJEB19825	SAMEA103887667	EMP	V4	515F-806R	515F_GTGCCAGCMGCCGCGGTAA	806R_GGACTACHVGGGTWTCTAAT	V4	V4	TRUE	10.1186/gb-2011-12-5-r50	Moving pictures of the human microbiome	Genome biology
ERR1866746	PRJEB19825	SAMEA103887664	EMP	V4	515F-806R	515F_GTGCCAGCMGCCGCGGTAA	806R_GGACTACHVGGGTWTCTAAT	V4	V4	TRUE	10.1186/gb-2011-12-5-r50	Moving pictures of the human microbiome	Genome biology
ERR1866744	PRJEB19825	SAMEA103887662	EMP	V4	515F-806R	515F_GTGCCAGCMGCCGCGGTAA	806R_GGACTACHVGGGTWTCTAAT	V4	V4	TRUE	10.1186/gb-2011-12-5-r50	Moving pictures of the human microbiome	Genome biology
ERR1866742	PRJEB19825	SAMEA103887660	EMP	V4	515F-806R	515F_GTGCCAGCMGCCGCGGTAA	806R_GGACTACHVGGGTWTCTAAT	V4	V4	TRUE	10.1186/gb-2011-12-5-r50	Moving pictures of the human microbiome	Genome biology
ERR1866740	PRJEB19825	SAMEA103887657	EMP	V4	515F-806R	515F_GTGCCAGCMGCCGCGGTAA	806R_GGACTACHVGGGTWTCTAAT	V4	V4	TRUE	10.1186/gb-2011-12-5-r50	Moving pictures of the human microbiome	Genome biology
ERR1866738	PRJEB19825	SAMEA103887654	EMP	V4	515F-806R	515F_GTGCCAGCMGCCGCGGTAA	806R_GGACTACHVGGGTWTCTAAT	V4	V4	TRUE	10.1186/gb-2011-12-5-r50	Moving pictures of the human microbiome	Genome biology
ERR1866736	PRJEB19825	SAMEA103887652	EMP	V4	515F-806R	515F_GTGCCAGCMGCCGCGGTAA	806R_GGACTACHVGGGTWTCTAAT	V4	V4	TRUE	10.1186/gb-2011-12-5-r50	Moving pictures of the human microbiome	Genome biology
ERR1866734	PRJEB19825	SAMEA103887650	EMP	V4	515F-806R	515F_GTGCCAGCMGCCGCGGTAA	806R_GGACTACHVGGGTWTCTAAT	V4	V4	TRUE	10.1186/gb-2011-12-5-r50	Moving pictures of the human microbiome	Genome biology
ERR1866732	PRJEB19825	SAMEA103887648	EMP	V4	515F-806R	515F_GTGCCAGCMGCCGCGGTAA	806R_GGACTACHVGGGTWTCTAAT	V4	V4	TRUE	10.1186/gb-2011-12-5-r50	Moving pictures of the human microbiome	Genome biology
ERR1866730	PRJEB19825	SAMEA103887645	EMP	V4	515F-806R	515F_GTGCCAGCMGCCGCGGTAA	806R_GGACTACHVGGGTWTCTAAT	V4	V4	TRUE	10.1186/gb-2011-12-5-r50	Moving pictures of the human microbiome	Genome biology
ERR1866728	PRJEB19825	SAMEA103887644	EMP	V4	515F-806R	515F_GTGCCAGCMGCCGCGGTAA	806R_GGACTACHVGGGTWTCTAAT	V4	V4	TRUE	10.1186/gb-2011-12-5-r50	Moving pictures of the human microbiome	Genome biology
ERR1866726	PRJEB19825	SAMEA103887642	EMP	V4	515F-806R	515F_GTGCCAGCMGCCGCGGTAA	806R_GGACTACHVGGGTWTCTAAT	V4	V4	TRUE	10.1186/gb-2011-12-5-r50	Moving pictures of the human microbiome	Genome biology
ERR1866724	PRJEB19825	SAMEA103887640	EMP	V4	515F-806R	515F_GTGCCAGCMGCCGCGGTAA	806R_GGACTACHVGGGTWTCTAAT	V4	V4	TRUE	10.1186/gb-2011-12-5-r50	Moving pictures of the human microbiome	Genome biology
ERR1866722	PRJEB19825	SAMEA103887638	EMP	V4	515F-806R	515F_GTGCCAGCMGCCGCGGTAA	806R_GGACTACHVGGGTWTCTAAT	V4	V4	TRUE	10.1186/gb-2011-12-5-r50	Moving pictures of the human microbiome	Genome biology
ERR1866720	PRJEB19825	SAMEA103887636	EMP	V4	515F-806R	515F_GTGCCAGCMGCCGCGGTAA	806R_GGACTACHVGGGTWTCTAAT	V4	V4	TRUE	10.1186/gb-2011-12-5-r50	Moving pictures of the human microbiome	Genome biology
ERR1866719	PRJEB19825	SAMEA103887633	EMP	V4	515F-806R	515F_GTGCCAGCMGCCGCGGTAA	806R_GGACTACHVGGGTWTCTAAT	V4	V4	TRUE	10.1186/gb-2011-12-5-r50	Moving pictures of the human microbiome	Genome biology
ERR1866717	PRJEB19825	SAMEA103887632	EMP	V4	515F-806R	515F_GTGCCAGCMGCCGCGGTAA	806R_GGACTACHVGGGTWTCTAAT	V4	V4	TRUE	10.1186/gb-2011-12-5-r50	Moving pictures of the human microbiome	Genome biology
ERR1866715	PRJEB19825	SAMEA103887631	EMP	V4	515F-806R	515F_GTGCCAGCMGCCGCGGTAA	806R_GGACTACHVGGGTWTCTAAT	V4	V4	TRUE	10.1186/gb-2011-12-5-r50	Moving pictures of the human microbiome	Genome biology
ERR1866713	PRJEB19825	SAMEA103887629	EMP	V4	515F-806R	515F_GTGCCAGCMGCCGCGGTAA	806R_GGACTACHVGGGTWTCTAAT	V4	V4	TRUE	10.1186/gb-2011-12-5-r50	Moving pictures of the human microbiome	Genome biology
ERR1866711	PRJEB19825	SAMEA103887627	EMP	V4	515F-806R	515F_GTGCCAGCMGCCGCGGTAA	806R_GGACTACHVGGGTWTCTAAT	V4	V4	TRUE	10.1186/gb-2011-12-5-r50	Moving pictures of the human microbiome	Genome biology
ERR1866709	PRJEB19825	SAMEA103887625	EMP	V4	515F-806R	515F_GTGCCAGCMGCCGCGGTAA	806R_GGACTACHVGGGTWTCTAAT	V4	V4	TRUE	10.1186/gb-2011-12-5-r50	Moving pictures of the human microbiome	Genome biology
ERR1866707	PRJEB19825	SAMEA103887623	EMP	V4	515F-806R	515F_GTGCCAGCMGCCGCGGTAA	806R_GGACTACHVGGGTWTCTAAT	V4	V4	TRUE	10.1186/gb-2011-12-5-r50	Moving pictures of the human microbiome	Genome biology
ERR1866705	PRJEB19825	SAMEA103887621	EMP	V4	515F-806R	515F_GTGCCAGCMGCCGCGGTAA	806R_GGACTACHVGGGTWTCTAAT	V4	V4	TRUE	10.1186/gb-2011-12-5-r50	Moving pictures of the human microbiome	Genome biology
ERR1866703	PRJEB19825	SAMEA103887618	EMP	V4	515F-806R	515F_GTGCCAGCMGCCGCGGTAA	806R_GGACTACHVGGGTWTCTAAT	V4	V4	TRUE	10.1186/gb-2011-12-5-r50	Moving pictures of the human microbiome	Genome biology
ERR1866701	PRJEB19825	SAMEA103887616	EMP	V4	515F-806R	515F_GTGCCAGCMGCCGCGGTAA	806R_GGACTACHVGGGTWTCTAAT	V4	V4	TRUE	10.1186/gb-2011-12-5-r50	Moving pictures of the human microbiome	Genome biology
ERR1866699	PRJEB19825	SAMEA103887614	EMP	V4	515F-806R	515F_GTGCCAGCMGCCGCGGTAA	806R_GGACTACHVGGGTWTCTAAT	V4	V4	TRUE	10.1186/gb-2011-12-5-r50	Moving pictures of the human microbiome	Genome biology
ERR1866697	PRJEB19825	SAMEA103887613	EMP	V4	515F-806R	515F_GTGCCAGCMGCCGCGGTAA	806R_GGACTACHVGGGTWTCTAAT	V4	V4	TRUE	10.1186/gb-2011-12-5-r50	Moving pictures of the human microbiome	Genome biology
ERR1866695	PRJEB19825	SAMEA103887610	EMP	V4	515F-806R	515F_GTGCCAGCMGCCGCGGTAA	806R_GGACTACHVGGGTWTCTAAT	V4	V4	TRUE	10.1186/gb-2011-12-5-r50	Moving pictures of the human microbiome	Genome biology
ERR1866693	PRJEB19825	SAMEA103887608	EMP	V4	515F-806R	515F_GTGCCAGCMGCCGCGGTAA	806R_GGACTACHVGGGTWTCTAAT	V4	V4	TRUE	10.1186/gb-2011-12-5-r50	Moving pictures of the human microbiome	Genome biology
ERR1866691	PRJEB19825	SAMEA103887606	EMP	V4	515F-806R	515F_GTGCCAGCMGCCGCGGTAA	806R_GGACTACHVGGGTWTCTAAT	V4	V4	TRUE	10.1186/gb-2011-12-5-r50	Moving pictures of the human microbiome	Genome biology
ERR1866689	PRJEB19825	SAMEA103887605	EMP	V4	515F-806R	515F_GTGCCAGCMGCCGCGGTAA	806R_GGACTACHVGGGTWTCTAAT	V4	V4	TRUE	10.1186/gb-2011-12-5-r50	Moving pictures of the human microbiome	Genome biology
ERR1866687	PRJEB19825	SAMEA103887602	EMP	V4	515F-806R	515F_GTGCCAGCMGCCGCGGTAA	806R_GGACTACHVGGGTWTCTAAT	V4	V4	TRUE	10.1186/gb-2011-12-5-r50	Moving pictures of the human microbiome	Genome biology
ERR1866685	PRJEB19825	SAMEA103887600	EMP	V4	515F-806R	515F_GTGCCAGCMGCCGCGGTAA	806R_GGACTACHVGGGTWTCTAAT	V4	V4	TRUE	10.1186/gb-2011-12-5-r50	Moving pictures of the human microbiome	Genome biology
ERR1866683	PRJEB19825	SAMEA103887599	EMP	V4	515F-806R	515F_GTGCCAGCMGCCGCGGTAA	806R_GGACTACHVGGGTWTCTAAT	V4	V4	TRUE	10.1186/gb-2011-12-5-r50	Moving pictures of the human microbiome	Genome biology
ERR1866681	PRJEB19825	SAMEA103887597	EMP	V4	515F-806R	515F_GTGCCAGCMGCCGCGGTAA	806R_GGACTACHVGGGTWTCTAAT	V4	V4	TRUE	10.1186/gb-2011-12-5-r50	Moving pictures of the human microbiome	Genome biology
ERR1866679	PRJEB19825	SAMEA103887596	EMP	V4	515F-806R	515F_GTGCCAGCMGCCGCGGTAA	806R_GGACTACHVGGGTWTCTAAT	V4	V4	TRUE	10.1186/gb-2011-12-5-r50	Moving pictures of the human microbiome	Genome biology
ERR1866678	PRJEB19825	SAMEA103887593	EMP	V4	515F-806R	515F_GTGCCAGCMGCCGCGGTAA	806R_GGACTACHVGGGTWTCTAAT	V4	V4	TRUE	10.1186/gb-2011-12-5-r50	Moving pictures of the human microbiome	Genome biology
ERR1866676	PRJEB19825	SAMEA103887592	EMP	V4	515F-806R	515F_GTGCCAGCMGCCGCGGTAA	806R_GGACTACHVGGGTWTCTAAT	V4	V4	TRUE	10.1186/gb-2011-12-5-r50	Moving pictures of the human microbiome	Genome biology
ERR1866673	PRJEB19825	SAMEA103887590	EMP	V4	515F-806R	515F_GTGCCAGCMGCCGCGGTAA	806R_GGACTACHVGGGTWTCTAAT	V4	V4	TRUE	10.1186/gb-2011-12-5-r50	Moving pictures of the human microbiome	Genome biology
ERR1866671	PRJEB19825	SAMEA103887586	EMP	V4	515F-806R	515F_GTGCCAGCMGCCGCGGTAA	806R_GGACTACHVGGGTWTCTAAT	V4	V4	TRUE	10.1186/gb-2011-12-5-r50	Moving pictures of the human microbiome	Genome biology
ERR1866669	PRJEB19825	SAMEA103887584	EMP	V4	515F-806R	515F_GTGCCAGCMGCCGCGGTAA	806R_GGACTACHVGGGTWTCTAAT	V4	V4	TRUE	10.1186/gb-2011-12-5-r50	Moving pictures of the human microbiome	Genome biology
ERR1866667	PRJEB19825	SAMEA103887582	EMP	V4	515F-806R	515F_GTGCCAGCMGCCGCGGTAA	806R_GGACTACHVGGGTWTCTAAT	V4	V4	TRUE	10.1186/gb-2011-12-5-r50	Moving pictures of the human microbiome	Genome biology
ERR1866665	PRJEB19825	SAMEA103887580	EMP	V4	515F-806R	515F_GTGCCAGCMGCCGCGGTAA	806R_GGACTACHVGGGTWTCTAAT	V4	V4	TRUE	10.1186/gb-2011-12-5-r50	Moving pictures of the human microbiome	Genome biology
ERR1866663	PRJEB19825	SAMEA103887578	EMP	V4	515F-806R	515F_GTGCCAGCMGCCGCGGTAA	806R_GGACTACHVGGGTWTCTAAT	V4	V4	TRUE	10.1186/gb-2011-12-5-r50	Moving pictures of the human microbiome	Genome biology
ERR1866661	PRJEB19825	SAMEA103887577	EMP	V4	515F-806R	515F_GTGCCAGCMGCCGCGGTAA	806R_GGACTACHVGGGTWTCTAAT	V4	V4	TRUE	10.1186/gb-2011-12-5-r50	Moving pictures of the human microbiome	Genome biology
ERR1866659	PRJEB19825	SAMEA103887574	EMP	V4	515F-806R	515F_GTGCCAGCMGCCGCGGTAA	806R_GGACTACHVGGGTWTCTAAT	V4	V4	TRUE	10.1186/gb-2011-12-5-r50	Moving pictures of the human microbiome	Genome biology
ERR1866657	PRJEB19825	SAMEA103887572	EMP	V4	515F-806R	515F_GTGCCAGCMGCCGCGGTAA	806R_GGACTACHVGGGTWTCTAAT	V4	V4	TRUE	10.1186/gb-2011-12-5-r50	Moving pictures of the human microbiome	Genome biology
ERR1866655	PRJEB19825	SAMEA103887570	EMP	V4	515F-806R	515F_GTGCCAGCMGCCGCGGTAA	806R_GGACTACHVGGGTWTCTAAT	V4	V4	TRUE	10.1186/gb-2011-12-5-r50	Moving pictures of the human microbiome	Genome biology
ERR1866653	PRJEB19825	SAMEA103882168	EMP	V4	515F-806R	515F_GTGCCAGCMGCCGCGGTAA	806R_GGACTACHVGGGTWTCTAAT	V4	V4	TRUE	10.1186/gb-2011-12-5-r50	Moving pictures of the human microbiome	Genome biology
ERR1866651	PRJEB19825	SAMEA103879918	EMP	V4	515F-806R	515F_GTGCCAGCMGCCGCGGTAA	806R_GGACTACHVGGGTWTCTAAT	V4	V4	TRUE	10.1186/gb-2011-12-5-r50	Moving pictures of the human microbiome	Genome biology
ERR1866649	PRJEB19825	SAMEA103879168	EMP	V4	515F-806R	515F_GTGCCAGCMGCCGCGGTAA	806R_GGACTACHVGGGTWTCTAAT	V4	V4	TRUE	10.1186/gb-2011-12-5-r50	Moving pictures of the human microbiome	Genome biology
ERR1866647	PRJEB19825	SAMEA103877668	EMP	V4	515F-806R	515F_GTGCCAGCMGCCGCGGTAA	806R_GGACTACHVGGGTWTCTAAT	V4	V4	TRUE	10.1186/gb-2011-12-5-r50	Moving pictures of the human microbiome	Genome biology
ERR1866645	PRJEB19825	SAMEA103876168	EMP	V4	515F-806R	515F_GTGCCAGCMGCCGCGGTAA	806R_GGACTACHVGGGTWTCTAAT	V4	V4	TRUE	10.1186/gb-2011-12-5-r50	Moving pictures of the human microbiome	Genome biology
ERR1866643	PRJEB19825	SAMEA103874668	EMP	V4	515F-806R	515F_GTGCCAGCMGCCGCGGTAA	806R_GGACTACHVGGGTWTCTAAT	V4	V4	TRUE	10.1186/gb-2011-12-5-r50	Moving pictures of the human microbiome	Genome biology
ERR1866641	PRJEB19825	SAMEA103873168	EMP	V4	515F-806R	515F_GTGCCAGCMGCCGCGGTAA	806R_GGACTACHVGGGTWTCTAAT	V4	V4	TRUE	10.1186/gb-2011-12-5-r50	Moving pictures of the human microbiome	Genome biology
ERR1866639	PRJEB19825	SAMEA103871668	EMP	V4	515F-806R	515F_GTGCCAGCMGCCGCGGTAA	806R_GGACTACHVGGGTWTCTAAT	V4	V4	TRUE	10.1186/gb-2011-12-5-r50	Moving pictures of the human microbiome	Genome biology
ERR1866637	PRJEB19825	SAMEA103869418	EMP	V4	515F-806R	515F_GTGCCAGCMGCCGCGGTAA	806R_GGACTACHVGGGTWTCTAAT	V4	V4	TRUE	10.1186/gb-2011-12-5-r50	Moving pictures of the human microbiome	Genome biology
ERR1866635	PRJEB19825	SAMEA103868668	EMP	V4	515F-806R	515F_GTGCCAGCMGCCGCGGTAA	806R_GGACTACHVGGGTWTCTAAT	V4	V4	TRUE	10.1186/gb-2011-12-5-r50	Moving pictures of the human microbiome	Genome biology
ERR1866633	PRJEB19825	SAMEA103867168	EMP	V4	515F-806R	515F_GTGCCAGCMGCCGCGGTAA	806R_GGACTACHVGGGTWTCTAAT	V4	V4	TRUE	10.1186/gb-2011-12-5-r50	Moving pictures of the human microbiome	Genome biology
ERR1866631	PRJEB19825	SAMEA103865668	EMP	V4	515F-806R	515F_GTGCCAGCMGCCGCGGTAA	806R_GGACTACHVGGGTWTCTAAT	V4	V4	TRUE	10.1186/gb-2011-12-5-r50	Moving pictures of the human microbiome	Genome biology
ERR1866629	PRJEB19825	SAMEA103863418	EMP	V4	515F-806R	515F_GTGCCAGCMGCCGCGGTAA	806R_GGACTACHVGGGTWTCTAAT	V4	V4	TRUE	10.1186/gb-2011-12-5-r50	Moving pictures of the human microbiome	Genome biology
ERR1866627	PRJEB19825	SAMEA103861918	EMP	V4	515F-806R	515F_GTGCCAGCMGCCGCGGTAA	806R_GGACTACHVGGGTWTCTAAT	V4	V4	TRUE	10.1186/gb-2011-12-5-r50	Moving pictures of the human microbiome	Genome biology
ERR1866625	PRJEB19825	SAMEA103860418	EMP	V4	515F-806R	515F_GTGCCAGCMGCCGCGGTAA	806R_GGACTACHVGGGTWTCTAAT	V4	V4	TRUE	10.1186/gb-2011-12-5-r50	Moving pictures of the human microbiome	Genome biology
ERR1866623	PRJEB19825	SAMEA103858918	EMP	V4	515F-806R	515F_GTGCCAGCMGCCGCGGTAA	806R_GGACTACHVGGGTWTCTAAT	V4	V4	TRUE	10.1186/gb-2011-12-5-r50	Moving pictures of the human microbiome	Genome biology
ERR1866621	PRJEB19825	SAMEA103857418	EMP	V4	515F-806R	515F_GTGCCAGCMGCCGCGGTAA	806R_GGACTACHVGGGTWTCTAAT	V4	V4	TRUE	10.1186/gb-2011-12-5-r50	Moving pictures of the human microbiome	Genome biology
ERR1866619	PRJEB19825	SAMEA103855918	EMP	V4	515F-806R	515F_GTGCCAGCMGCCGCGGTAA	806R_GGACTACHVGGGTWTCTAAT	V4	V4	TRUE	10.1186/gb-2011-12-5-r50	Moving pictures of the human microbiome	Genome biology
ERR1866617	PRJEB19825	SAMEA103853668	EMP	V4	515F-806R	515F_GTGCCAGCMGCCGCGGTAA	806R_GGACTACHVGGGTWTCTAAT	V4	V4	TRUE	10.1186/gb-2011-12-5-r50	Moving pictures of the human microbiome	Genome biology
ERR1866615	PRJEB19825	SAMEA103852168	EMP	V4	515F-806R	515F_GTGCCAGCMGCCGCGGTAA	806R_GGACTACHVGGGTWTCTAAT	V4	V4	TRUE	10.1186/gb-2011-12-5-r50	Moving pictures of the human microbiome	Genome biology
ERR1866613	PRJEB19825	SAMEA103850668	EMP	V4	515F-806R	515F_GTGCCAGCMGCCGCGGTAA	806R_GGACTACHVGGGTWTCTAAT	V4	V4	TRUE	10.1186/gb-2011-12-5-r50	Moving pictures of the human microbiome	Genome biology
ERR1866610	PRJEB19825	SAMEA103849918	EMP	V4	515F-806R	515F_GTGCCAGCMGCCGCGGTAA	806R_GGACTACHVGGGTWTCTAAT	V4	V4	TRUE	10.1186/gb-2011-12-5-r50	Moving pictures of the human microbiome	Genome biology
ERR1866608	PRJEB19825	SAMEA103848418	EMP	V4	515F-806R	515F_GTGCCAGCMGCCGCGGTAA	806R_GGACTACHVGGGTWTCTAAT	V4	V4	TRUE	10.1186/gb-2011-12-5-r50	Moving pictures of the human microbiome	Genome biology
ERR1866606	PRJEB19825	SAMEA103846918	EMP	V4	515F-806R	515F_GTGCCAGCMGCCGCGGTAA	806R_GGACTACHVGGGTWTCTAAT	V4	V4	TRUE	10.1186/gb-2011-12-5-r50	Moving pictures of the human microbiome	Genome biology
ERR1866604	PRJEB19825	SAMEA103845418	EMP	V4	515F-806R	515F_GTGCCAGCMGCCGCGGTAA	806R_GGACTACHVGGGTWTCTAAT	V4	V4	TRUE	10.1186/gb-2011-12-5-r50	Moving pictures of the human microbiome	Genome biology
ERR1866602	PRJEB19825	SAMEA103843918	EMP	V4	515F-806R	515F_GTGCCAGCMGCCGCGGTAA	806R_GGACTACHVGGGTWTCTAAT	V4	V4	TRUE	10.1186/gb-2011-12-5-r50	Moving pictures of the human microbiome	Genome biology
ERR1866599	PRJEB19825	SAMEA103842418	EMP	V4	515F-806R	515F_GTGCCAGCMGCCGCGGTAA	806R_GGACTACHVGGGTWTCTAAT	V4	V4	TRUE	10.1186/gb-2011-12-5-r50	Moving pictures of the human microbiome	Genome biology
ERR1866597	PRJEB19825	SAMEA103840918	EMP	V4	515F-806R	515F_GTGCCAGCMGCCGCGGTAA	806R_GGACTACHVGGGTWTCTAAT	V4	V4	TRUE	10.1186/gb-2011-12-5-r50	Moving pictures of the human microbiome	Genome biology
ERR1866595	PRJEB19825	SAMEA103839418	EMP	V4	515F-806R	515F_GTGCCAGCMGCCGCGGTAA	806R_GGACTACHVGGGTWTCTAAT	V4	V4	TRUE	10.1186/gb-2011-12-5-r50	Moving pictures of the human microbiome	Genome biology
ERR1866593	PRJEB19825	SAMEA103837918	EMP	V4	515F-806R	515F_GTGCCAGCMGCCGCGGTAA	806R_GGACTACHVGGGTWTCTAAT	V4	V4	TRUE	10.1186/gb-2011-12-5-r50	Moving pictures of the human microbiome	Genome biology
ERR1866591	PRJEB19825	SAMEA103837168	EMP	V4	515F-806R	515F_GTGCCAGCMGCCGCGGTAA	806R_GGACTACHVGGGTWTCTAAT	V4	V4	TRUE	10.1186/gb-2011-12-5-r50	Moving pictures of the human microbiome	Genome biology
ERR1866589	PRJEB19825	SAMEA103835668	EMP	V4	515F-806R	515F_GTGCCAGCMGCCGCGGTAA	806R_GGACTACHVGGGTWTCTAAT	V4	V4	TRUE	10.1186/gb-2011-12-5-r50	Moving pictures of the human microbiome	Genome biology
ERR1866587	PRJEB19825	SAMEA103834168	EMP	V4	515F-806R	515F_GTGCCAGCMGCCGCGGTAA	806R_GGACTACHVGGGTWTCTAAT	V4	V4	TRUE	10.1186/gb-2011-12-5-r50	Moving pictures of the human microbiome	Genome biology
ERR1866585	PRJEB19825	SAMEA103832668	EMP	V4	515F-806R	515F_GTGCCAGCMGCCGCGGTAA	806R_GGACTACHVGGGTWTCTAAT	V4	V4	TRUE	10.1186/gb-2011-12-5-r50	Moving pictures of the human microbiome	Genome biology
ERR1866583	PRJEB19825	SAMEA103831168	EMP	V4	515F-806R	515F_GTGCCAGCMGCCGCGGTAA	806R_GGACTACHVGGGTWTCTAAT	V4	V4	TRUE	10.1186/gb-2011-12-5-r50	Moving pictures of the human microbiome	Genome biology
ERR1866581	PRJEB19825	SAMEA103829668	EMP	V4	515F-806R	515F_GTGCCAGCMGCCGCGGTAA	806R_GGACTACHVGGGTWTCTAAT	V4	V4	TRUE	10.1186/gb-2011-12-5-r50	Moving pictures of the human microbiome	Genome biology
ERR1866579	PRJEB19825	SAMEA103827418	EMP	V4	515F-806R	515F_GTGCCAGCMGCCGCGGTAA	806R_GGACTACHVGGGTWTCTAAT	V4	V4	TRUE	10.1186/gb-2011-12-5-r50	Moving pictures of the human microbiome	Genome biology
ERR1866577	PRJEB19825	SAMEA103825918	EMP	V4	515F-806R	515F_GTGCCAGCMGCCGCGGTAA	806R_GGACTACHVGGGTWTCTAAT	V4	V4	TRUE	10.1186/gb-2011-12-5-r50	Moving pictures of the human microbiome	Genome biology
ERR1866575	PRJEB19825	SAMEA103825168	EMP	V4	515F-806R	515F_GTGCCAGCMGCCGCGGTAA	806R_GGACTACHVGGGTWTCTAAT	V4	V4	TRUE	10.1186/gb-2011-12-5-r50	Moving pictures of the human microbiome	Genome biology
ERR1866573	PRJEB19825	SAMEA103822918	EMP	V4	515F-806R	515F_GTGCCAGCMGCCGCGGTAA	806R_GGACTACHVGGGTWTCTAAT	V4	V4	TRUE	10.1186/gb-2011-12-5-r50	Moving pictures of the human microbiome	Genome biology
ERR1866571	PRJEB19825	SAMEA103821418	EMP	V4	515F-806R	515F_GTGCCAGCMGCCGCGGTAA	806R_GGACTACHVGGGTWTCTAAT	V4	V4	TRUE	10.1186/gb-2011-12-5-r50	Moving pictures of the human microbiome	Genome biology
ERR1866569	PRJEB19825	SAMEA103820668	EMP	V4	515F-806R	515F_GTGCCAGCMGCCGCGGTAA	806R_GGACTACHVGGGTWTCTAAT	V4	V4	TRUE	10.1186/gb-2011-12-5-r50	Moving pictures of the human microbiome	Genome biology
ERR1866567	PRJEB19825	SAMEA103819168	EMP	V4	515F-806R	515F_GTGCCAGCMGCCGCGGTAA	806R_GGACTACHVGGGTWTCTAAT	V4	V4	TRUE	10.1186/gb-2011-12-5-r50	Moving pictures of the human microbiome	Genome biology
ERR1866565	PRJEB19825	SAMEA103818418	EMP	V4	515F-806R	515F_GTGCCAGCMGCCGCGGTAA	806R_GGACTACHVGGGTWTCTAAT	V4	V4	TRUE	10.1186/gb-2011-12-5-r50	Moving pictures of the human microbiome	Genome biology
ERR1866563	PRJEB19825	SAMEA103816918	EMP	V4	515F-806R	515F_GTGCCAGCMGCCGCGGTAA	806R_GGACTACHVGGGTWTCTAAT	V4	V4	TRUE	10.1186/gb-2011-12-5-r50	Moving pictures of the human microbiome	Genome biology
ERR1866561	PRJEB19825	SAMEA103815418	EMP	V4	515F-806R	515F_GTGCCAGCMGCCGCGGTAA	806R_GGACTACHVGGGTWTCTAAT	V4	V4	TRUE	10.1186/gb-2011-12-5-r50	Moving pictures of the human microbiome	Genome biology
ERR1866559	PRJEB19825	SAMEA103813918	EMP	V4	515F-806R	515F_GTGCCAGCMGCCGCGGTAA	806R_GGACTACHVGGGTWTCTAAT	V4	V4	TRUE	10.1186/gb-2011-12-5-r50	Moving pictures of the human microbiome	Genome biology
ERR1866557	PRJEB19825	SAMEA103812418	EMP	V4	515F-806R	515F_GTGCCAGCMGCCGCGGTAA	806R_GGACTACHVGGGTWTCTAAT	V4	V4	TRUE	10.1186/gb-2011-12-5-r50	Moving pictures of the human microbiome	Genome biology
ERR1866555	PRJEB19825	SAMEA103810918	EMP	V4	515F-806R	515F_GTGCCAGCMGCCGCGGTAA	806R_GGACTACHVGGGTWTCTAAT	V4	V4	TRUE	10.1186/gb-2011-12-5-r50	Moving pictures of the human microbiome	Genome biology
ERR1866552	PRJEB19825	SAMEA103809418	EMP	V4	515F-806R	515F_GTGCCAGCMGCCGCGGTAA	806R_GGACTACHVGGGTWTCTAAT	V4	V4	TRUE	10.1186/gb-2011-12-5-r50	Moving pictures of the human microbiome	Genome biology
ERR1866550	PRJEB19825	SAMEA103807918	EMP	V4	515F-806R	515F_GTGCCAGCMGCCGCGGTAA	806R_GGACTACHVGGGTWTCTAAT	V4	V4	TRUE	10.1186/gb-2011-12-5-r50	Moving pictures of the human microbiome	Genome biology
ERR1866548	PRJEB19825	SAMEA103806418	EMP	V4	515F-806R	515F_GTGCCAGCMGCCGCGGTAA	806R_GGACTACHVGGGTWTCTAAT	V4	V4	TRUE	10.1186/gb-2011-12-5-r50	Moving pictures of the human microbiome	Genome biology
ERR1866546	PRJEB19825	SAMEA103805668	EMP	V4	515F-806R	515F_GTGCCAGCMGCCGCGGTAA	806R_GGACTACHVGGGTWTCTAAT	V4	V4	TRUE	10.1186/gb-2011-12-5-r50	Moving pictures of the human microbiome	Genome biology
ERR1866544	PRJEB19825	SAMEA103803418	EMP	V4	515F-806R	515F_GTGCCAGCMGCCGCGGTAA	806R_GGACTACHVGGGTWTCTAAT	V4	V4	TRUE	10.1186/gb-2011-12-5-r50	Moving pictures of the human microbiome	Genome biology
ERR1866542	PRJEB19825	SAMEA103801918	EMP	V4	515F-806R	515F_GTGCCAGCMGCCGCGGTAA	806R_GGACTACHVGGGTWTCTAAT	V4	V4	TRUE	10.1186/gb-2011-12-5-r50	Moving pictures of the human microbiome	Genome biology
ERR1866540	PRJEB19825	SAMEA103800418	EMP	V4	515F-806R	515F_GTGCCAGCMGCCGCGGTAA	806R_GGACTACHVGGGTWTCTAAT	V4	V4	TRUE	10.1186/gb-2011-12-5-r50	Moving pictures of the human microbiome	Genome biology
ERR1866538	PRJEB19825	SAMEA103798918	EMP	V4	515F-806R	515F_GTGCCAGCMGCCGCGGTAA	806R_GGACTACHVGGGTWTCTAAT	V4	V4	TRUE	10.1186/gb-2011-12-5-r50	Moving pictures of the human microbiome	Genome biology
ERR1866536	PRJEB19825	SAMEA103797418	EMP	V4	515F-806R	515F_GTGCCAGCMGCCGCGGTAA	806R_GGACTACHVGGGTWTCTAAT	V4	V4	TRUE	10.1186/gb-2011-12-5-r50	Moving pictures of the human microbiome	Genome biology
ERR1866534	PRJEB19825	SAMEA103795918	EMP	V4	515F-806R	515F_GTGCCAGCMGCCGCGGTAA	806R_GGACTACHVGGGTWTCTAAT	V4	V4	TRUE	10.1186/gb-2011-12-5-r50	Moving pictures of the human microbiome	Genome biology
ERR1866532	PRJEB19825	SAMEA103795168	EMP	V4	515F-806R	515F_GTGCCAGCMGCCGCGGTAA	806R_GGACTACHVGGGTWTCTAAT	V4	V4	TRUE	10.1186/gb-2011-12-5-r50	Moving pictures of the human microbiome	Genome biology
ERR1866530	PRJEB19825	SAMEA103793668	EMP	V4	515F-806R	515F_GTGCCAGCMGCCGCGGTAA	806R_GGACTACHVGGGTWTCTAAT	V4	V4	TRUE	10.1186/gb-2011-12-5-r50	Moving pictures of the human microbiome	Genome biology
ERR1866528	PRJEB19825	SAMEA103792168	EMP	V4	515F-806R	515F_GTGCCAGCMGCCGCGGTAA	806R_GGACTACHVGGGTWTCTAAT	V4	V4	TRUE	10.1186/gb-2011-12-5-r50	Moving pictures of the human microbiome	Genome biology
ERR1866526	PRJEB19825	SAMEA103789918	EMP	V4	515F-806R	515F_GTGCCAGCMGCCGCGGTAA	806R_GGACTACHVGGGTWTCTAAT	V4	V4	TRUE	10.1186/gb-2011-12-5-r50	Moving pictures of the human microbiome	Genome biology
ERR1866524	PRJEB19825	SAMEA103788418	EMP	V4	515F-806R	515F_GTGCCAGCMGCCGCGGTAA	806R_GGACTACHVGGGTWTCTAAT	V4	V4	TRUE	10.1186/gb-2011-12-5-r50	Moving pictures of the human microbiome	Genome biology
ERR1866522	PRJEB19825	SAMEA103786918	EMP	V4	515F-806R	515F_GTGCCAGCMGCCGCGGTAA	806R_GGACTACHVGGGTWTCTAAT	V4	V4	TRUE	10.1186/gb-2011-12-5-r50	Moving pictures of the human microbiome	Genome biology
ERR1866520	PRJEB19825	SAMEA103785418	EMP	V4	515F-806R	515F_GTGCCAGCMGCCGCGGTAA	806R_GGACTACHVGGGTWTCTAAT	V4	V4	TRUE	10.1186/gb-2011-12-5-r50	Moving pictures of the human microbiome	Genome biology
ERR1866518	PRJEB19825	SAMEA103783918	EMP	V4	515F-806R	515F_GTGCCAGCMGCCGCGGTAA	806R_GGACTACHVGGGTWTCTAAT	V4	V4	TRUE	10.1186/gb-2011-12-5-r50	Moving pictures of the human microbiome	Genome biology
ERR1866516	PRJEB19825	SAMEA103782418	EMP	V4	515F-806R	515F_GTGCCAGCMGCCGCGGTAA	806R_GGACTACHVGGGTWTCTAAT	V4	V4	TRUE	10.1186/gb-2011-12-5-r50	Moving pictures of the human microbiome	Genome biology
ERR1866514	PRJEB19825	SAMEA103780918	EMP	V4	515F-806R	515F_GTGCCAGCMGCCGCGGTAA	806R_GGACTACHVGGGTWTCTAAT	V4	V4	TRUE	10.1186/gb-2011-12-5-r50	Moving pictures of the human microbiome	Genome biology
ERR1866512	PRJEB19825	SAMEA103779418	EMP	V4	515F-806R	515F_GTGCCAGCMGCCGCGGTAA	806R_GGACTACHVGGGTWTCTAAT	V4	V4	TRUE	10.1186/gb-2011-12-5-r50	Moving pictures of the human microbiome	Genome biology
ERR1866510	PRJEB19825	SAMEA103777918	EMP	V4	515F-806R	515F_GTGCCAGCMGCCGCGGTAA	806R_GGACTACHVGGGTWTCTAAT	V4	V4	TRUE	10.1186/gb-2011-12-5-r50	Moving pictures of the human microbiome	Genome biology
ERR1866508	PRJEB19825	SAMEA103775668	EMP	V4	515F-806R	515F_GTGCCAGCMGCCGCGGTAA	806R_GGACTACHVGGGTWTCTAAT	V4	V4	TRUE	10.1186/gb-2011-12-5-r50	Moving pictures of the human microbiome	Genome biology
ERR1866505	PRJEB19825	SAMEA103774918	EMP	V4	515F-806R	515F_GTGCCAGCMGCCGCGGTAA	806R_GGACTACHVGGGTWTCTAAT	V4	V4	TRUE	10.1186/gb-2011-12-5-r50	Moving pictures of the human microbiome	Genome biology
ERR1866503	PRJEB19825	SAMEA103773418	EMP	V4	515F-806R	515F_GTGCCAGCMGCCGCGGTAA	806R_GGACTACHVGGGTWTCTAAT	V4	V4	TRUE	10.1186/gb-2011-12-5-r50	Moving pictures of the human microbiome	Genome biology
ERR1866501	PRJEB19825	SAMEA103771918	EMP	V4	515F-806R	515F_GTGCCAGCMGCCGCGGTAA	806R_GGACTACHVGGGTWTCTAAT	V4	V4	TRUE	10.1186/gb-2011-12-5-r50	Moving pictures of the human microbiome	Genome biology
ERR1866499	PRJEB19825	SAMEA103770418	EMP	V4	515F-806R	515F_GTGCCAGCMGCCGCGGTAA	806R_GGACTACHVGGGTWTCTAAT	V4	V4	TRUE	10.1186/gb-2011-12-5-r50	Moving pictures of the human microbiome	Genome biology
ERR1866497	PRJEB19825	SAMEA103768918	EMP	V4	515F-806R	515F_GTGCCAGCMGCCGCGGTAA	806R_GGACTACHVGGGTWTCTAAT	V4	V4	TRUE	10.1186/gb-2011-12-5-r50	Moving pictures of the human microbiome	Genome biology
ERR1866495	PRJEB19825	SAMEA103768168	EMP	V4	515F-806R	515F_GTGCCAGCMGCCGCGGTAA	806R_GGACTACHVGGGTWTCTAAT	V4	V4	TRUE	10.1186/gb-2011-12-5-r50	Moving pictures of the human microbiome	Genome biology
ERR1866493	PRJEB19825	SAMEA103766668	EMP	V4	515F-806R	515F_GTGCCAGCMGCCGCGGTAA	806R_GGACTACHVGGGTWTCTAAT	V4	V4	TRUE	10.1186/gb-2011-12-5-r50	Moving pictures of the human microbiome	Genome biology
ERR1866491	PRJEB19825	SAMEA103765168	EMP	V4	515F-806R	515F_GTGCCAGCMGCCGCGGTAA	806R_GGACTACHVGGGTWTCTAAT	V4	V4	TRUE	10.1186/gb-2011-12-5-r50	Moving pictures of the human microbiome	Genome biology
ERR1866489	PRJEB19825	SAMEA103763668	EMP	V4	515F-806R	515F_GTGCCAGCMGCCGCGGTAA	806R_GGACTACHVGGGTWTCTAAT	V4	V4	TRUE	10.1186/gb-2011-12-5-r50	Moving pictures of the human microbiome	Genome biology
ERR1866487	PRJEB19825	SAMEA103762168	EMP	V4	515F-806R	515F_GTGCCAGCMGCCGCGGTAA	806R_GGACTACHVGGGTWTCTAAT	V4	V4	TRUE	10.1186/gb-2011-12-5-r50	Moving pictures of the human microbiome	Genome biology
ERR1866484	PRJEB19825	SAMEA103760668	EMP	V4	515F-806R	515F_GTGCCAGCMGCCGCGGTAA	806R_GGACTACHVGGGTWTCTAAT	V4	V4	TRUE	10.1186/gb-2011-12-5-r50	Moving pictures of the human microbiome	Genome biology
ERR1866482	PRJEB19825	SAMEA103759168	EMP	V4	515F-806R	515F_GTGCCAGCMGCCGCGGTAA	806R_GGACTACHVGGGTWTCTAAT	V4	V4	TRUE	10.1186/gb-2011-12-5-r50	Moving pictures of the human microbiome	Genome biology
ERR1866480	PRJEB19825	SAMEA103757668	EMP	V4	515F-806R	515F_GTGCCAGCMGCCGCGGTAA	806R_GGACTACHVGGGTWTCTAAT	V4	V4	TRUE	10.1186/gb-2011-12-5-r50	Moving pictures of the human microbiome	Genome biology
ERR1866478	PRJEB19825	SAMEA103756168	EMP	V4	515F-806R	515F_GTGCCAGCMGCCGCGGTAA	806R_GGACTACHVGGGTWTCTAAT	V4	V4	TRUE	10.1186/gb-2011-12-5-r50	Moving pictures of the human microbiome	Genome biology
ERR1866476	PRJEB19825	SAMEA103754668	EMP	V4	515F-806R	515F_GTGCCAGCMGCCGCGGTAA	806R_GGACTACHVGGGTWTCTAAT	V4	V4	TRUE	10.1186/gb-2011-12-5-r50	Moving pictures of the human microbiome	Genome biology
ERR1866474	PRJEB19825	SAMEA103753168	EMP	V4	515F-806R	515F_GTGCCAGCMGCCGCGGTAA	806R_GGACTACHVGGGTWTCTAAT	V4	V4	TRUE	10.1186/gb-2011-12-5-r50	Moving pictures of the human microbiome	Genome biology
ERR1866472	PRJEB19825	SAMEA103751668	EMP	V4	515F-806R	515F_GTGCCAGCMGCCGCGGTAA	806R_GGACTACHVGGGTWTCTAAT	V4	V4	TRUE	10.1186/gb-2011-12-5-r50	Moving pictures of the human microbiome	Genome biology
ERR1866470	PRJEB19825	SAMEA103750168	EMP	V4	515F-806R	515F_GTGCCAGCMGCCGCGGTAA	806R_GGACTACHVGGGTWTCTAAT	V4	V4	TRUE	10.1186/gb-2011-12-5-r50	Moving pictures of the human microbiome	Genome biology
ERR1866468	PRJEB19825	SAMEA103748668	EMP	V4	515F-806R	515F_GTGCCAGCMGCCGCGGTAA	806R_GGACTACHVGGGTWTCTAAT	V4	V4	TRUE	10.1186/gb-2011-12-5-r50	Moving pictures of the human microbiome	Genome biology
ERR1742405	PRJEB18099	SAMEA4559968	EMP	V4	515F-806R	515F_GTGCCAGCMGCCGCGGTAA	806R_GGACTACHVGGGTWTCTAAT	V4	V4	TRUE	10.4056/sigs.1974654	Canadian MetaMicroBiome Initiative samples	Standards in genomic sciences
ERR1742404	PRJEB18099	SAMEA4559967	EMP	V4	515F-806R	515F_GTGCCAGCMGCCGCGGTAA	806R_GGACTACHVGGGTWTCTAAT	V4	V4	TRUE	10.4056/sigs.1974654	Canadian MetaMicroBiome Initiative samples	Standards in genomic sciences
ERR1742401	PRJEB18099	SAMEA4559964	EMP	V4	515F-806R	515F_GTGCCAGCMGCCGCGGTAA	806R_GGACTACHVGGGTWTCTAAT	V4	V4	TRUE	10.4056/sigs.1974654	Canadian MetaMicroBiome Initiative samples	Standards in genomic sciences
ERR1742407	PRJEB18099	SAMEA4559970	EMP	V4	515F-806R	515F_GTGCCAGCMGCCGCGGTAA	806R_GGACTACHVGGGTWTCTAAT	V4	V4	TRUE	10.4056/sigs.1974654	Canadian MetaMicroBiome Initiative samples	Standards in genomic sciences
ERR1742399	PRJEB18099	SAMEA4559962	EMP	V4	515F-806R	515F_GTGCCAGCMGCCGCGGTAA	806R_GGACTACHVGGGTWTCTAAT	V4	V4	TRUE	10.4056/sigs.1974654	Canadian MetaMicroBiome Initiative samples	Standards in genomic sciences
ERR1742409	PRJEB18099	SAMEA4559972	EMP	V4	515F-806R	515F_GTGCCAGCMGCCGCGGTAA	806R_GGACTACHVGGGTWTCTAAT	V4	V4	TRUE	10.4056/sigs.1974654	Canadian MetaMicroBiome Initiative samples	Standards in genomic sciences
ERR1742403	PRJEB18099	SAMEA4559966	EMP	V4	515F-806R	515F_GTGCCAGCMGCCGCGGTAA	806R_GGACTACHVGGGTWTCTAAT	V4	V4	TRUE	10.4056/sigs.1974654	Canadian MetaMicroBiome Initiative samples	Standards in genomic sciences
ERR1742406	PRJEB18099	SAMEA4559969	EMP	V4	515F-806R	515F_GTGCCAGCMGCCGCGGTAA	806R_GGACTACHVGGGTWTCTAAT	V4	V4	TRUE	10.4056/sigs.1974654	Canadian MetaMicroBiome Initiative samples	Standards in genomic sciences
ERR1742398	PRJEB18099	SAMEA4559961	EMP	V4	515F-806R	515F_GTGCCAGCMGCCGCGGTAA	806R_GGACTACHVGGGTWTCTAAT	V4	V4	TRUE	10.4056/sigs.1974654	Canadian MetaMicroBiome Initiative samples	Standards in genomic sciences
ERR1742397	PRJEB18099	SAMEA4559960	EMP	V4	515F-806R	515F_GTGCCAGCMGCCGCGGTAA	806R_GGACTACHVGGGTWTCTAAT	V4	V4	TRUE	10.4056/sigs.1974654	Canadian MetaMicroBiome Initiative samples	Standards in genomic sciences
ERR1742400	PRJEB18099	SAMEA4559963	EMP	V4	515F-806R	515F_GTGCCAGCMGCCGCGGTAA	806R_GGACTACHVGGGTWTCTAAT	V4	V4	TRUE	10.4056/sigs.1974654	Canadian MetaMicroBiome Initiative samples	Standards in genomic sciences
ERR1753837	PRJEB18567	SAMEA24989668	EMP	V4	515F-806R	515F_GTGCCAGCMGCCGCGGTAA	806R_GGACTACHVGGGTWTCTAAT	V4	V4	TRUE	10.1038/ismej.2011.23	Protist diversity in a permanently ice-covered Antarctic lake during the polar night transition	The ISME journal
ERR1753836	PRJEB18567	SAMEA24988918	EMP	V4	515F-806R	515F_GTGCCAGCMGCCGCGGTAA	806R_GGACTACHVGGGTWTCTAAT	V4	V4	TRUE	10.1038/ismej.2011.23	Protist diversity in a permanently ice-covered Antarctic lake during the polar night transition	The ISME journal
ERR1753835	PRJEB18567	SAMEA24988168	EMP	V4	515F-806R	515F_GTGCCAGCMGCCGCGGTAA	806R_GGACTACHVGGGTWTCTAAT	V4	V4	TRUE	10.1038/ismej.2011.23	Protist diversity in a permanently ice-covered Antarctic lake during the polar night transition	The ISME journal
ERR1753834	PRJEB18567	SAMEA24987418	EMP	V4	515F-806R	515F_GTGCCAGCMGCCGCGGTAA	806R_GGACTACHVGGGTWTCTAAT	V4	V4	TRUE	10.1038/ismej.2011.23	Protist diversity in a permanently ice-covered Antarctic lake during the polar night transition	The ISME journal
ERR1753833	PRJEB18567	SAMEA24986668	EMP	V4	515F-806R	515F_GTGCCAGCMGCCGCGGTAA	806R_GGACTACHVGGGTWTCTAAT	V4	V4	TRUE	10.1038/ismej.2011.23	Protist diversity in a permanently ice-covered Antarctic lake during the polar night transition	The ISME journal
ERR1753832	PRJEB18567	SAMEA24985918	EMP	V4	515F-806R	515F_GTGCCAGCMGCCGCGGTAA	806R_GGACTACHVGGGTWTCTAAT	V4	V4	TRUE	10.1038/ismej.2011.23	Protist diversity in a permanently ice-covered Antarctic lake during the polar night transition	The ISME journal
ERR1753831	PRJEB18567	SAMEA24985168	EMP	V4	515F-806R	515F_GTGCCAGCMGCCGCGGTAA	806R_GGACTACHVGGGTWTCTAAT	V4	V4	TRUE	10.1038/ismej.2011.23	Protist diversity in a permanently ice-covered Antarctic lake during the polar night transition	The ISME journal
ERR1753830	PRJEB18567	SAMEA24984418	EMP	V4	515F-806R	515F_GTGCCAGCMGCCGCGGTAA	806R_GGACTACHVGGGTWTCTAAT	V4	V4	TRUE	10.1038/ismej.2011.23	Protist diversity in a permanently ice-covered Antarctic lake during the polar night transition	The ISME journal
ERR1753829	PRJEB18567	SAMEA24983668	EMP	V4	515F-806R	515F_GTGCCAGCMGCCGCGGTAA	806R_GGACTACHVGGGTWTCTAAT	V4	V4	TRUE	10.1038/ismej.2011.23	Protist diversity in a permanently ice-covered Antarctic lake during the polar night transition	The ISME journal
ERR1753828	PRJEB18567	SAMEA24982918	EMP	V4	515F-806R	515F_GTGCCAGCMGCCGCGGTAA	806R_GGACTACHVGGGTWTCTAAT	V4	V4	TRUE	10.1038/ismej.2011.23	Protist diversity in a permanently ice-covered Antarctic lake during the polar night transition	The ISME journal
ERR1753827	PRJEB18567	SAMEA24982168	EMP	V4	515F-806R	515F_GTGCCAGCMGCCGCGGTAA	806R_GGACTACHVGGGTWTCTAAT	V4	V4	TRUE	10.1038/ismej.2011.23	Protist diversity in a permanently ice-covered Antarctic lake during the polar night transition	The ISME journal
ERR1753826	PRJEB18567	SAMEA24981418	EMP	V4	515F-806R	515F_GTGCCAGCMGCCGCGGTAA	806R_GGACTACHVGGGTWTCTAAT	V4	V4	TRUE	10.1038/ismej.2011.23	Protist diversity in a permanently ice-covered Antarctic lake during the polar night transition	The ISME journal
ERR1753825	PRJEB18567	SAMEA24980668	EMP	V4	515F-806R	515F_GTGCCAGCMGCCGCGGTAA	806R_GGACTACHVGGGTWTCTAAT	V4	V4	TRUE	10.1038/ismej.2011.23	Protist diversity in a permanently ice-covered Antarctic lake during the polar night transition	The ISME journal
ERR1753824	PRJEB18567	SAMEA24979918	EMP	V4	515F-806R	515F_GTGCCAGCMGCCGCGGTAA	806R_GGACTACHVGGGTWTCTAAT	V4	V4	TRUE	10.1038/ismej.2011.23	Protist diversity in a permanently ice-covered Antarctic lake during the polar night transition	The ISME journal
ERR1753823	PRJEB18567	SAMEA24979168	EMP	V4	515F-806R	515F_GTGCCAGCMGCCGCGGTAA	806R_GGACTACHVGGGTWTCTAAT	V4	V4	TRUE	10.1038/ismej.2011.23	Protist diversity in a permanently ice-covered Antarctic lake during the polar night transition	The ISME journal
ERR1753822	PRJEB18567	SAMEA24978418	EMP	V4	515F-806R	515F_GTGCCAGCMGCCGCGGTAA	806R_GGACTACHVGGGTWTCTAAT	V4	V4	TRUE	10.1038/ismej.2011.23	Protist diversity in a permanently ice-covered Antarctic lake during the polar night transition	The ISME journal
ERR1753821	PRJEB18567	SAMEA24977668	EMP	V4	515F-806R	515F_GTGCCAGCMGCCGCGGTAA	806R_GGACTACHVGGGTWTCTAAT	V4	V4	TRUE	10.1038/ismej.2011.23	Protist diversity in a permanently ice-covered Antarctic lake during the polar night transition	The ISME journal
ERR1753820	PRJEB18567	SAMEA24976918	EMP	V4	515F-806R	515F_GTGCCAGCMGCCGCGGTAA	806R_GGACTACHVGGGTWTCTAAT	V4	V4	TRUE	10.1038/ismej.2011.23	Protist diversity in a permanently ice-covered Antarctic lake during the polar night transition	The ISME journal
ERR1753819	PRJEB18567	SAMEA24976168	EMP	V4	515F-806R	515F_GTGCCAGCMGCCGCGGTAA	806R_GGACTACHVGGGTWTCTAAT	V4	V4	TRUE	10.1038/ismej.2011.23	Protist diversity in a permanently ice-covered Antarctic lake during the polar night transition	The ISME journal
ERR1753818	PRJEB18567	SAMEA24975418	EMP	V4	515F-806R	515F_GTGCCAGCMGCCGCGGTAA	806R_GGACTACHVGGGTWTCTAAT	V4	V4	TRUE	10.1038/ismej.2011.23	Protist diversity in a permanently ice-covered Antarctic lake during the polar night transition	The ISME journal
ERR1753817	PRJEB18567	SAMEA24974668	EMP	V4	515F-806R	515F_GTGCCAGCMGCCGCGGTAA	806R_GGACTACHVGGGTWTCTAAT	V4	V4	TRUE	10.1038/ismej.2011.23	Protist diversity in a permanently ice-covered Antarctic lake during the polar night transition	The ISME journal
[truncated: 34,218 more rows]
